# Supplementary material for: Comparative transcriptomic and weighted gene co-expression network analysis to identify the core genes in the cultivars of Musa acuminata under both infected and chemical perturbated conditions
Source: Plant Signal Behav. 2023 Nov 10;18(1):2269675. doi: 10.1080/15592324.2023.2269675 (PMC10653623; doi:10.1080/15592324.2023.2269675)
Supplement: Supplemental Material [file KPSB_A_2269675_SM8365.zip]

Archive with 7 entries (7 files):
- Table S1.docx
- Table S2.xlsx
- Table S3.xlsx
- Table S4.xlsx
- Table S5.xlsx
- Table S6.xlsx
- Table S7.xlsx
