# Supplementary material for: Comparative transcriptomic and weighted gene co-expression network analysis to identify the core genes in the cultivars of Musa acuminata under both infected and chemical perturbated conditions
Source: Plant Signal Behav. 2023 Nov 10;18(1):2269675. doi: 10.1080/15592324.2023.2269675 (PMC10653623; doi:10.1080/15592324.2023.2269675)
Supplement: Supplemental Material [file KPSB_A_2269675_SM8365.zip › Table S2.xlsx]

## Sheet: Table S2
Table S2: Differential expression gens analysis. BerFoc4d: Berangan cultivar Fusarium oxysporum f. sp. cubense tropical race 4 (FocTR4) four days treated; BraBTH1d: Brazilian cultivar Fusarium oxysporum f. sp. cubense tropical race 4 (FocTR4) one day treated with BTH (benzothiadiazole); BraBTH3d: Brazilian cultivar Fusarium oxysporum f. sp. cubense tropical race 4 (FocTR4) three day treated with …
BerFoc0vs4d				BraBTH0vs1d				BraBTH0vs3d				WilNor0vs2d				WilNor0vs4d
Gene Id	log2FoldChange	P-value	P-adj	Gene Id	log2FoldChange	P-value	P-adj	Gene Id	log2FoldChange	P-value	P-adj	Gene Id	log2FoldChange	P-value	P-adj	Gene Id	log2FoldChange	P-value	P-adj
Ma03_g15420	-19.9497	2.46817e-17	2.28591e-15	Ma06_g04960	-8.68267	4.852e-06	8.62085e-05	Ma04_g29640	-7.65613	1.65217e-13	5.54028e-10	Ma10_g01660	-8.29476	0.000553701	0.0128471	Ma06_g07970	-10.7482	4.79434e-10	1.24355e-07
Ma01_g22240	-12.1998	2.67346e-06	2.02139e-05	Ma09_g29930	-8.33043	5.11075e-07	1.29524e-05	Ma05_g15310	-6.38687	8.1814e-05	0.0102031	Ma08_g16090	-8.13002	1.72238e-05	0.00101725	Ma02_g10360	-10.1607	9.0042e-08	1.03061e-05
Ma01_g14540	-12.0788	6.79673e-15	3.8462e-13	Ma10_g00040	-8.21284	5.33374e-07	1.34097e-05	Ma09_g16720	-6.04098	0.00027027	0.024739	Ma11_g17210	-8.02727	2.24742e-06	0.000201268	Ma01_g04370	-9.69584	1.09567e-07	1.211e-05
Ma02_g23310	-11.8216	2.08001e-11	5.6124e-10	Ma03_g26260	-8.05728	0.00569557	0.0282133	Ma09_g29930	-5.90569	6.73345e-06	0.0015053	Ma06_g10280	-7.65347	5.89714e-06	0.000433031	Ma03_g03480	-9.67718	2.89454e-10	8.02562e-08
Ma06_g33170	-11.1107	6.72528e-07	5.95676e-06	Ma03_g21970	-7.86683	0.00210942	0.0130467	Ma06_g33150	-5.69583	1.04603e-05	0.00223895	Ma07_g20290	-7.61116	0.000307215	0.00851399	Ma02_g21030	-9.50094	3.97861e-07	3.67712e-05
Ma03_g10280	-11.0308	0.0119159	0.0292337	Ma09_g03200	-7.80437	0.000527401	0.00428532	Ma02_g06330	-5.61218	5.83674e-05	0.00823143	Ma03_g00190	-7.60517	1.11104e-05	0.000727354	Ma07_g26670	-9.46675	1.29603e-08	2.20551e-06
Ma09_g26560	-11.0191	1.6262e-11	4.47003e-10	Ma09_g31150	-7.56909	6.35983e-08	2.12909e-06	Ma06_g32660	-4.94249	0.000324689	0.0277311	Ma01_g04370	-7.48038	1.29035e-06	0.000132458	Ma09_g18170	-9.22233	1.18065e-08	2.06377e-06
Ma08_g19350	-10.7386	1.51933e-08	2.06877e-07	Ma07_g08170	-7.48479	0.0112721	0.0474595	Ma04_g33460	-4.92286	1.35449e-06	0.000425816	Ma09_g31480	-7.27987	2.57089e-11	1.30715e-08	Ma09_g04370	-8.92357	3.22612e-08	4.43877e-06
Ma04_g15130	-10.5735	3.09906e-11	8.06566e-10	Ma06_g00940	-7.41015	1.41884e-06	3.05857e-05	Ma07_g05000	-4.66643	1.40126e-06	0.000435978	Ma07_g13260	-7.21549	2.7223e-05	0.00144901	Ma11_g00920	-8.68048	1.44151e-07	1.54031e-05
Ma02_g14380	-9.79179	2.47227e-12	8.2608e-11	Ma02_g06330	-7.0706	9.33026e-07	2.14146e-05	Ma11_g22550	-4.57442	3.60842e-10	3.63007e-07	Ma06_g13190	-7.15362	0.000837817	0.0172361	Ma05_g31830	-8.59063	0.000893677	0.0131729
Ma04_g30960	-9.76629	2.17556e-07	2.20205e-06	Ma08_g33290	-7.06368	0.00362894	0.0198885	Ma08_g32910	-4.46437	0.000196556	0.0197496	Ma00_g04960	-7.06699	0.000128627	0.00451916	Ma05_g08440	-8.32934	2.38422e-06	0.0001489
Ma07_g08110	-9.70375	1.21084e-34	1.16698e-31	Ma04_g01010	-7.0348	1.3705e-08	5.6019e-07	Ma06_g03120	-4.35146	0.0001582	0.016991	Ma10_g22310	-6.97523	0.000332468	0.00895884	Ma03_g01890	-8.2944	1.1568e-06	8.61252e-05
Ma00_g04490	-9.55441	1.26729e-07	1.36843e-06	Ma09_g09430	-7.00472	1.58743e-05	0.000236441	Ma06_g03090	-4.10203	0.000196972	0.0197496	Ma06_g01510	-6.96227	0.000126457	0.00447907	Ma02_g02450	-8.16481	5.58539e-05	0.00162133
Ma10_g05270	-9.48732	1.23221e-13	5.42894e-12	Ma08_g12760	-6.92926	0.00106897	0.00760325	Ma04_g27880	-3.96841	5.42137e-06	0.00135921	Ma04_g18410	-6.91561	2.92908e-05	0.00152413	Ma10_g08410	-8.11996	0.000144785	0.00336226
Ma10_g22750	-9.43	8.07624e-29	3.36594e-26	Ma06_g11940	-6.87621	9.07973e-05	0.00102373	Ma01_g16670	-3.93837	0.000325412	0.0277311	Ma11_g22810	-6.73455	0.00180078	0.0295122	Ma10_g28550	-8.11156	3.32618e-06	0.000191035
Ma07_g03650	-9.42982	8.905e-07	7.65539e-06	Ma02_g21400	-6.81796	0.000319368	0.00284604	mito3_g00090	-3.62144	0.000299951	0.0264606	Ma02_g21400	-6.70706	4.83258e-08	9.11546e-06	Ma09_g18180	-8.08835	0.000461785	0.00808953
Ma10_g01700	-9.39571	0.00684312	0.0182505	Ma07_g02370	-6.8069	4.68711e-05	0.000592271	Ma05_g16870	-3.51827	8.447e-08	4.17919e-05	Ma05_g15760	-6.61135	1.28788e-05	0.00081485	Ma05_g21160	-7.91181	2.52429e-07	2.49812e-05
Ma09_g26550	-9.32077	6.59465e-08	7.66336e-07	Ma08_g12000	-6.75362	4.48755e-08	1.56553e-06	Ma01_g11890	-3.44013	8.67688e-05	0.0107765	Ma04_g15130	-6.52664	4.47557e-06	0.000347231	Ma10_g25450	-7.89855	6.25527e-17	1.25743e-13
Ma03_g11500	-9.30584	7.41649e-08	8.50305e-07	Ma06_g28990	-6.73929	1.02875e-08	4.39726e-07	Ma06_g12410	-3.02935	0.000347784	0.0289949	Ma07_g12370	-6.51729	1.08722e-07	1.7641e-05	Ma03_g29150	-7.88314	2.2505e-06	0.000142486
Ma07_g04510	-9.21263	0.000380149	0.00152302	Ma02_g10550	-6.67734	3.93463e-11	3.29651e-09	Ma11_g14680	-3.01049	1.08565e-05	0.00229124	Ma09_g11260	-6.41051	0.00019766	0.00624645	Ma07_g18850	-7.82732	0.000323232	0.00621035
Ma09_g31150	-9.19475	4.0628e-08	4.96831e-07	Ma11_g17930	-6.52024	0.000144618	0.00149517	Ma09_g22740	-2.94297	0.000376711	0.0305622	Ma11_g20140	-6.38082	1.30873e-06	0.000133264	Ma03_g26370	-7.67478	4.80673e-06	0.000252296
Ma09_g00500	-9.18907	3.74944e-17	3.33246e-15	Ma04_g08840	-6.49603	2.82668e-05	0.000383984	Ma10_g17720	-2.82056	0.000206094	0.0203266	Ma11_g12860	-6.35991	0.00170081	0.028462	Ma11_g00730	-7.65094	2.38843e-05	0.000853544
Ma09_g00510	-9.17645	1.01774e-16	8.30374e-15	Ma03_g24730	-6.33082	2.68563e-12	3.18056e-10	Ma02_g11850	-2.61973	1.64648e-05	0.00316502	Ma04_g30870	-6.35586	0.00123578	0.0228249	Ma11_g00330	-7.61797	1.52721e-05	0.000601955
Ma07_g01230	-9.00039	4.14767e-14	2.00499e-12	Ma04_g07670	-6.32695	0.000922349	0.00676819	Ma08_g19880	-2.60537	7.34663e-05	0.00970638	Ma03_g15990	-6.29154	0.00104408	0.0202626	Ma11_g20540	-7.58454	8.64162e-06	0.000397058
Ma06_g04900	-8.97032	8.03183e-06	5.2637e-05	Ma04_g07720	-6.27507	0.0017562	0.0112925	Ma09_g08110	-2.56215	3.70356e-05	0.00582153	Ma11_g00920	-6.26942	8.87489e-07	9.73979e-05	Ma03_g17330	-7.5361	8.09229e-07	6.57253e-05
Ma11_g01180	-8.75457	2.22706e-08	2.90545e-07	Ma10_g27220	-6.256	1.49126e-15	4.47407e-13	Ma07_g10520	-2.47249	0.000733542	0.0495264	Ma04_g12140	-6.20906	0.000202727	0.00632709	mito3_g00260	-7.53334	0.000645703	0.0103168
Ma03_g33490	-8.61715	5.56208e-08	6.5825e-07	Ma09_g20940	-6.22073	0.00219189	0.0134256	Ma08_g03800	-2.45065	6.09255e-06	0.00145931	Ma10_g28070	-6.20523	5.50968e-08	9.95702e-06	Ma07_g20290	-7.52053	0.00036225	0.00676637
Ma06_g14870	-8.57591	4.5179e-06	3.1914e-05	Ma05_g13180	-6.16706	3.88579e-06	7.17107e-05	Ma03_g24360	-2.40349	2.65462e-05	0.00453702	Ma09_g18330	-6.19269	0.00218267	0.0337119	Ma10_g26760	-7.51907	4.34001e-06	0.000235393
Ma08_g33720	-8.55109	0.000285736	0.00119199	Ma05_g31840	-6.14626	0.000605162	0.00479834	Ma04_g32880	-2.40124	0.000138913	0.0154132	Ma10_g06420	-6.1308	0.000739962	0.015749	Ma04_g37870	-7.46046	2.66533e-10	7.53879e-08
Ma06_g19000	-8.52791	1.128e-17	1.07042e-15	Ma11_g17130	-6.1098	0.00101765	0.00731018	Ma02_g11870	-2.39639	0.000655713	0.0455978	Ma04_g18440	-6.10749	0.000200948	0.00630416	Ma10_g29970	-7.39135	6.92722e-06	0.000337576
Ma09_g31140	-8.47883	5.66218e-15	3.29485e-13	Ma04_g29640	-6.10618	1.80941e-09	9.2834e-08	Ma10_g26800	-2.35662	0.000360794	0.0297507	Ma01_g12050	-6.09923	0.000480197	0.0115569	Ma08_g26500	-7.39029	2.84187e-05	0.000981472
Ma02_g23680	-8.45759	3.42818e-06	2.50544e-05	Ma01_g16670	-6.05821	3.89626e-08	1.39477e-06	Ma03_g32350	-2.33678	0.000707909	0.0481187	Ma08_g26500	-6.07876	0.000363124	0.00956205	Ma04_g02180	-7.39013	0.000124799	0.00299993
Ma11_g23230	-8.45068	0.00256475	0.00787138	Ma01_g21750	-6.0531	0.00419857	0.0222366	Ma11_g15350	-2.33587	0.000189925	0.0192995	Ma09_g15920	-6.07264	1.7257e-22	1.73605e-18	Ma10_g28940	-7.28798	0.000781998	0.0119088
Ma00_g04960	-8.39561	2.2742e-09	3.79744e-08	Ma08_g24100	-6.04109	0.00616879	0.0299984	Ma05_g01900	-2.29212	0.000198312	0.0198181	Ma04_g05550	-6.06753	0.000469766	0.0114243	Ma09_g10130	-7.27528	0.000345294	0.00652499
Ma07_g01220	-8.16551	2.62571e-14	1.31674e-12	Ma04_g14780	-5.98909	0.0118493	0.0493035	Ma04_g14610	-2.2669	0.000604158	0.0432073	Ma09_g22730	-5.98465	0.00170225	0.028462	Ma10_g11490	-7.27178	8.20032e-05	0.00218696
Ma09_g31190	-8.07919	3.55879e-13	1.44227e-11	Ma08_g05640	-5.98054	0.00121874	0.00844537	Ma03_g28840	-2.21218	8.02966e-05	0.0101395	Ma04_g07720	-5.8707	6.08122e-05	0.00258495	Ma08_g07490	-7.26002	0.000269394	0.00541194
Ma09_g04720	-8.07362	1.30202e-05	8.04723e-05	Ma09_g26580	-5.9558	4.01316e-05	0.000518125	Ma08_g25300	-2.21218	6.21584e-06	0.00146951	Ma11_g22170	-5.85941	3.64237e-15	6.87041e-12	Ma11_g22150	-7.25796	4.46265e-05	0.00137615
Ma09_g04370	-8.06996	6.2833e-25	1.58836e-22	Ma09_g29150	-5.92542	1.37423e-05	0.000209236	Ma09_g12900	-2.20113	1.56099e-05	0.00301992	Ma03_g03480	-5.85174	3.16861e-13	3.4153e-10	Ma01_g05990	-7.24582	3.16446e-06	0.000183701
Ma07_g16310	-8.06157	1.68192e-06	1.34732e-05	Ma04_g18580	-5.92468	0.00932443	0.0410421	Ma04_g12970	-2.18496	0.000725373	0.0490847	Ma07_g13250	-5.84133	0.00105055	0.0203371	Ma07_g04410	-7.21319	5.10767e-06	0.000264538
Ma05_g20190	-8.02333	1.64189e-14	8.53923e-13	Ma07_g13010	-5.92151	2.66021e-08	9.94092e-07	Ma10_g12110	-2.17966	5.1265e-06	0.00130448	Ma04_g38920	-5.80006	4.12268e-14	5.65557e-11	Ma01_g00640	-7.18523	4.40967e-06	0.000237786
Ma06_g27470	-8.02249	1.051e-07	1.15888e-06	Ma06_g03120	-5.85686	3.82258e-07	1.00854e-05	Ma01_g15730	-2.10234	0.000352548	0.0291584	Ma08_g13030	-5.67935	0.00279917	0.039811	Ma10_g01650	-7.14692	0.00151785	0.0194187
Ma01_g10350	-8.02065	1.11034e-12	4.05736e-11	Ma07_g05670	-5.84812	0.00241561	0.0144891	Ma04_g35920	-2.09679	0.00011209	0.0130221	Ma08_g16950	-5.64925	0.00291429	0.0407947	Ma07_g13260	-7.12486	3.43043e-05	0.0011247
Ma10_g10480	-8.00194	0.0117046	0.0287932	Ma06_g06310	-5.7926	0.000791772	0.00600443	Ma09_g23330	-2.08488	0.000264736	0.0245084	Ma09_g06080	-5.6381	1.3808e-16	3.47272e-13	Ma01_g02370	-7.0599	5.26565e-06	0.00026968
Ma08_g09280	-7.99852	3.57458e-08	4.45195e-07	Ma11_g03350	-5.77644	7.88899e-05	0.000912331	Ma08_g05160	-2.06645	0.000707167	0.0481187	Ma06_g34680	-5.61587	0.00197557	0.0315798	Ma02_g05520	-7.0239	1.58739e-05	0.000624148
Ma10_g12070	-7.98171	3.70821e-14	1.81244e-12	Ma04_g23980	-5.76787	0.00209421	0.0129994	Ma06_g38570	-2.03399	0.000523821	0.0386526	Ma02_g10360	-5.58848	2.49976e-05	0.00135688	Ma01_g02610	-7.00984	1.67378e-05	0.000653324
Ma02_g19680	-7.96704	1.98494e-12	6.87836e-11	Ma06_g33150	-5.72635	9.38013e-06	0.00015107	Ma06_g32540	-1.9924	0.000448917	0.0347841	Ma04_g07130	-5.55739	0.000902681	0.0181741	Ma06_g00940	-7.00572	1.15465e-19	3.71369e-16
Ma10_g04290	-7.94484	3.07021e-18	3.22069e-16	Ma04_g35280	-5.7072	0.00921512	0.0407088	Ma07_g22550	-1.98819	2.43749e-05	0.00428487	Ma05_g00390	-5.45415	9.62916e-15	1.52952e-11	Ma01_g14810	-6.98268	4.63449e-08	5.98631e-06
Ma06_g06040	-7.91673	0.00015718	0.000708089	Ma08_g04960	-5.68572	0.00341858	0.0189465	Ma05_g01110	-1.98108	0.000408908	0.0326478	Ma08_g02270	-5.45324	0.00318926	0.0431429	Ma04_g07450	-6.97072	0.000405207	0.00733822
Ma07_g26100	-7.85535	5.59762e-16	3.93248e-14	Ma03_g02150	-5.6263	0.00364257	0.0199458	Ma05_g22280	-1.96351	9.53688e-05	0.0115028	Ma10_g16180	-5.43476	5.86117e-05	0.00251264	Ma04_g09100	-6.94039	2.98866e-05	0.00101077
Ma11_g21590	-7.84249	3.07982e-39	5.86796e-36	Ma10_g27630	-5.58671	0.00486686	0.0249538	Ma11_g08920	-1.89152	4.00933e-05	0.00623719	Ma07_g21810	-5.39912	0.00369155	0.0476727	Ma10_g20290	-6.93052	2.3595e-05	0.000847917
Ma06_g25700	-7.78398	2.16122e-08	2.83274e-07	Ma07_g18830	-5.54298	0.00860574	0.0386455	Ma04_g08090	-1.86005	0.000119303	0.0136385	Ma07_g01000	-5.39776	0.00299372	0.0413692	Ma03_g20680	-6.87525	0.000101508	0.00259111
Ma02_g10500	-7.77859	9.61642e-06	6.16719e-05	Ma09_g01620	-5.525	0.000457695	0.00382448	Ma05_g05930	-1.83517	0.000254989	0.0237517	Ma11_g09420	-5.37558	0.000477965	0.0115363	Ma06_g01510	-6.87163	0.000154728	0.00352823
Ma01_g14340	-7.75357	2.08901e-08	2.75095e-07	Ma03_g06900	-5.45846	0.00109219	0.00773985	Ma04_g00780	-1.81794	1.52145e-05	0.00296306	Ma04_g04820	-5.37493	5.80563e-06	0.000429446	Ma06_g32720	-6.86878	0.000757433	0.0116339
Ma03_g10770	-7.73619	4.0835e-05	0.000218942	Ma04_g21650	-5.44777	9.29805e-15	2.20231e-12	Ma06_g37460	-1.8053	0.000674112	0.0466621	Ma01_g19310	-5.3612	0.00143233	0.0251031	Ma04_g38920	-6.86522	9.09616e-16	1.00883e-12
Ma06_g06640	-7.64673	6.58066e-06	4.42455e-05	Ma07_g21970	-5.43901	0.00174539	0.0112371	Ma06_g10060	-1.76696	2.4226e-05	0.00428487	Ma11_g20540	-5.34367	0.00012225	0.00437144	Ma10_g22390	-6.86325	7.14293e-05	0.00196525
Ma02_g07940	-7.52499	0.000612827	0.00230941	Ma11_g10110	-5.4319	0.000706131	0.0054628	Ma08_g31640	-1.76448	0.000133888	0.0149657	Ma01_g05990	-5.2492	3.64096e-05	0.00178673	Ma02_g20670	-6.86009	0.000253381	0.00516444
Ma07_g18380	-7.48862	4.43733e-11	1.12543e-09	Ma04_g00510	-5.39601	0.000352621	0.00307964	Ma04_g24040	-1.7117	8.16817e-05	0.0102031	Ma09_g14680	-5.24061	0.00239958	0.0359045	Ma11_g15110	-6.85255	0.00271359	0.0293938
Ma09_g18130	-7.40735	0.000874674	0.00312763	Ma09_g11470	-5.37737	0.00522532	0.0264091	Ma03_g01130	-1.70637	0.000227213	0.0219082	Ma06_g34590	-5.21723	2.59871e-11	1.30715e-08	Ma02_g19770	-6.84831	0.000112971	0.0027907
Ma09_g26510	-7.38014	0.000732267	0.00268536	Ma10_g21430	-5.34936	0.00371101	0.0202397	Ma07_g00700	-1.67181	0.000207786	0.0204266	Ma01_g07980	-5.18891	0.00264779	0.0384738	Ma04_g18410	-6.82498	3.72118e-05	0.00120286
Ma10_g23950	-7.36074	5.08967e-06	3.54175e-05	Ma00_g01900	-5.33114	0.00116707	0.00816459	Ma07_g10490	-1.60698	7.64039e-05	0.0100255	Ma06_g07970	-5.16211	2.86257e-07	3.94486e-05	Ma03_g04410	-6.81354	0.000901474	0.0132312
Ma03_g14740	-7.35862	3.18009e-10	6.6403e-09	Ma05_g05330	-5.32641	0.00309993	0.0175311	Ma11_g13000	-1.58415	0.000272348	0.0248226	Ma05_g13180	-5.11636	0.000606928	0.0138242	Ma09_g17790	-6.80596	0.00112696	0.0155365
Ma06_g00910	-7.33821	1.35489e-21	2.50216e-19	Ma06_g31580	-5.29417	7.431e-05	0.000866043	Ma04_g21080	-1.54764	6.79349e-05	0.00936617	Ma08_g27220	-5.09416	0.00380634	0.0485699	Ma05_g31620	-6.79366	4.06905e-05	0.00128812
Ma04_g30470	-7.31926	0.000163025	0.00073005	Ma07_g10520	-5.245	3.91915e-12	4.34723e-10	Ma03_g12260	-1.51082	1.41018e-07	6.44839e-05	Ma09_g03680	-5.09382	0.00160049	0.0272282	Ma07_g00170	-6.7871	4.15089e-21	2.22509e-17
Ma09_g00490	-7.2896	6.24041e-16	4.30561e-14	Ma08_g23160	-5.24322	0.0010905	0.00773193	Ma03_g32450	-1.50726	0.000619695	0.0440057	Ma08_g32800	-5.08413	0.00286959	0.0403374	Ma06_g06630	-6.76367	0.000344074	0.00651073
Ma03_g07720	-7.24487	4.26337e-13	1.70319e-11	Ma08_g16340	-5.23945	0.00332249	0.0185182	Ma04_g19600	1.50253	0.000169971	0.0179242	Ma07_g26670	-5.06074	1.83823e-07	2.7341e-05	Ma04_g06810	-6.71995	0.000228865	0.00480169
Ma08_g00580	-7.23592	2.6285e-11	6.92869e-10	Ma05_g12970	-5.23769	0.00437694	0.0229651	Ma03_g05480	1.51311	0.000239359	0.0225746	Ma09_g16900	-5.06053	3.7886e-09	1.1101e-06	Ma05_g08730	-6.70531	0.000341257	0.00647926
Ma08_g33710	-7.22498	7.67406e-05	0.00037862	Ma09_g08140	-5.21771	1.23265e-07	3.78837e-06	Ma08_g06960	1.52568	0.000114908	0.013186	Ma03_g01660	-5.00704	5.30367e-24	8.00324e-20	Ma04_g09360	-6.68152	0.00202608	0.0238088
Ma08_g28590	-7.21457	6.2084e-09	9.34928e-08	Ma09_g12070	-5.20946	3.84725e-05	0.000500117	Ma10_g21350	1.52949	2.21102e-05	0.00399572	Ma03_g00180	-4.96009	7.94406e-06	0.000557562	Ma04_g29690	-6.67637	0.000333204	0.0063567
Ma01_g18540	-7.2081	2.18596e-08	2.8603e-07	Ma06_g21970	-5.19995	4.38251e-14	8.12104e-12	Ma11_g17230	1.57736	0.000477929	0.036241	Ma02_g05600	-4.94387	3.42678e-06	0.000282569	Ma11_g21890	-6.64987	0.0012528	0.0167263
Ma01_g04370	-7.18532	7.27844e-10	1.38394e-08	Ma00_g01240	-5.14535	3.14218e-14	6.18655e-12	Ma10_g05340	1.58287	1.80333e-05	0.0033379	Ma09_g10760	-4.91726	0.00369874	0.0477451	Ma11_g22810	-6.64392	0.00207519	0.0241915
Ma09_g30210	-7.17837	8.2762e-13	3.12037e-11	Ma06_g03090	-5.13879	4.35736e-06	7.85722e-05	Ma08_g26210	1.58443	0.000171046	0.0179242	Ma02_g24260	-4.89618	9.47398e-15	1.52952e-11	Ma08_g08380	-6.63338	0.000275563	0.00550152
Ma03_g08660	-7.1713	2.54707e-11	6.73128e-10	Ma07_g03600	-5.12954	2.1924e-06	4.42724e-05	Ma09_g00890	1.59032	0.000506392	0.037676	Ma05_g06830	-4.8857	1.92953e-11	1.09874e-08	Ma06_g06430	-6.63247	0.00132397	0.0174377
Ma03_g31460	-7.16304	0.000424985	0.00167716	Ma01_g02250	-5.11818	0.00920202	0.0406747	Ma06_g26800	1.59373	5.63974e-06	0.00137996	Ma04_g06020	-4.87838	0.00272147	0.0390556	Ma05_g19150	-6.61463	0.000818311	0.0123333
Ma07_g22560	-7.14594	6.2317e-05	0.000315949	Ma04_g12900	-5.11116	0.00602007	0.0294296	Ma07_g27660	1.59747	1.52178e-05	0.00296306	Ma04_g19230	-4.87705	0.00294378	0.0410034	Ma06_g34590	-6.60445	4.30122e-13	2.38518e-10
Ma04_g29640	-7.11707	1.36694e-11	3.80829e-10	Ma02_g19720	-5.08462	7.44914e-11	5.68191e-09	Ma08_g12840	1.61344	3.58756e-05	0.00568383	Ma06_g04940	-4.79428	3.0895e-05	0.00158573	Ma04_g26360	-6.6013	2.76904e-05	0.000961778
Ma05_g31550	-7.10595	6.5325e-07	5.81104e-06	Ma08_g17860	-5.08169	0.00628242	0.0304335	Ma07_g23230	1.61785	0.000515032	0.0380972	Ma06_g07750	-4.69495	1.03206e-18	3.89344e-15	Ma10_g17110	-6.59704	0.00153196	0.0195681
Ma06_g18880	-7.09363	4.91867e-11	1.23632e-09	Ma08_g19710	-5.07518	1.92439e-05	0.000278467	Ma11_g18300	1.61879	6.58226e-06	0.00149363	Ma10_g02290	-4.64529	4.10476e-09	1.15723e-06	Ma09_g05330	-6.57089	0.0044635	0.0413478
Ma05_g31690	-7.07027	6.95167e-10	1.33248e-08	Ma09_g26540	-5.0746	0.00539741	0.0271049	Ma04_g35250	1.63067	3.25748e-05	0.00525726	Ma07_g28300	-4.64001	5.83007e-05	0.00250643	Ma02_g16680	-6.55112	0.000102332	0.00260181
Ma06_g07970	-7.06563	5.7702e-12	1.76546e-10	Ma05_g07310	-5.06776	8.64809e-07	2.01205e-05	Ma07_g25560	1.68838	0.000312331	0.027009	Ma09_g15590	-4.61099	0.00105604	0.0204172	Ma02_g05800	-6.54783	0.00167362	0.02088
Ma06_g34460	-7.06103	0.00127531	0.00432171	Ma03_g24760	-5.06371	3.9722e-07	1.04277e-05	Ma02_g06210	1.69675	4.51938e-05	0.00681974	Ma05_g08440	-4.59076	0.000127027	0.00448907	Ma07_g05780	-6.54543	6.04451e-05	0.00172349
Ma09_g30660	-7.03393	4.32925e-06	3.07292e-05	Ma05_g30870	-5.04381	0.00429573	0.0226165	Ma10_g24590	1.69698	2.0109e-07	8.42903e-05	Ma04_g21500	-4.57889	0.000230476	0.00691665	Ma03_g19070	-6.5356	0.00103816	0.014632
Ma02_g02850	-7.01794	4.51331e-13	1.79375e-11	Ma09_g05410	-5.04144	1.62629e-05	0.000240606	Ma09_g26920	1.6975	0.000234942	0.0223677	Ma03_g08870	-4.54504	3.7525e-07	4.91574e-05	Ma04_g16790	-6.49462	0.00338967	0.0342263
Ma05_g04340	-7.01032	1.10706e-10	2.56907e-09	Ma07_g23870	-5.00594	1.86015e-11	1.72738e-09	Ma04_g23930	1.71027	0.000501761	0.0375952	Ma03_g26990	-4.5395	1.46248e-08	3.36919e-06	Ma07_g12370	-6.48699	1.33867e-07	1.44492e-05
Ma11_g23090	-6.99992	4.38077e-06	3.1052e-05	Ma05_g01900	-5.00525	2.97034e-14	5.88501e-12	Ma05_g07270	1.71355	2.43012e-05	0.00428487	Ma09_g09560	-4.49145	3.18728e-05	0.00162762	Ma05_g24140	-6.47727	0.000759415	0.0116476
Ma10_g11310	-6.9871	1.15027e-23	2.68754e-21	Ma01_g20350	-4.99983	0.00199162	0.012503	Ma08_g11000	1.72173	1.48288e-05	0.00296306	Ma09_g18610	-4.47784	1.55194e-11	9.09457e-09	Ma07_g11430	-6.47292	0.00432707	0.0404804
Ma08_g01310	-6.98567	2.03379e-07	2.07558e-06	Ma10_g23690	-4.98681	0.00373422	0.020339	Ma08_g10220	1.7373	4.42688e-05	0.00674138	Ma11_g23190	-4.42585	0.00148562	0.0258421	Ma07_g26170	-6.46326	0.000311651	0.00603834
Ma00_g00160	-6.95652	5.64049e-14	2.65585e-12	Ma05_g00280	-4.97803	3.50572e-05	0.000461502	Ma08_g03750	1.74747	0.000202323	0.0200859	Ma02_g07110	-4.40663	0.000715104	0.0154377	Ma08_g30920	-6.45493	5.41331e-05	0.00158424
Ma10_g14770	-6.95568	1.13739e-20	1.79888e-18	Ma08_g09480	-4.96475	0.00168308	0.0109253	Ma09_g17050	1.74883	1.09787e-06	0.000352485	Ma09_g04370	-4.35939	4.7083e-07	5.82362e-05	Ma06_g31570	-6.44396	0.00578742	0.0490054
Ma10_g29550	-6.95278	3.12348e-19	3.96424e-17	Ma03_g15420	-4.96325	0.00742331	0.0344758	Ma08_g31550	1.76264	9.35522e-05	0.0113847	Ma04_g26360	-4.32621	0.000367874	0.00965644	Ma09_g21980	-6.43527	0.000565212	0.00938125
Ma03_g20780	-6.93138	0.00358136	0.0104772	Ma05_g15310	-4.94425	0.00211304	0.0130647	Ma09_g10900	1.76689	4.6374e-05	0.00696302	Ma02_g02820	-4.31358	0.000430123	0.0107193	Ma05_g21610	-6.35829	0.00345479	0.0346914
Ma07_g27240	-6.91785	7.1868e-10	1.37074e-08	Ma01_g01120	-4.94113	0.0067049	0.0319844	Ma10_g20510	1.77219	3.21747e-10	3.46797e-07	Ma10_g15870	-4.29696	1.07725e-05	0.000711406	Ma00_g01960	-6.3533	0.00279245	0.0300242
Ma01_g04520	-6.90874	0.00338846	0.00999078	Ma09_g04890	-4.93073	1.25233e-06	2.74727e-05	Ma01_g12120	1.78308	0.000155863	0.0167998	Ma06_g03350	-4.28656	3.92029e-08	7.73296e-06	Ma11_g07050	-6.34609	0.000931226	0.0135832
Ma01_g11950	-6.90814	2.80104e-11	7.33336e-10	Ma09_g02770	-4.90256	1.25981e-05	0.000193781	Ma01_g17160	1.79368	4.73286e-05	0.00704561	Ma10_g15720	-4.26656	9.94252e-14	1.25027e-10	Ma09_g11260	-6.31988	0.000243154	0.00503553
Ma04_g35640	-6.89235	2.18592e-11	5.88272e-10	Ma10_g09450	-4.88906	0.00444783	0.023275	Ma02_g14470	1.80079	8.00568e-05	0.0101395	Ma10_g29990	-4.25453	1.64849e-05	0.000977434	Ma05_g27610	-6.31817	0.000464547	0.00812465
Ma09_g27320	-6.88481	3.61735e-11	9.28141e-10	Ma08_g32910	-4.88862	5.10007e-05	0.000638309	Ma10_g07130	1.80443	4.44511e-05	0.00674138	Ma01_g15530	-4.24306	0.00357014	0.0466074	Ma01_g09680	-6.31609	0.000191734	0.00421513
Ma07_g29010	-6.84022	3.68017e-05	0.000199683	Ma08_g19360	-4.87635	4.64749e-08	1.61239e-06	Ma05_g22770	1.81092	7.75155e-05	0.0101273	Ma11_g21280	-4.19602	0.0017614	0.0290964	Ma11_g02760	-6.30255	0.000207213	0.0044401
Ma03_g03740	-6.84016	0.000303234	0.0012543	Ma04_g07020	-4.8661	4.58032e-12	4.94141e-10	Ma09_g11140	1.81971	1.51465e-06	0.000458703	Ma07_g19630	-4.18742	0.000428973	0.0107134	Ma09_g15980	-6.29598	0.00296915	0.0312592
Ma11_g09960	-6.81917	0.000238585	0.001019	Ma08_g25500	-4.86401	2.23794e-16	8.4191e-14	Ma05_g08650	1.82291	0.000113584	0.0130838	Ma08_g02610	-4.18243	1.70934e-06	0.000163771	Ma06_g09430	-6.29303	0.000472523	0.00822389
Ma05_g22010	-6.81848	2.38851e-07	2.38859e-06	Ma07_g21960	-4.85487	0.00875678	0.0392008	Ma07_g04810	1.82784	2.91757e-05	0.00484607	Ma10_g18680	-4.17701	7.28987e-05	0.00299331	Ma11_g12860	-6.26927	0.00197931	0.0234218
Ma08_g21660	-6.80191	4.36907e-26	1.2833e-23	Ma03_g16960	-4.84954	0.0114538	0.0480257	Ma11_g01190	1.83079	4.25814e-06	0.00111748	Ma02_g16360	-4.16735	0.00145902	0.0254528	Ma04_g35890	-6.2542	0.000259435	0.00525123
Ma07_g28300	-6.75397	1.88702e-10	4.17188e-09	Ma06_g31700	-4.84714	9.64827e-08	3.0701e-06	Ma04_g08810	1.83185	9.55151e-06	0.00208887	Ma03_g06920	-4.14153	8.65376e-05	0.00335264	Ma05_g22000	-6.23244	0.0043202	0.0404631
Ma04_g31800	-6.72377	1.78754e-09	3.09717e-08	Ma08_g28420	-4.84697	6.6667e-11	5.13483e-09	Ma07_g25170	1.83452	0.0004718	0.0360479	Ma06_g08590	-4.13291	7.69033e-06	0.000541596	Ma09_g10810	-6.22764	8.45077e-05	0.00223925
Ma01_g01270	-6.71255	5.97774e-21	9.9118e-19	Ma04_g13270	-4.83172	0.00411131	0.021896	Ma09_g15880	1.84375	0.000327097	0.0277311	Ma07_g12970	-4.12456	4.97271e-06	0.00037994	Ma07_g19080	-6.22045	0.00567692	0.0484958
Ma01_g03640	-6.67539	3.50919e-09	5.62218e-08	Ma09_g24470	-4.82488	0.000431576	0.00364295	Ma07_g15530	1.84719	0.000699372	0.0478618	Ma08_g12090	-4.11891	3.83291e-06	0.000309298	Ma06_g20840	-6.21043	0.00246941	0.0274443
Ma06_g31570	-6.67334	0.000266097	0.00112128	Ma06_g06370	-4.81194	0.00127508	0.00876637	Ma10_g22560	1.84866	0.000137054	0.0152631	Ma10_g11490	-4.10641	0.00304597	0.0418612	Ma09_g00490	-6.19764	3.12656e-13	1.89735e-10
Ma05_g29050	-6.6728	0.00479796	0.0135198	Ma02_g14380	-4.79877	0.000723877	0.0055809	Ma08_g20870	1.86355	1.86667e-07	7.93466e-05	Ma05_g00440	-4.08622	1.82e-05	0.00106038	Ma08_g20010	-6.13992	0.000738837	0.0114082
Ma02_g10300	-6.66994	0.000187712	0.000824432	Ma05_g15820	-4.79137	5.37188e-08	1.83342e-06	Ma09_g10530	1.86946	0.000506841	0.037676	Ma08_g11700	-4.07465	0.000366041	0.00962293	Ma10_g13140	-6.08705	0.00256018	0.0282094
Ma01_g14490	-6.66933	7.29333e-10	1.38506e-08	mito4_g00090	-4.76569	2.08305e-05	0.000296115	Ma03_g19730	1.87032	0.000494722	0.0374204	Ma08_g21440	-4.06856	2.85896e-06	0.00024723	Ma11_g16200	-6.08009	0.000319103	0.00615676
Ma02_g22170	-6.64006	0.018687	0.0427985	Ma08_g19370	-4.75797	6.70915e-11	5.15492e-09	Ma06_g27520	1.87914	7.10866e-05	0.00953508	Ma06_g00940	-4.06187	4.54641e-14	5.96568e-11	Ma03_g02400	-6.06617	0.000370296	0.00687634
Ma05_g18660	-6.61539	0.0126415	0.0307208	Ma09_g30620	-4.73935	1.82376e-05	0.000265736	Ma03_g13240	1.8805	0.000440346	0.0344291	Ma04_g37870	-4.0535	1.13126e-09	3.7518e-07	Ma09_g11320	-6.04361	0.00261368	0.0286418
Ma10_g28070	-6.60558	9.44752e-12	2.74544e-10	Ma10_g20820	-4.71422	3.91157e-10	2.44489e-08	Ma10_g07280	1.88416	0.000267061	0.024648	Ma03_g01890	-4.03869	0.000124166	0.00442225	Ma08_g11260	-6.04206	0.00397579	0.0380802
Ma05_g08730	-6.60538	4.44284e-08	5.39031e-07	Ma04_g04820	-4.70702	5.01791e-07	1.27376e-05	Ma06_g33880	1.89027	0.000293926	0.0260137	Ma06_g15230	-4.03558	1.79367e-06	0.00017023	Ma10_g06420	-6.04016	0.000885955	0.0130831
Ma11_g23190	-6.6017	5.30696e-09	8.12268e-08	Ma04_g02810	-4.70615	3.41007e-05	0.000451172	Ma10_g25840	1.89734	0.000532856	0.039128	Ma06_g35530	-4.03394	1.30063e-11	8.17773e-09	Ma08_g29620	-6.02491	2.48083e-10	7.18838e-08
Ma06_g22900	-6.58919	8.51636e-15	4.70704e-13	Ma01_g20340	-4.6997	0.000350684	0.00306783	Ma05_g29360	1.91479	0.000140581	0.0155411	Ma08_g14590	-4.02136	4.0236e-10	1.5179e-07	Ma08_g00690	-6.01637	0.00178568	0.0217961
Ma08_g31350	-6.57091	2.19358e-14	1.11638e-12	Ma00_g00320	-4.69694	1.63607e-05	0.000241742	Ma04_g35210	1.92184	0.000317127	0.0272675	Ma10_g15060	-4.00454	4.42669e-08	8.56394e-06	Ma02_g23220	-6.01419	7.35985e-05	0.00201631
Ma07_g11430	-6.56541	0.000196058	0.000856582	Ma02_g05980	-4.66803	1.56903e-14	3.53054e-12	Ma09_g13070	1.95184	0.000736662	0.049626	Ma02_g21030	-3.98198	0.00137479	0.0243635	Ma04_g00300	-6.0095	0.000421618	0.00756725
Ma06_g25710	-6.56312	5.0976e-05	0.000264939	Ma07_g18850	-4.66123	0.00914083	0.0404771	Ma10_g09860	1.95816	1.69667e-05	0.00320034	Ma00_g00510	-3.96773	0.00067646	0.0148872	Ma06_g25200	-6.00862	0.000165471	0.00373738
Ma01_g14480	-6.5604	3.45876e-06	2.52358e-05	Ma08_g25780	-4.66015	1.26216e-07	3.8565e-06	Ma09_g23100	1.97415	0.000613061	0.0437403	Ma04_g24670	-3.94439	1.55089e-05	0.000930533	Ma07_g22650	-5.99761	0.00125501	0.0167489
Ma07_g26670	-6.55624	0.000102516	0.000487464	Ma02_g23110	-4.65521	0.00322192	0.0180778	Ma07_g27960	1.97589	0.000578508	0.041869	Ma07_g00600	-3.92023	0.000298748	0.00831294	Ma10_g19130	-5.99125	0.00167504	0.0208897
Ma11_g00340	-6.54908	0.00654273	0.0175695	Ma05_g24990	-4.64684	0.000318079	0.00283776	Ma01_g18940	1.9821	0.000203713	0.0201576	Ma10_g20950	-3.91669	1.20706e-17	3.6429e-14	Ma08_g33390	-5.99125	0.00167938	0.0209113
Ma03_g00480	-6.51037	1.81133e-05	0.000107699	Ma00_g03630	-4.64509	0.000382094	0.00329232	Ma03_g08390	1.98945	3.742e-05	0.00585149	Ma05_g20190	-3.91014	8.44393e-05	0.00330059	Ma05_g27620	-5.97898	0.00115114	0.0157751
Ma02_g02820	-6.49973	7.61231e-08	8.70168e-07	Ma11_g23890	-4.62824	1.60497e-05	0.000238715	Ma07_g27780	1.993	6.23252e-06	0.00146951	Ma11_g25150	-3.88961	3.24876e-05	0.00164786	Ma05_g16820	-5.96886	0.000866196	0.012886
Ma02_g00600	-6.48244	0.000928355	0.00329248	Ma06_g19630	-4.61343	1.93884e-13	3.02364e-11	Ma04_g37880	1.99594	2.77221e-07	0.000110086	Ma05_g26870	-3.8799	3.86838e-09	1.12257e-06	Ma05_g32040	-5.96634	0.00454695	0.0417809
Ma05_g16060	-6.47063	0.000921758	0.00327322	Ma10_g10530	-4.60799	0.00505459	0.025757	Ma06_g30670	1.99641	6.90496e-05	0.00942949	Ma06_g09780	-3.86909	1.38616e-06	0.000138524	Ma04_g15130	-5.96573	1.98109e-05	0.000743498
Ma10_g09720	-6.46993	4.75205e-06	3.32859e-05	Ma09_g15750	-4.59248	1.09753e-15	3.4232e-13	Ma11_g10390	1.99703	0.000252868	0.0236271	Ma10_g24990	-3.86114	0.00130954	0.0237512	Ma03_g01150	-5.94691	0.00107948	0.0150626
Ma05_g30490	-6.46601	1.86084e-16	1.43118e-14	Ma05_g23350	-4.56088	4.58509e-09	2.14302e-07	Ma09_g21470	1.99786	5.11833e-09	3.9608e-06	Ma02_g20230	-3.86023	0.000177196	0.00576891	Ma06_g01270	-5.9362	0.000932612	0.0135911
Ma01_g02200	-6.46042	8.37568e-27	2.7191e-24	Ma05_g01450	-4.54976	5.45929e-05	0.000673374	Ma11_g24260	2.01179	6.42394e-06	0.00148225	Ma09_g11840	-3.85692	1.07701e-07	1.75698e-05	Ma06_g35380	-5.93165	0.000717092	0.0111565
Ma10_g21290	-6.45843	8.36718e-07	7.24256e-06	Ma10_g17720	-4.52998	2.59452e-08	9.71849e-07	Ma07_g05990	2.04172	4.92984e-06	0.00127165	Ma04_g13980	-3.84411	2.85453e-05	0.00149461	Ma05_g26870	-5.91994	2.11257e-15	1.99843e-12
Ma01_g14530	-6.43839	1.63351e-09	2.86244e-08	Ma06_g10390	-4.52618	0.00593589	0.0291265	Ma06_g15480	2.04893	3.06542e-05	0.00502795	Ma06_g35600	-3.82842	3.81665e-08	7.62824e-06	Ma02_g16790	-5.90281	0.000159619	0.00362303
Ma01_g03500	-6.43564	2.4201e-05	0.000138939	Ma04_g35920	-4.52493	8.96387e-17	4.09246e-14	Ma07_g28740	2.06278	0.000240775	0.0226373	Ma07_g23560	-3.80985	0.000167966	0.00552203	Ma10_g25220	-5.90215	0.00570474	0.0485658
Ma06_g36570	-6.4002	4.89781e-10	9.81556e-09	Ma05_g19470	-4.51944	0.0066947	0.031954	Ma01_g21830	2.07583	7.75005e-07	0.000259885	Ma04_g20540	-3.80964	0.00154427	0.0265561	Ma01_g01450	-5.90105	0.0023641	0.026684
Ma11_g24270	-6.39386	4.87314e-17	4.24555e-15	Ma03_g06110	-4.51691	1.3621e-10	9.79652e-09	Ma10_g24560	2.07699	0.000251512	0.0235733	Ma08_g27900	-3.78749	0.00291713	0.0407966	Ma10_g20870	-5.89043	0.00029878	0.00585956
Ma08_g32910	-6.38849	3.69757e-07	3.52401e-06	Ma06_g01640	-4.49209	0.00354966	0.0195423	Ma04_g26530	2.08113	3.15451e-07	0.000122055	Ma11_g07450	-3.76953	2.68675e-05	0.00143262	Ma06_g02550	-5.88296	0.00027673	0.00551453
Ma07_g09030	-6.36868	1.57548e-08	2.13478e-07	Ma03_g16490	-4.48593	0.000383662	0.00330403	Ma02_g08470	2.09908	3.32739e-06	0.000904692	Ma09_g15020	-3.76586	0.000201417	0.00631232	Ma03_g16130	-5.87854	0.000894176	0.0131743
Ma04_g07690	-6.36703	2.42057e-05	0.00013894	Ma02_g09940	-4.48473	2.07077e-06	4.2195e-05	Ma11_g06150	2.10001	1.88809e-05	0.0034535	Ma03_g10190	-3.76083	0.000581221	0.013328	Ma05_g11820	-5.86992	0.00095765	0.0138359
Ma04_g36230	-6.36104	4.45004e-09	6.95609e-08	Ma03_g12340	-4.4599	1.49304e-06	3.19522e-05	Ma09_g04940	2.12321	1.16584e-06	0.000370368	Ma05_g17150	-3.75513	1.40056e-05	0.000867943	Ma10_g30340	-5.86753	0.00156211	0.0198664
Ma06_g08530	-6.35516	0.000647626	0.00242278	Ma04_g35340	-4.45986	1.01099e-06	2.29289e-05	Ma05_g07120	2.13523	0.000209629	0.0205409	Ma05_g22400	-3.73925	1.35144e-08	3.13741e-06	Ma11_g07950	-5.86295	0.000303428	0.00593485
Ma07_g20310	-6.34967	0.000472936	0.00184281	Ma05_g30890	-4.45516	0.00169758	0.0109922	Ma09_g08400	2.14321	0.000301731	0.0264716	Ma03_g25860	-3.72961	5.03762e-06	0.000383928	Ma01_g16960	-5.86107	0.00375683	0.0366821
Ma07_g02370	-6.34861	1.38487e-11	3.85476e-10	Ma04_g14790	-4.42054	0.0119184	0.04948	Ma01_g19450	2.14412	0.000144982	0.0159111	Ma11_g20400	-3.72555	8.35382e-05	0.00328279	Ma04_g10030	-5.85166	0.00110854	0.0153284
Ma05_g07350	-6.3485	3.24808e-10	6.76394e-09	Ma04_g03460	-4.40766	0.00595397	0.0291971	Ma09_g27930	2.14633	8.1084e-05	0.0101963	Ma03_g08170	-3.71634	2.16841e-11	1.14812e-08	Ma06_g36330	-5.81109	0.00108858	0.0151371
Ma07_g19910	-6.34788	3.05296e-11	7.95238e-10	Ma03_g03620	-4.40538	0.00131874	0.00900956	Ma05_g06600	2.15771	1.07974e-09	9.77911e-07	Ma09_g11220	-3.71185	4.40133e-05	0.00202797	Ma03_g33650	-5.80525	0.000248837	0.00509443
Ma06_g07260	-6.34683	3.21643e-10	6.70709e-09	Ma02_g07340	-4.38767	1.11318e-05	0.000174726	Ma06_g17810	2.17217	0.000268353	0.0246918	Ma03_g24630	-3.69289	0.000439705	0.0108862	Ma05_g19140	-5.80421	0.00138143	0.018076
Ma03_g02700	-6.3384	9.13488e-08	1.02615e-06	Ma10_g26800	-4.38287	3.79446e-11	3.21273e-09	Ma09_g04930	2.18996	3.54122e-08	1.87498e-05	Ma04_g14540	-3.65687	0.000243006	0.00721134	Ma00_g01940	-5.80009	0.000225043	0.00473076
Ma03_g22720	-6.3197	8.12412e-07	7.05195e-06	Ma05_g27170	-4.38284	0.000940256	0.00687398	Ma03_g13230	2.19237	2.6902e-06	0.000758789	Ma02_g16790	-3.62195	0.00248558	0.0367359	Ma06_g17170	-5.79946	0.00163193	0.0204998
Ma08_g33680	-6.30788	9.34673e-07	8.00025e-06	Ma01_g20320	-4.37589	0.0103342	0.0444574	Ma06_g22800	2.19747	0.000690256	0.0475615	Ma05_g11800	-3.62026	5.72822e-08	1.01693e-05	Ma09_g05090	-5.79888	0.000367352	0.00684142
Ma09_g27630	-6.29606	0.00139447	0.00466705	Ma11_g17420	-4.37475	2.46247e-07	6.94475e-06	Ma10_g18110	2.20255	0.000373329	0.0304516	Ma04_g33640	-3.58504	1.31145e-06	0.000133264	Ma04_g34640	-5.78934	0.00437555	0.0408507
Ma04_g07970	-6.29191	1.73164e-13	7.47974e-12	Ma11_g19100	-4.35848	0.0012262	0.00848958	Ma04_g16550	2.20778	2.49715e-06	0.000717753	Ma11_g01180	-3.56665	0.0033591	0.0447126	Ma03_g08840	-5.78758	0.000900175	0.0132312
Ma07_g04100	-6.29151	0.000468332	0.00182879	Ma07_g07800	-4.33482	0.00793458	0.0362569	Ma02_g14570	2.21504	9.41496e-05	0.0114114	Ma06_g12550	-3.5535	5.79291e-09	1.56098e-06	Ma02_g12970	-5.78357	0.0012745	0.0169668
Ma09_g19830	-6.25372	3.67868e-08	4.56189e-07	Ma02_g10560	-4.33334	0.00441577	0.0231303	Ma10_g18290	2.21567	1.86328e-06	0.00055041	Ma04_g14560	-3.53887	0.000265595	0.00762278	Ma01_g10170	-5.76344	0.000137565	0.00322251
Ma07_g14040	-6.24747	0.00840453	0.0217691	Ma09_g08110	-4.33305	4.11314e-12	4.49904e-10	Ma05_g04430	2.22423	0.000306352	0.0267217	Ma07_g03220	-3.53005	2.09314e-05	0.00117946	Ma07_g13270	-5.76016	0.00065726	0.0104496
Ma10_g23910	-6.22512	6.98229e-06	4.65703e-05	Ma09_g12920	-4.3318	0.00120879	0.00838936	Ma04_g32660	2.22424	4.22412e-06	0.00111748	Ma09_g30110	-3.52418	8.79392e-07	9.73883e-05	Ma05_g06830	-5.75955	1.97376e-13	1.32722e-10
Ma08_g11910	-6.21804	2.78733e-06	2.0959e-05	Ma10_g25600	-4.33132	1.17253e-08	4.91837e-07	Ma01_g20600	2.23664	0.000469378	0.0359539	Ma00_g01940	-3.52132	0.00360163	0.0468118	Ma04_g09860	-5.75432	0.00581168	0.0491768
Ma04_g34820	-6.21523	0.000163661	0.000732685	Ma05_g28580	-4.32509	1.20572e-07	3.71287e-06	Ma05_g07380	2.23797	0.00066717	0.0462878	Ma09_g27910	-3.52026	0.000553811	0.0128471	Ma01_g03890	-5.75365	5.04492e-08	6.36195e-06
Ma11_g04680	-6.20596	4.37361e-09	6.85051e-08	Ma04_g32650	-4.28232	0.000395524	0.0033895	Ma05_g27300	2.24265	5.66982e-06	0.00137996	Ma06_g30390	-3.50907	2.29167e-12	1.86926e-09	Ma07_g13250	-5.75069	0.00125627	0.0167588
Ma10_g27390	-6.1965	0.00428444	0.0122462	Ma07_g09650	-4.28132	6.97911e-10	4.02666e-08	Ma10_g18380	2.24886	0.000706909	0.0481187	Ma10_g05270	-3.49151	0.00143169	0.0251031	Ma09_g16900	-5.74576	8.10332e-11	2.58047e-08
Ma09_g29150	-6.19493	3.87457e-11	9.90843e-10	Ma06_g32390	-4.25377	7.58828e-07	1.80005e-05	Ma01_g20460	2.27942	1.67422e-05	0.00318667	Ma05_g01660	-3.48378	5.99005e-11	2.82468e-08	Ma10_g20950	-5.74461	8.30966e-33	1.33632e-28
Ma07_g06750	-6.19468	5.14488e-09	7.90537e-08	Ma05_g19140	-4.2455	0.000359553	0.00313323	Ma08_g21650	2.2832	8.47817e-09	5.91858e-06	Ma11_g02010	-3.4836	0.000911735	0.0182832	Ma00_g03790	-5.7389	0.00503189	0.0447444
Ma05_g00290	-6.19425	9.94311e-08	1.10427e-06	Ma07_g08280	-4.21558	0.000162451	0.00163813	Ma02_g18000	2.29477	1.67886e-05	0.00318667	Ma11_g00330	-3.47472	0.00253184	0.0372555	Ma01_g06960	-5.7202	0.000519455	0.00882114
Ma07_g00070	-6.18516	6.1534e-09	9.27552e-08	Ma06_g14080	-4.21046	1.17545e-06	2.60767e-05	Ma04_g29120	2.29759	3.38691e-05	0.00543707	Ma09_g18660	-3.47006	4.07869e-13	4.08496e-10	Ma04_g33590	-5.70792	0.00199129	0.0235116
Ma10_g26710	-6.18203	1.24427e-07	1.34647e-06	Ma11_g10260	-4.20989	3.78671e-05	0.000493133	Ma04_g37990	2.30011	2.01259e-06	0.000584037	Ma04_g12630	-3.44896	2.15054e-07	3.12035e-05	Ma06_g34650	-5.69542	0.00229499	0.0260826
Ma06_g28160	-6.17849	2.09895e-07	2.13291e-06	Ma11_g20070	-4.20341	0.000603271	0.00478938	Ma02_g07120	2.31547	5.83233e-05	0.00823143	Ma08_g24930	-3.43806	2.89789e-06	0.000248426	Ma10_g12290	-5.68851	0.00041638	0.0075016
Ma06_g32560	-6.17678	0.000572141	0.00217397	Ma11_g16200	-4.19625	3.67142e-06	6.85986e-05	Ma06_g00390	2.31913	0.000159882	0.0170978	Ma03_g26370	-3.41598	0.000691819	0.0151407	Ma06_g14190	-5.67799	0.0021318	0.0246282
Ma08_g33450	-6.15549	2.20957e-09	3.70959e-08	Ma06_g25180	-4.18383	9.56878e-05	0.00106734	Ma10_g23400	2.3245	0.000234618	0.0223677	Ma07_g01220	-3.40329	0.00293092	0.0409135	Ma09_g07120	-5.67749	0.00309655	0.0321376
Ma04_g00690	-6.14864	1.29021e-05	7.98619e-05	Ma03_g32490	-4.17959	8.29997e-07	1.94543e-05	Ma05_g28930	2.32929	0.000284473	0.025628	Ma02_g10610	-3.39469	0.000130064	0.00455345	Ma10_g26330	-5.6749	1.89247e-09	4.19775e-07
Ma01_g21640	-6.14703	2.25297e-09	3.7722e-08	Ma05_g00460	-4.17677	0.00762523	0.0351956	Ma01_g17070	2.33099	0.000270505	0.024739	Ma03_g15960	-3.38908	0.0013374	0.0240255	Ma08_g14420	-5.6457	0.000846651	0.0126537
Ma03_g30250	-6.14577	0.00876957	0.0225492	Ma09_g06070	-4.14852	0.00726296	0.0339268	Ma09_g14360	2.33719	0.000211479	0.0205885	Ma10_g21080	-3.38268	2.61494e-05	0.00140675	Ma01_g21980	-5.64568	0.00209096	0.0242961
Ma03_g13060	-6.14257	2.25454e-09	3.77277e-08	Ma04_g38520	-4.13598	5.89329e-07	1.45722e-05	Ma05_g01870	2.34732	1.06751e-08	7.0038e-06	Ma10_g16320	-3.38253	9.12358e-07	9.97643e-05	Ma08_g20740	-5.63101	0.00121277	0.0163823
Ma07_g23280	-6.13985	1.91895e-13	8.20838e-12	Ma08_g20730	-4.12344	0.00253101	0.0150239	Ma07_g08640	2.36377	3.43469e-07	0.000129574	Ma08_g20550	-3.37862	7.61437e-11	3.48184e-08	Ma01_g13210	-5.62774	0.000990235	0.0141488
Ma02_g14820	-6.13298	1.83676e-06	1.45669e-05	mito8_g00030	-4.11758	0.000499035	0.00409925	Ma03_g01730	2.36438	9.62873e-06	0.00209061	Ma03_g29150	-3.37623	0.0004692	0.0114197	Ma09_g03850	-5.62587	0.00352491	0.0351431
Ma01_g11960	-6.11093	1.79964e-10	3.99587e-09	Ma05_g19560	-4.08721	0.000850713	0.0063415	Ma07_g07210	2.40244	3.15791e-05	0.00512396	Ma05_g00290	-3.37237	0.00375288	0.0481556	Ma10_g11650	-5.59386	0.000358856	0.00671429
Ma03_g24160	-6.09549	7.27253e-19	8.69349e-17	Ma04_g24790	-4.0774	8.1124e-08	2.64826e-06	Ma06_g19810	2.40974	2.13786e-11	3.39582e-08	Ma10_g26330	-3.36187	0.000134237	0.00465662	Ma08_g13030	-5.58871	0.00326867	0.0334171
Ma05_g32040	-6.09219	7.72965e-05	0.000380815	Ma11_g08370	-4.07588	0.00406844	0.021719	Ma06_g11200	2.41127	0.00014573	0.0159352	Ma01_g21300	-3.35697	0.00349163	0.0458362	Ma05_g10980	-5.58124	0.000997075	0.0142276
Ma09_g19340	-6.07032	1.49977e-08	2.04847e-07	Ma11_g14660	-4.04807	4.80358e-08	1.65742e-06	Ma06_g23490	2.43137	1.71996e-07	7.41548e-05	Ma07_g10810	-3.34921	0.00213246	0.0331741	Ma10_g08220	-5.57849	0.000575852	0.00947751
Ma02_g22650	-6.06776	1.41974e-09	2.52079e-08	Ma06_g35050	-4.0438	0.00232018	0.0140168	Ma06_g24010	2.43406	0.00031198	0.027009	Ma10_g23280	-3.34794	0.000244267	0.00723452	Ma08_g21300	-5.56219	0.000575891	0.00947751
Ma05_g21270	-6.06502	5.9788e-27	1.97053e-24	Ma03_g14540	-4.04341	1.10873e-13	1.84801e-11	Ma07_g09220	2.43479	0.000141373	0.0155716	Ma07_g00170	-3.34581	2.80808e-06	0.000243528	Ma06_g22470	-5.55953	0.00586132	0.0494927
Ma04_g02810	-6.05523	6.58865e-08	7.65996e-07	Ma04_g21020	-4.03951	2.91255e-10	1.8973e-08	Ma03_g24540	2.43909	7.96188e-05	0.0101395	Ma10_g28850	-3.32724	6.48219e-05	0.00269838	Ma08_g16950	-5.55861	0.00340186	0.0343206
Ma11_g16580	-6.04776	0.00268295	0.00818123	Ma08_g16900	-4.02659	0.000395757	0.00339057	Ma10_g09350	2.44084	2.59786e-08	1.50776e-05	Ma02_g18990	-3.31981	0.000393047	0.0100955	Ma04_g15050	-5.55069	0.00449869	0.041549
Ma03_g06180	-6.045	0.00343764	0.0101097	Ma01_g11890	-4.02463	4.81757e-06	8.57419e-05	Ma10_g19040	2.44157	0.000502016	0.0375952	Ma03_g15360	-3.31679	0.000308468	0.00853306	Ma01_g07800	-5.53876	0.00456952	0.0419325
Ma01_g21650	-6.0399	1.59742e-09	2.80238e-08	Ma07_g01940	-4.02349	0.000114417	0.00123691	Ma07_g12330	2.44264	0.000473704	0.036102	Ma09_g00490	-3.30309	9.63754e-05	0.00362218	Ma10_g11100	-5.5343	2.61289e-06	0.000160073
Ma10_g15450	-6.03972	0.0105527	0.0263676	Ma09_g26680	-4.01474	1.19316e-07	3.67779e-06	Ma08_g02760	2.4577	4.37996e-05	0.00671002	Ma06_g31750	-3.3012	1.97042e-05	0.00113487	Ma07_g10210	-5.53334	0.00212414	0.0245486
Ma10_g16180	-6.01109	5.53128e-06	3.81292e-05	Ma04_g02490	-4.00969	1.01511e-07	3.20742e-06	Ma07_g04690	2.47812	0.000463666	0.0356067	Ma08_g20750	-3.2984	5.18392e-05	0.0022962	Ma04_g10510	-5.52877	0.000742859	0.0114593
Ma11_g20110	-6.01013	5.88927e-12	1.79833e-10	Ma09_g26860	-4.00562	1.95381e-09	9.91125e-08	Ma06_g18670	2.49028	0.000419159	0.0331158	Ma09_g12200	-3.29534	1.56891e-06	0.000152727	Ma02_g06130	-5.52525	0.000937096	0.013601
Ma10_g15560	-6.0086	0.000397486	0.00158251	Ma06_g03250	-3.99222	0.00431147	0.0226782	Ma10_g29100	2.49188	0.000180088	0.0188065	Ma05_g15740	-3.27625	3.02153e-10	1.18428e-07	Ma04_g30300	-5.52522	0.0051215	0.0453158
Ma05_g23950	-6.0081	0.00227066	0.00709807	Ma05_g12990	-3.9844	0.00468185	0.0242101	Ma09_g08750	2.50039	2.92241e-05	0.00484607	Ma07_g10990	-3.27243	3.93421e-20	2.37469e-16	Ma08_g23130	-5.52097	0.00415063	0.039298
Ma02_g23650	-6.00768	6.68503e-12	2.01538e-10	Ma04_g01270	-3.97556	5.38098e-06	9.43304e-05	Ma10_g28680	2.5034	0.000415503	0.0330241	Ma11_g16000	-3.27188	3.22761e-05	0.00163988	Ma06_g32560	-5.51137	0.00248093	0.0275437
Ma07_g26540	-6.00494	1.93763e-08	2.57247e-07	Ma10_g02370	-3.96423	4.38307e-08	1.53759e-06	Ma07_g19160	2.52869	0.000530838	0.0390749	Ma05_g05150	-3.26845	0.000363408	0.00956205	Ma11_g13450	-5.51041	0.00102303	0.0144695
Ma04_g04760	-6.00469	7.94614e-18	7.90538e-16	Ma08_g15310	-3.9581	0.0117682	0.0490393	Ma06_g14770	2.5381	0.000345838	0.0289914	Ma06_g15300	-3.26751	0.000476264	0.0115358	Ma03_g00690	-5.50841	0.00334808	0.0339056
Ma03_g19980	-5.99926	6.26732e-12	1.90247e-10	Ma08_g12710	-3.95804	1.269e-05	0.000195006	Ma08_g32760	2.53984	0.000322825	0.0276786	Ma05_g25650	-3.25793	2.45694e-06	0.000218801	Ma01_g00170	-5.49923	0.00155978	0.0198524
Ma06_g32610	-5.99722	0.0192249	0.0438287	Ma04_g39080	-3.95386	4.7579e-11	3.83334e-09	Ma11_g14400	2.55924	0.000687878	0.0475061	Ma09_g03780	-3.25458	0.000168897	0.00554657	Ma04_g17470	-5.49278	0.00267438	0.0291279
Ma03_g16930	-5.99097	2.3529e-12	7.90477e-11	Ma05_g00450	-3.942	0.00326485	0.0182551	Ma08_g30800	2.56365	2.55681e-12	5.93573e-09	Ma05_g18670	-3.24125	5.39497e-06	0.000405026	Ma06_g32390	-5.4901	0.0011883	0.0161468
Ma09_g00580	-5.97486	9.91466e-07	8.42828e-06	Ma09_g12220	-3.94135	0.000303673	0.00273323	Ma09_g30560	2.56527	4.0563e-05	0.00627791	Ma11_g14150	-3.23199	3.61884e-10	1.40014e-07	Ma04_g07130	-5.46676	0.00109429	0.0151837
Ma06_g33280	-5.97172	0.00264135	0.00806953	Ma11_g24910	-3.9359	5.7574e-05	0.000702711	Ma08_g02190	2.57973	1.15602e-05	0.00240612	Ma09_g27320	-3.22668	0.00283941	0.0400998	Ma07_g23460	-5.45024	0.00309289	0.0321254
Ma05_g18530	-5.97081	6.87008e-11	1.67098e-09	Ma04_g31000	-3.93064	0.000172985	0.0017158	Ma04_g03810	2.58639	5.58562e-05	0.00802734	Ma05_g13090	-3.2238	0.00055878	0.0129424	Ma07_g13390	-5.44657	0.0019706	0.023379
Ma09_g30630	-5.96902	0.0157942	0.0370932	Ma10_g10960	-3.92552	0.00227709	0.0138162	Ma09_g26700	2.59192	0.000147326	0.0160516	Ma08_g29550	-3.22077	0.000205731	0.00636909	Ma02_g18230	-5.42885	0.00111884	0.015451
Ma05_g20930	-5.96565	0.00629703	0.0170058	Ma10_g23910	-3.92524	0.00552367	0.0276026	Ma09_g25000	2.59781	6.30601e-06	0.00147531	Ma03_g17090	-3.21946	0.000940667	0.0187226	Ma03_g23400	-5.42506	0.00247319	0.0274767
Ma05_g02900	-5.96467	1.50857e-10	3.39109e-09	Ma04_g25090	-3.92228	0.000231981	0.00219324	Ma04_g06820	2.60014	8.39311e-06	0.00184893	Ma03_g28340	-3.20824	3.29584e-06	0.000274018	Ma06_g29970	-5.4212	0.00494433	0.0441757
Ma05_g05750	-5.94137	2.89563e-05	0.000162608	Ma09_g31190	-3.92174	0.00130334	0.00892947	Ma05_g07690	2.62418	0.000130734	0.0146675	Ma07_g22600	-3.19376	8.56213e-05	0.00333426	Ma11_g21280	-5.42038	0.000188701	0.00416268
Ma10_g06210	-5.93095	0.00333864	0.00986179	Ma07_g10730	-3.90128	6.88099e-05	0.00081155	Ma09_g14900	2.6361	1.65796e-08	1.00075e-05	Ma06_g08840	-3.1912	0.000946171	0.0187865	Ma05_g00900	-5.4193	0.00206643	0.0241006
Ma06_g19400	-5.92368	0.000309034	0.0012747	Ma03_g33590	-3.88948	0.000256368	0.00238022	Ma02_g20060	2.64209	4.86623e-05	0.00716405	Ma06_g08490	-3.18998	1.4201e-05	0.000871109	Ma11_g12120	-5.41742	0.00262971	0.0287783
Ma05_g17780	-5.91311	0.00601342	0.0163704	Ma08_g28590	-3.88935	0.00172828	0.0111506	Ma03_g03430	2.66666	2.26376e-07	9.35892e-05	Ma03_g22010	-3.18703	1.53844e-11	9.09457e-09	Ma07_g03500	-5.40729	0.00382099	0.0371348
Ma04_g23660	-5.9034	0.000547502	0.00209005	Ma11_g15350	-3.88053	9.29121e-10	5.16211e-08	Ma04_g02280	2.68841	0.000315259	0.0271844	Ma05_g09420	-3.18341	2.322e-05	0.00128348	Ma02_g09010	-5.39383	0.00154403	0.019691
Ma09_g11650	-5.89605	3.66697e-10	7.53953e-09	Ma07_g21160	-3.87667	6.44199e-10	3.76504e-08	Ma04_g37190	2.69452	0.000646797	0.045186	Ma01_g18400	-3.17672	0.000206548	0.00638038	Ma08_g14590	-5.39235	2.40059e-16	3.35697e-13
Ma02_g18360	-5.89262	2.13926e-29	1.03089e-26	Ma06_g25400	-3.86555	0.00450131	0.0235041	Ma04_g13360	2.69489	0.000402795	0.0323307	Ma04_g14680	-3.17481	0.000534123	0.0125541	Ma07_g25980	-5.37713	0.000743433	0.0114626
Ma06_g36310	-5.85626	7.71176e-12	2.28252e-10	Ma07_g28560	-3.86205	2.29068e-07	6.5304e-06	Ma10_g14500	2.6972	0.000352644	0.0291584	Ma05_g09880	-3.16503	0.000242063	0.00719041	Ma08_g02270	-5.36261	0.00373318	0.0365177
Ma05_g13180	-5.85583	2.33023e-08	3.02088e-07	Ma11_g24900	-3.85766	8.59671e-05	0.000977819	Ma06_g00940	2.70587	4.00188e-07	0.000145514	Ma10_g25450	-3.15345	0.000298124	0.00830782	Ma07_g00580	-5.36025	0.00206664	0.0241006
Ma08_g25860	-5.85241	1.35237e-08	1.87202e-07	Ma06_g05790	-3.85675	1.12473e-08	4.76867e-07	Ma03_g08330	2.70645	7.10279e-05	0.00953508	Ma07_g11290	-3.14142	4.4739e-08	8.60014e-06	Ma11_g22170	-5.35551	3.34331e-14	2.62271e-11
Ma05_g12630	-5.84137	2.02739e-15	1.26062e-13	Ma08_g24200	-3.85156	3.19349e-05	0.000426277	Ma04_g10960	2.71785	3.58962e-07	0.000133747	Ma03_g02910	-3.13622	0.000311524	0.00857828	Ma04_g37950	-5.34423	0.00391433	0.0377346
Ma10_g14140	-5.84135	1.39022e-10	3.14339e-09	Ma10_g31100	-3.85116	0.000684714	0.00532589	Ma06_g23480	2.73122	5.10083e-05	0.00743686	Ma08_g21890	-3.1327	0.00335259	0.0446716	Ma05_g25360	-5.31821	0.000874031	0.0129725
Ma01_g22230	-5.83965	0.00575318	0.0157705	Ma10_g00760	-3.84915	0.000278859	0.00255219	Ma06_g12130	2.73264	0.000392358	0.031577	Ma04_g23710	-3.12316	2.07019e-07	3.03293e-05	Ma09_g11380	-5.31694	0.001913	0.0228558
Ma08_g33690	-5.82814	4.64814e-06	3.26694e-05	Ma08_g33370	-3.84908	0.000106832	0.00116774	Ma07_g11390	2.73634	2.58933e-06	0.000737225	Ma05_g00400	-3.11675	0.000226892	0.00685502	Ma07_g18010	-5.31628	0.00404771	0.0385667
Ma08_g30090	-5.82501	6.90836e-07	6.10314e-06	Ma09_g27320	-3.83382	0.00457237	0.0237845	Ma10_g12490	2.74103	0.000129877	0.0146257	Ma04_g38490	-3.10699	0.00110298	0.0210284	Ma08_g10200	-5.28749	0.00495842	0.0442747
Ma09_g11460	-5.82421	6.59426e-05	0.000331497	Ma10_g15720	-3.83051	4.34666e-11	3.55659e-09	Ma05_g31440	2.75521	0.000273888	0.0248226	Ma04_g07970	-3.10188	0.000582957	0.0133386	Ma01_g19310	-5.27056	0.00172347	0.0213118
Ma09_g11880	-5.82382	6.51598e-11	1.59492e-09	Ma05_g03780	-3.8203	1.4191e-09	7.48327e-08	Ma08_g14970	2.75523	0.000475488	0.0361466	Ma08_g26360	-3.09862	2.04004e-10	8.25722e-08	Ma03_g05660	-5.26566	7.70916e-10	1.89275e-07
Ma04_g11750	-5.80659	7.1743e-11	1.73675e-09	Ma05_g04360	-3.82016	6.01728e-07	1.48439e-05	Ma06_g37060	2.77203	2.70383e-05	0.00458436	Ma08_g10630	-3.09467	0.000102267	0.003801	Ma07_g21830	-5.23606	0.00205938	0.0240507
Ma09_g12240	-5.80524	1.29259e-08	1.80139e-07	Ma03_g10770	-3.81689	0.00443524	0.0232207	Ma10_g22410	2.77801	6.54112e-06	0.00149363	Ma09_g02780	-3.09149	3.19695e-05	0.0016298	Ma06_g33540	-5.23446	0.00474836	0.0429475
Ma09_g13580	-5.79951	5.22992e-11	1.30604e-09	Ma07_g18110	-3.81656	8.3899e-21	1.05719e-17	Ma05_g15780	2.78159	0.000652038	0.0454469	Ma11_g18530	-3.0903	3.65412e-07	4.85821e-05	Ma08_g30100	-5.23062	0.00299471	0.0314664
Ma08_g27900	-5.79854	3.18386e-06	2.35419e-05	Ma09_g16760	-3.81471	1.06404e-10	7.84998e-09	Ma05_g12520	2.78906	0.000235897	0.022388	Ma07_g27030	-3.08585	0.00084157	0.0172779	Ma06_g12840	-5.22075	0.00348639	0.0348889
Ma04_g19740	-5.79367	0.00329682	0.0097579	Ma07_g27240	-3.80974	0.000280933	0.00256893	Ma03_g13510	2.7892	1.35113e-05	0.00275522	Ma10_g16100	-3.08164	4.03961e-09	1.15015e-06	Ma07_g06740	-5.20417	0.0019416	0.0231031
Ma05_g02640	-5.79224	0.0105383	0.0263403	Ma11_g12070	-3.79679	3.90079e-07	1.02573e-05	Ma10_g14320	2.79526	3.41137e-08	1.83848e-05	Ma05_g30790	-3.07552	2.76864e-09	8.35576e-07	Ma08_g08880	-5.178	0.0024254	0.0271366
Ma04_g05550	-5.78868	1.73518e-07	1.80245e-06	Ma04_g07680	-3.791	0.000251588	0.00234197	Ma01_g06230	2.82254	0.000121613	0.0137981	Ma08_g33880	-3.05548	0.00069335	0.0151633	Ma03_g19810	-5.17632	0.00101116	0.0143794
Ma08_g04140	-5.78321	0.0130211	0.0315067	Ma05_g01770	-3.78728	0.00214436	0.0132143	Ma03_g07770	2.8493	0.000369748	0.0303234	Ma09_g19620	-3.04539	0.000263527	0.00759623	Ma10_g15410	-5.17066	0.000121034	0.00294464
Ma05_g23760	-5.77684	3.32727e-06	2.44325e-05	Ma10_g23660	-3.78509	3.55779e-05	0.000467575	Ma06_g28330	2.8595	6.63809e-12	1.25211e-08	Ma09_g28930	-3.02895	0.00164543	0.0276807	Ma04_g34940	-5.16883	0.00251833	0.0278627
Ma11_g14730	-5.77041	1.06591e-07	1.17156e-06	Ma05_g05580	-3.77439	0.00702892	0.0331128	Ma08_g04700	2.86018	3.51373e-09	2.94567e-06	Ma09_g20250	-3.0233	0.00107603	0.0206582	Ma03_g26720	-5.15878	0.00380846	0.0370625
Ma04_g25900	-5.76741	1.67472e-34	1.51912e-31	Ma04_g23390	-3.76138	2.20448e-08	8.45865e-07	Ma07_g08040	2.86679	3.83944e-11	5.51782e-08	Ma05_g31850	-3.02231	1.0617e-05	0.000704223	Ma02_g10620	-5.15544	1.85736e-06	0.000122164
Ma03_g02030	-5.76617	8.16878e-08	9.26907e-07	Ma10_g02380	-3.75335	2.75149e-07	7.62524e-06	Ma11_g24370	2.87313	9.70795e-05	0.0116264	Ma03_g23580	-3.02131	0.00069494	0.0151774	Ma03_g00170	-5.13041	0.00323614	0.0332006
Ma09_g27270	-5.76067	4.5307e-07	4.20244e-06	Ma04_g28990	-3.7513	0.00444148	0.0232478	Ma04_g31150	2.87388	0.0003892	0.0314065	Ma07_g19290	-3.0159	0.0011386	0.0214538	Ma05_g29550	-5.1175	0.00293798	0.0310428
Ma04_g02450	-5.75368	6.03685e-11	1.48353e-09	Ma05_g05370	-3.74974	3.08793e-10	1.98929e-08	Ma02_g16940	2.88216	1.00306e-05	0.00216232	Ma07_g08670	-3.01286	0.000200804	0.00630416	Ma04_g30820	-5.10522	2.82079e-08	4.03222e-06
Ma07_g14860	-5.75297	8.84334e-08	9.96847e-07	Ma09_g31140	-3.74784	0.000539384	0.00436804	Ma10_g18880	2.89223	1.61696e-11	2.7111e-08	Ma01_g21760	-3.00643	0.00124065	0.0228729	Ma01_g07980	-5.09827	0.00314279	0.0324708
Ma05_g05700	-5.75221	2.03199e-09	3.44523e-08	Ma04_g02820	-3.73862	9.84367e-05	0.00109497	Ma10_g15470	2.90628	0.000182338	0.0189106	Ma02_g22650	-2.99876	0.00266406	0.0385672	Ma09_g15920	-5.0932	1.10122e-16	1.77092e-13
Ma06_g32910	-5.75162	3.83196e-07	3.63635e-06	Ma04_g08270	-3.72772	1.80659e-13	2.85987e-11	Ma03_g19050	2.908	0.00029363	0.0260137	Ma10_g19400	-2.9968	4.91016e-07	5.92755e-05	Ma08_g33280	-5.07924	4.75994e-09	9.45024e-07
Ma01_g17450	-5.74995	3.43341e-07	3.29259e-06	Ma04_g02470	-3.718	0.000145001	0.00149765	Ma10_g14190	2.90915	8.0748e-07	0.0002678	Ma03_g05660	-2.98496	0.000435991	0.0108209	Ma04_g04910	-5.07432	0.00284869	0.0304091
Ma09_g08760	-5.74402	1.36892e-07	1.46237e-06	Ma05_g19150	-3.71511	0.00779735	0.0357595	Ma08_g21900	2.93284	0.000371563	0.0303896	Ma03_g04890	-2.98397	6.46903e-05	0.00269662	Ma07_g09290	-5.04086	0.00466901	0.0424567
Ma09_g21840	-5.7378	7.2026e-14	3.32538e-12	Ma10_g09160	-3.71232	0.000797911	0.00603595	Ma03_g17130	2.9342	0.000212521	0.0206234	Ma05_g07230	-2.95562	0.000324107	0.00882812	Ma09_g18610	-5.02814	8.28257e-14	5.91983e-11
Ma06_g33210	-5.73707	4.22838e-06	3.00963e-05	Ma03_g28840	-3.70771	6.82512e-10	3.97421e-08	Ma02_g05420	2.93701	1.061e-05	0.00225499	Ma08_g30830	-2.95173	0.000671938	0.0148565	Ma01_g12580	-5.02326	0.00324342	0.0332541
Ma10_g20600	-5.73359	9.22068e-10	1.70284e-08	Ma06_g07970	-3.69517	0.0010664	0.00758667	Ma05_g21310	2.96516	0.000460949	0.0355718	Ma05_g13480	-2.92819	0.000196431	0.00622064	Ma09_g00500	-5.01702	9.11495e-08	1.03959e-05
Ma06_g08520	-5.72949	0.00158296	0.00520471	Ma02_g16380	-3.6816	0.000229209	0.00217224	Ma09_g13330	2.9809	1.4936e-06	0.000458703	Ma07_g29030	-2.92438	2.21022e-05	0.00122844	Ma08_g32620	-5.00826	0.00303372	0.0317209
Ma04_g14560	-5.7284	1.79042e-09	3.10041e-08	Ma04_g07690	-3.6789	0.00141055	0.00948458	Ma03_g03830	2.98167	4.81967e-05	0.00713027	Ma04_g15600	-2.92211	0.000695505	0.0151774	Ma10_g22040	-5.00353	0.00446253	0.0413478
Ma04_g38060	-5.71883	1.14661e-08	1.61916e-07	mito4_g00070	-3.67002	0.000202188	0.00195919	Ma03_g27630	3.01096	0.000375698	0.0305622	Ma06_g22900	-2.91844	0.000144909	0.00494996	Ma06_g23810	-5.00332	0.00255712	0.0281949
Ma09_g24110	-5.7135	0.0135454	0.0325557	Ma05_g12960	-3.6627	0.000556167	0.00448092	Ma07_g15950	3.0497	8.13971e-09	5.84897e-06	Ma10_g10710	-2.912	0.000227365	0.00685509	Ma09_g03680	-5.00318	0.0019374	0.0230787
Ma08_g14930	-5.70953	1.10648e-07	1.21011e-06	Ma02_g00960	-3.65823	0.00478525	0.0246155	Ma08_g07230	3.05126	3.69052e-07	0.000135829	Ma08_g23840	-2.90872	3.168e-11	1.56738e-08	Ma07_g19550	-5.00187	0.000429944	0.00766274
Ma02_g06900	-5.70535	0.0175806	0.0406328	Ma04_g30960	-3.65228	0.00334441	0.0186173	Ma02_g22610	3.0885	0.0001078	0.0126101	Ma05_g09360	-2.9026	0.0022066	0.0339079	Ma02_g16390	-4.99443	0.00232894	0.0263845
Ma06_g16950	-5.68681	2.04411e-05	0.000119739	Ma10_g04570	-3.62846	0.00665124	0.0317915	Ma09_g12200	3.09985	2.14778e-05	0.00390482	Ma04_g18770	-2.90179	0.00183044	0.0298771	Ma08_g32800	-4.9935	0.00340906	0.0343608
Ma08_g23400	-5.68606	9.56627e-12	2.77287e-10	Ma10_g14850	-3.62348	0.000239684	0.00225187	Ma06_g22200	3.11471	0.000184576	0.0190665	Ma10_g15980	-2.89775	0.00152876	0.0264099	Ma02_g17930	-4.99293	0.00467314	0.0424582
Ma08_g32130	-5.6835	4.27917e-80	6.5987e-76	Ma07_g21410	-3.6229	0.00074755	0.00574234	Ma10_g11310	3.12449	3.68995e-06	0.00099431	Ma05_g13120	-2.89464	0.00260431	0.0380436	Ma04_g25090	-4.99273	0.00538186	0.0468887
Ma05_g06250	-5.67958	6.07133e-11	1.49081e-09	Ma02_g05270	-3.62118	2.56862e-06	5.04782e-05	Ma03_g04630	3.12467	1.81384e-05	0.0033379	Ma08_g12920	-2.88695	0.00210843	0.032919	Ma08_g24910	-4.9914	9.41317e-06	0.000419911
Ma05_g29020	-5.66544	0.000552222	0.00210572	Ma06_g19740	-3.61073	6.13118e-09	2.79051e-07	Ma04_g01140	3.12871	6.86974e-05	0.00942404	Ma11_g02430	-2.88304	1.9036e-05	0.00110059	Ma02_g00670	-4.98176	0.00560064	0.0480228
Ma05_g14520	-5.65861	1.58622e-10	3.5527e-09	Ma01_g03760	-3.60933	5.3241e-05	0.000660575	Ma09_g13640	3.13562	9.56659e-05	0.0115028	Ma07_g10730	-2.88109	0.00162213	0.027429	Ma11_g10960	-4.96363	0.00357442	0.0354499
Ma10_g20590	-5.65001	8.79478e-10	1.63299e-08	Ma06_g32490	-3.60861	4.70816e-07	1.19997e-05	Ma02_g11730	3.13662	7.36501e-05	0.00970638	Ma06_g08700	-2.86337	9.14757e-10	3.17326e-07	Ma09_g29150	-4.92732	5.22632e-08	6.49012e-06
Ma05_g09100	-5.64782	0.00914348	0.0233594	Ma00_g00030	-3.59863	2.01409e-11	1.82322e-09	Ma11_g05730	3.14022	1.39067e-05	0.00279802	Ma08_g03740	-2.85618	0.000536265	0.0125753	Ma01_g14490	-4.92342	5.20603e-06	0.000267479
Ma04_g35200	-5.64163	4.77245e-11	1.20448e-09	Ma03_g24740	-3.58609	1.6124e-05	0.000239368	Ma02_g12370	3.14855	3.10143e-05	0.00505952	Ma06_g16630	-2.85531	0.00128457	0.0234533	Ma03_g16390	-4.91223	1.79982e-06	0.00011985
Ma10_g18870	-5.62951	5.45913e-11	1.35669e-09	Ma06_g14170	-3.5852	0.00128794	0.00884513	Ma08_g11830	3.1667	3.00971e-06	0.00083333	Ma06_g23500	-2.85424	0.000573481	0.0132019	Ma04_g29440	-4.90768	0.00440495	0.0409351
Ma02_g16710	-5.6294	5.05894e-08	6.05656e-07	Ma07_g14770	-3.58044	0.000418325	0.00354726	Ma02_g20680	3.16698	0.000346782	0.0289914	Ma07_g14240	-2.84213	1.42624e-06	0.000141128	Ma01_g04070	-4.90765	0.00253094	0.027983
Ma06_g03290	-5.62495	1.45075e-12	5.19658e-11	Ma10_g11100	-3.57861	5.59889e-09	2.5786e-07	Ma08_g23110	3.17429	0.000406183	0.0325162	Ma11_g00830	-2.83639	7.1524e-05	0.00294488	Ma09_g15830	-4.8935	6.67504e-05	0.00185858
Ma02_g02440	-5.62135	7.78837e-07	6.80649e-06	Ma07_g00700	-3.57709	4.27077e-15	1.11188e-12	Ma03_g31440	3.18008	1.51989e-06	0.000458703	Ma07_g03540	-2.82834	0.00132043	0.0238881	Ma11_g08840	-4.89096	0.00551947	0.0475331
Ma09_g22140	-5.61337	1.91191e-13	8.1896e-12	Ma04_g18410	-3.57687	1.17818e-05	0.000183076	Ma08_g21440	3.19314	0.000195925	0.0197496	Ma02_g08970	-2.82735	0.000270872	0.00774141	Ma08_g07820	-4.81524	0.0032933	0.0335237
Ma03_g05390	-5.61081	0.00630258	0.0170193	Ma04_g31770	-3.57502	0.00193352	0.0122161	Ma06_g27410	3.19599	5.62371e-05	0.00804377	Ma08_g01290	-2.82529	1.27012e-06	0.000131481	Ma10_g17400	-4.81032	0.00248424	0.0275615
Ma10_g28170	-5.58809	3.32054e-06	2.43947e-05	Ma04_g07240	-3.56033	0.00988419	0.0429064	Ma06_g18500	3.19626	0.000101069	0.011921	Ma07_g09610	-2.82491	5.6867e-08	1.01553e-05	Ma10_g15720	-4.80665	8.3537e-17	1.49267e-13
Ma05_g17970	-5.58757	1.1625e-05	7.30644e-05	Ma03_g20390	-3.55853	0.00572813	0.0283349	Ma03_g10050	3.22008	0.000286273	0.0257134	Ma11_g18960	-2.82315	0.00243447	0.0362547	Ma06_g26930	-4.80256	1.93315e-05	0.000729744
Ma06_g34110	-5.58641	0.000255842	0.00108207	Ma04_g22670	-3.5519	1.65747e-07	4.90269e-06	Ma06_g02710	3.23435	1.47048e-07	6.62375e-05	Ma09_g20710	-2.81965	0.00040852	0.0103519	Ma06_g35600	-4.80165	4.55279e-11	1.59165e-08
Ma11_g07140	-5.58441	0.00628624	0.0169827	Ma10_g18550	-3.55162	4.63771e-06	8.31987e-05	Ma11_g12470	3.23912	7.61046e-20	2.29684e-15	Ma05_g04240	-2.81434	0.00134684	0.0241043	Ma10_g06290	-4.79523	0.00203111	0.0238592
Ma02_g14280	-5.5768	2.24419e-31	1.41251e-28	Ma08_g16890	-3.54065	0.00280864	0.0163032	Ma06_g24560	3.23944	4.90259e-07	0.000170069	Ma06_g23440	-2.81349	0.00296255	0.0411268	Ma10_g11310	-4.79341	1.14059e-12	5.55828e-10
Ma03_g08110	-5.57675	0.000383978	0.00153616	Ma03_g32470	-3.53988	4.5691e-05	0.000578986	Ma07_g12490	3.25606	6.22088e-12	1.25164e-08	Ma02_g01130	-2.81078	1.91075e-06	0.000177435	Ma04_g06020	-4.78775	0.00326235	0.0334056
Ma04_g18410	-5.57487	2.10413e-10	4.58935e-09	Ma03_g05890	-3.53249	0.00473639	0.0244199	Ma10_g12190	3.27939	0.00062556	0.0443179	Ma03_g32350	-2.80467	0.00113188	0.0214031	Ma03_g08870	-4.76389	1.06713e-07	1.18352e-05
Ma10_g16680	-5.5739	7.04015e-13	2.71406e-11	Ma02_g23100	-3.53177	0.00461521	0.0239604	Ma02_g23130	3.30148	0.000334062	0.028162	Ma07_g26100	-2.80027	0.000685788	0.0150415	Ma09_g17640	-4.74491	8.90239e-11	2.80713e-08
Ma04_g16930	-5.5714	9.49738e-11	2.22744e-09	Ma08_g32570	-3.53157	0.000401494	0.00343133	Ma01_g14530	3.30691	0.000627462	0.0443485	Ma07_g07940	-2.78342	4.93791e-05	0.00221436	Ma10_g28070	-4.73413	4.24549e-06	0.000231437
Ma03_g28290	-5.56964	1.09379e-07	1.1975e-06	Ma11_g07150	-3.53092	6.79422e-07	1.64009e-05	Ma06_g11390	3.33538	0.000499654	0.0375952	Ma09_g18170	-2.78059	0.000317184	0.00870867	Ma06_g35530	-4.71931	2.56736e-15	2.35926e-12
Ma04_g38730	-5.56894	1.15239e-06	9.66575e-06	Ma07_g16240	-3.5291	0.000613293	0.00485183	Ma08_g09300	3.34992	1.70601e-06	0.000509775	Ma08_g15800	-2.78028	0.00061496	0.0139545	Ma04_g06040	-4.70107	0.00455733	0.0418434
Ma08_g23160	-5.568	0.00057368	0.00217946	Ma03_g26650	-3.52908	2.68945e-06	5.25251e-05	Ma04_g26220	3.35495	0.000309121	0.0268855	Ma09_g31490	-2.77441	0.00208284	0.0327225	Ma11_g08790	-4.692	5.89056e-06	0.000296956
Ma05_g14510	-5.56527	1.19324e-06	9.96499e-06	Ma06_g38380	-3.52818	0.00152329	0.0100769	Ma07_g05300	3.37466	0.000211276	0.0205885	Ma11_g13150	-2.77265	0.00314317	0.0426533	Ma06_g20360	-4.69021	0.00521032	0.0458545
Ma06_g34080	-5.56422	8.22212e-10	1.53777e-08	Ma11_g08460	-3.5278	0.00155195	0.0102322	Ma04_g35340	3.40395	7.94516e-05	0.0101395	Ma09_g08600	-2.76855	9.31273e-06	0.000640224	Ma07_g29010	-4.68633	0.00490591	0.0439554
Ma04_g19290	-5.54811	2.04231e-08	2.69635e-07	Ma08_g30360	-3.52178	0.00416559	0.0221071	Ma06_g07260	3.40985	0.000633312	0.0445938	Ma11_g12060	-2.76734	0.000230107	0.00691665	Ma02_g21790	-4.66758	2.377e-06	0.000148738
Ma04_g29690	-5.54248	1.84872e-06	1.46421e-05	Ma01_g00320	-3.51772	0.00135559	0.00918952	Ma10_g13100	3.41338	0.000273502	0.0248226	Ma05_g01590	-2.76311	2.72136e-07	3.82004e-05	Ma04_g07720	-4.66598	0.000950284	0.0137614
Ma03_g30510	-5.52813	5.78034e-07	5.20957e-06	Ma06_g36740	-3.50803	0.00471588	0.0243421	Ma10_g22750	3.42691	2.87545e-05	0.00482117	Ma08_g29620	-2.76166	0.00357508	0.0466074	Ma03_g01660	-4.66592	2.64982e-22	1.70452e-18
Ma04_g07680	-5.5212	2.0638e-06	1.61139e-05	Ma05_g09590	-3.50372	3.91292e-06	7.20005e-05	Ma06_g09540	3.43676	8.31599e-07	0.000272801	Ma06_g32730	-2.75706	5.90187e-09	1.57627e-06	Ma06_g32060	-4.66269	0.00446231	0.0413478
Ma11_g07900	-5.52061	6.92479e-08	8.00778e-07	Ma11_g20890	-3.49834	1.28602e-06	2.80749e-05	Ma04_g33060	3.43935	2.8544e-08	1.59529e-05	Ma05_g31900	-2.75635	2.71634e-06	0.000237689	Ma07_g17460	-4.6337	2.58874e-05	0.000910959
Ma09_g18930	-5.51745	2.42899e-11	6.45797e-10	Ma04_g33650	-3.49675	0.0042515	0.0224302	Ma08_g13160	3.44288	1.96279e-08	1.16151e-05	Ma09_g17640	-2.75557	3.0224e-05	0.00156192	Ma03_g15800	-4.63208	0.00578282	0.0489971
Ma08_g11100	-5.51572	8.85142e-22	1.65446e-19	Ma08_g34290	-3.49657	0.0109871	0.0464881	Ma10_g21550	3.45291	1.61819e-07	7.07783e-05	Ma03_g18560	-2.7187	3.3522e-14	4.81759e-11	Ma03_g01920	-4.63057	0.00121907	0.0164261
Ma03_g26090	-5.51505	3.63462e-11	9.31797e-10	Ma07_g08790	-3.49341	0.000614994	0.00486161	Ma06_g32880	3.46086	6.18781e-05	0.0086059	Ma04_g28690	-2.71476	1.55172e-11	9.09457e-09	Ma07_g13910	-4.61011	0.00353302	0.0352131
Ma03_g12390	-5.51231	7.95366e-12	2.34511e-10	Ma11_g09020	-3.48276	3.35196e-07	9.014e-06	Ma02_g24310	3.46841	0.000201	0.0200204	Ma06_g07120	-2.71044	0.00279186	0.0397445	Ma04_g07970	-4.60852	6.69919e-06	0.000328454
Ma05_g25180	-5.5109	0.00115387	0.00395758	Ma08_g30920	-3.47609	5.18637e-07	1.31019e-05	Ma03_g29510	3.4777	2.34538e-10	2.62161e-07	Ma09_g04890	-2.70649	0.000497852	0.0119136	Ma05_g04340	-4.60787	3.04374e-05	0.00102295
Ma04_g01620	-5.51041	7.59414e-13	2.89149e-11	Ma11_g00920	-3.47469	0.000888915	0.00657783	Ma00_g00180	3.49906	9.23205e-08	4.42259e-05	Ma07_g09220	-2.69144	2.36715e-05	0.00129656	Ma09_g06080	-4.60471	5.84126e-12	2.4399e-09
Ma07_g07670	-5.5073	3.71246e-08	4.59455e-07	Ma03_g19030	-3.47389	1.16951e-08	4.91226e-07	Ma10_g21670	3.51737	5.14359e-06	0.00130448	Ma04_g12970	-2.6909	0.000410335	0.0103892	Ma11_g19280	-4.59817	0.000193061	0.00423561
Ma09_g30650	-5.50664	1.63485e-11	4.48741e-10	Ma04_g19710	-3.47188	0.001622	0.0106009	Ma06_g36160	3.54046	8.2226e-08	4.13597e-05	Ma03_g02800	-2.68354	0.00022792	0.0068649	Ma08_g03420	-4.58809	0.00548903	0.0473688
Ma11_g21930	-5.50549	3.47171e-05	0.000189809	Ma09_g10350	-3.47136	0.00281608	0.0163224	Ma05_g04880	3.55618	5.57171e-05	0.00802734	Ma03_g09720	-2.67928	0.000745965	0.0158314	Ma07_g19730	-4.57633	9.29243e-05	0.00242395
Ma07_g15780	-5.50484	1.02716e-07	1.13502e-06	Ma06_g00910	-3.46987	3.71795e-05	0.000485785	Ma02_g04360	3.55625	9.58056e-09	6.42536e-06	Ma09_g14660	-2.67899	0.000250071	0.00735588	Ma04_g20290	-4.56888	7.84953e-05	0.00211088
Ma02_g02510	-5.4944	5.31935e-08	6.32192e-07	Ma09_g01210	-3.46172	4.30523e-05	0.000550866	Ma03_g26580	3.58453	2.6135e-05	0.00450717	Ma10_g11310	-2.65704	7.87817e-05	0.00316174	Ma07_g10990	-4.56738	1.36506e-32	1.46348e-28
Ma11_g18530	-5.49121	1.58598e-19	2.13595e-17	Ma06_g33190	-3.45774	2.37124e-05	0.00032984	Ma06_g15290	3.58874	7.09088e-06	0.00157355	Ma04_g16060	-2.653	1.51123e-06	0.000148081	Ma09_g19590	-4.56464	0.00329189	0.0335237
Ma07_g08220	-5.4907	6.84548e-18	6.87692e-16	Ma10_g19820	-3.45668	7.86763e-06	0.000129966	Ma04_g26900	3.59644	4.74472e-14	1.78995e-10	Ma03_g05380	-2.64883	0.000429448	0.0107134	Ma06_g19030	-4.55671	0.00578837	0.0490054
Ma08_g01210	-5.48747	4.27712e-33	3.29777e-30	Ma06_g19750	-3.45613	8.02506e-05	0.000925011	Ma03_g30740	3.62965	1.59492e-08	9.89643e-06	Ma05_g14520	-2.64675	0.00243468	0.0362547	Ma04_g22180	-4.53384	1.86824e-11	7.06921e-09
Ma09_g13930	-5.48261	6.24274e-10	1.21548e-08	Ma06_g25950	-3.44866	7.07157e-06	0.000118368	Ma02_g03780	3.63315	4.52923e-06	0.00117838	Ma08_g14030	-2.63882	0.00100005	0.0195901	Ma09_g00510	-4.50928	4.43135e-08	5.77026e-06
Ma09_g31250	-5.47101	1.42108e-08	1.9531e-07	Ma06_g32060	-3.44535	0.00789694	0.0361111	Ma03_g05090	3.63986	3.87832e-15	2.34095e-11	Ma10_g19060	-2.63817	5.82085e-05	0.00250643	Ma07_g23560	-4.4928	1.31596e-05	0.000539174
Ma10_g24690	-5.46408	2.86173e-14	1.42352e-12	Ma08_g15300	-3.44032	1.31105e-06	2.84832e-05	Ma10_g30010	3.64896	1.77241e-05	0.00330193	Ma00_g04010	-2.63754	2.13789e-08	4.54377e-06	Ma09_g04700	-4.47065	0.000790679	0.0120069
Ma08_g27150	-5.46071	5.94852e-08	6.98889e-07	Ma11_g01180	-3.42967	0.0061086	0.0297608	Ma07_g07900	3.66232	2.84243e-06	0.0007943	Ma06_g22220	-2.63601	0.00337792	0.0448533	Ma05_g05150	-4.47045	0.000219453	0.00463444
Ma00_g05250	-5.45988	0.00110743	0.00382423	Ma03_g17120	-3.42589	0.00305044	0.0173331	Ma08_g15090	3.70959	5.85828e-07	0.000200912	Ma06_g13570	-2.63591	0.00176328	0.0291058	Ma05_g20190	-4.47032	7.20455e-06	0.000346367
Ma06_g18500	-5.45427	3.69522e-11	9.46547e-10	Ma10_g14870	-3.42543	0.000752446	0.00577009	Ma03_g08840	3.71674	7.9247e-05	0.0101395	Ma05_g29730	-2.62379	0.000118696	0.00427476	Ma05_g09620	-4.43902	0.000416289	0.0075016
Ma05_g13240	-5.45372	0.00424474	0.0121485	Ma07_g24880	-3.42409	0.00557005	0.0277859	Ma04_g38760	3.73728	3.3949e-10	3.53304e-07	Ma03_g02260	-2.60931	0.00122626	0.0226768	Ma06_g28570	-4.42302	0.000888361	0.0131066
Ma01_g16510	-5.45363	9.35309e-08	1.04628e-06	Ma03_g08450	-3.42093	3.84883e-05	0.000500117	Ma02_g10160	3.74332	1.15667e-07	5.45441e-05	Ma03_g00990	-2.60879	2.36072e-05	0.00129539	Ma05_g18920	-4.39628	6.93819e-06	0.000337599
Ma06_g34590	-5.45248	4.79647e-14	2.29346e-12	Ma06_g38570	-3.41806	1.92371e-07	5.61117e-06	Ma10_g30320	3.76888	1.60678e-08	9.89643e-06	Ma05_g07240	-2.60688	0.00360637	0.0468451	Ma10_g07980	-4.38834	6.05924e-05	0.00172487
Ma06_g20700	-5.45232	9.5313e-10	1.74973e-08	Ma04_g12350	-3.41554	0.000372365	0.00322112	Ma02_g16270	3.77966	0.000112185	0.0130221	Ma05_g17930	-2.60314	8.25745e-07	9.26431e-05	Ma02_g14380	-4.37125	0.000500618	0.00859198
Ma04_g18740	-5.45193	6.55686e-10	1.26546e-08	Ma11_g09900	-3.41419	0.00018981	0.00185557	Ma06_g11610	3.79143	6.1697e-05	0.0086059	Ma11_g14880	-2.58506	2.27679e-07	3.27207e-05	Ma08_g23290	-4.34397	2.685e-08	3.87254e-06
Ma00_g00830	-5.44838	2.15085e-10	4.66816e-09	Ma06_g25570	-3.4096	3.05971e-10	1.97514e-08	Ma03_g03360	3.82111	0.000186369	0.0190665	Ma08_g12490	-2.58325	6.97115e-05	0.00288205	Ma07_g19290	-4.29512	1.20049e-05	0.000498855
Ma01_g16410	-5.4465	7.0696e-09	1.05054e-07	Ma03_g22270	-3.40844	7.34528e-05	0.000857237	Ma01_g10350	3.82227	7.30717e-05	0.00970638	Ma01_g06650	-2.58062	0.000706984	0.0153392	Ma04_g28690	-4.28243	3.63226e-20	1.66892e-16
Ma02_g08860	-5.43671	1.84277e-13	7.9265e-12	Ma09_g10080	-3.38857	1.79523e-07	5.25806e-06	Ma01_g11960	3.83539	7.99974e-05	0.0101395	Ma08_g05040	-2.56896	4.43873e-21	3.34902e-17	Ma07_g11290	-4.27441	3.22351e-13	1.90246e-10
Ma07_g14030	-5.4338	1.96298e-09	3.35217e-08	Ma02_g04980	-3.38658	0.000279537	0.00255691	Ma10_g01890	3.8491	4.00635e-06	0.00107002	Ma05_g14870	-2.55757	7.69863e-06	0.000541596	Ma08_g21440	-4.26191	1.10381e-06	8.31849e-05
Ma05_g11020	-5.41489	1.40748e-11	3.91417e-10	Ma07_g13860	-3.38539	0.000102727	0.00113032	Ma04_g19550	3.90355	1.75669e-10	2.12067e-07	Ma02_g14610	-2.55183	2.06267e-06	0.00018807	Ma10_g21080	-4.25177	1.26223e-07	1.37617e-05
Ma10_g15400	-5.40711	0.00267625	0.0081632	Ma04_g16090	-3.38238	0.00910263	0.0403534	Ma03_g21030	3.90673	8.01947e-05	0.0101395	Ma06_g01420	-2.54461	0.000448423	0.0110387	Ma05_g18670	-4.25145	5.83507e-09	1.11049e-06
Ma08_g29620	-5.39125	6.44788e-08	7.51262e-07	Ma08_g24240	-3.38032	0.0106645	0.0455314	Ma07_g02320	3.90761	0.00018209	0.0189106	Ma04_g28360	-2.53988	1.33024e-05	0.000838133	Ma08_g11700	-4.24045	0.000248593	0.00509269
Ma06_g08840	-5.38732	2.19838e-08	2.87411e-07	Ma11_g23420	-3.37555	0.0117554	0.0490089	Ma07_g21450	3.93809	0.00016551	0.0175266	Ma07_g24400	-2.52863	0.00308998	0.0422549	Ma03_g02910	-4.23412	4.60433e-06	0.000245181
Ma11_g07150	-5.38726	1.12432e-11	3.21364e-10	Ma03_g05520	-3.37363	6.22107e-05	0.00074544	Ma08_g23210	3.95843	2.95739e-05	0.00487728	Ma03_g25530	-2.52719	0.000190874	0.00608298	Ma04_g05210	-4.23244	7.04829e-06	0.000340382
Ma09_g25980	-5.38212	0.00350295	0.0102743	Ma06_g23170	-3.36966	0.00132472	0.00903081	Ma01_g16410	3.99782	1.32442e-05	0.00271912	Ma10_g05570	-2.5252	0.000662702	0.0147278	Ma08_g12710	-4.21191	4.02518e-06	0.000221302
Ma04_g08140	-5.38183	2.72053e-05	0.00015415	Ma05_g11590	-3.3653	0.00532844	0.0268527	Ma11_g20400	4.0059	2.34014e-05	0.00420389	Ma06_g16860	-2.52279	0.000698014	0.0152102	Ma02_g05600	-4.17758	7.59297e-05	0.0020696
Ma06_g10710	-5.38094	0.00049132	0.00190529	Ma10_g24790	-3.36492	0.00193987	0.0122465	Ma06_g08590	4.01483	1.51136e-05	0.00296306	Ma04_g09790	-2.51726	1.0015e-07	1.65166e-05	Ma10_g25560	-4.17394	0.00191067	0.0228364
Ma04_g22380	-5.37915	4.38143e-07	4.07748e-06	Ma09_g12900	-3.36155	7.39784e-11	5.65647e-09	Ma08_g14660	4.02633	6.77367e-09	4.98608e-06	Ma10_g22300	-2.50512	0.00209639	0.0328499	Ma00_g00510	-4.17238	0.000395432	0.00721809
Ma08_g33730	-5.37793	0.00115571	0.00396212	Ma04_g31410	-3.35932	4.15891e-07	1.08097e-05	Ma01_g06630	4.04257	0.000367535	0.030224	Ma04_g14500	-2.50003	4.80281e-08	9.11546e-06	Ma09_g13190	-4.16598	1.01287e-07	1.13114e-05
Ma00_g05210	-5.35382	0.00469545	0.0132697	Ma06_g31880	-3.35619	1.79597e-07	5.25806e-06	Ma07_g17820	4.04823	1.39654e-07	6.44839e-05	Ma01_g01620	-2.49287	0.000165724	0.00546021	Ma01_g16460	-4.155	1.29042e-08	2.20551e-06
Ma06_g17990	-5.34794	7.7648e-13	2.94919e-11	Ma02_g20660	-3.35419	0.00119281	0.00829376	Ma08_g08030	4.06791	8.62881e-09	5.91858e-06	Ma02_g22600	-2.48769	0.000203855	0.00634917	Ma02_g24260	-4.14895	4.40369e-12	1.88848e-09
Ma11_g10310	-5.3348	2.01755e-07	2.06038e-06	Ma01_g04480	-3.35397	0.00225429	0.0137067	Ma04_g06490	4.08452	2.77678e-05	0.00468174	Ma00_g01170	-2.48332	1.05336e-09	3.53227e-07	Ma05_g19320	-4.14368	0.000196338	0.00428704
Ma01_g00720	-5.33474	3.77031e-08	4.65679e-07	Ma04_g12970	-3.35157	1.91745e-06	3.93765e-05	Ma02_g00370	4.08625	4.66633e-07	0.000163755	Ma08_g24690	-2.47414	9.06069e-11	4.02135e-08	Ma06_g30790	-4.1419	3.54999e-06	0.000200313
Ma07_g17570	-5.33107	1.53273e-12	5.46486e-11	Ma07_g12820	-3.34667	5.54402e-06	9.61716e-05	Ma06_g19900	4.09813	0.000633888	0.0445938	Ma01_g20020	-2.46495	7.2466e-06	0.000515808	Ma06_g08840	-4.13422	2.31424e-05	0.000836324
Ma06_g25690	-5.32992	0.000435637	0.00171415	Ma09_g05800	-3.34652	0.00084007	0.00627999	Ma07_g26440	4.14263	1.87847e-06	0.00055041	Ma08_g30260	-2.46169	1.4053e-05	0.000868569	Ma09_g11840	-4.13289	1.32396e-08	2.22946e-06
Ma09_g15750	-5.32325	1.7175e-19	2.27337e-17	Ma07_g08110	-3.34548	1.16554e-07	3.60321e-06	Ma11_g03640	4.18398	4.41215e-08	2.29584e-05	Ma08_g34740	-2.46131	0.000568353	0.0130938	Ma01_g03460	-4.12858	0.0046907	0.0425577
Ma04_g37190	-5.31074	0.000616393	0.00232114	Ma04_g39240	-3.34397	0.00106986	0.00760781	Ma03_g19910	4.20449	5.47636e-06	0.00135921	Ma05_g25200	-2.45764	0.00186757	0.0303192	Ma05_g27090	-4.12141	0.00378617	0.0368902
Ma03_g19830	-5.2977	3.05225e-09	4.95706e-08	Ma02_g22790	-3.34079	0.000164435	0.00165022	Ma09_g28490	4.22716	1.37219e-05	0.00277937	Ma08_g10330	-2.45229	6.79136e-09	1.76692e-06	Ma05_g13470	-4.11832	5.69034e-14	4.35758e-11
Ma09_g24220	-5.29629	4.03595e-13	1.62709e-11	Ma07_g17180	-3.32817	2.11616e-06	4.29808e-05	Ma05_g14110	4.24716	5.60101e-15	2.81731e-11	Ma09_g26880	-2.44804	0.000838701	0.0172425	Ma03_g00960	-4.10531	0.00114059	0.0156505
Ma04_g07720	-5.29235	0.000400951	0.00159497	Ma00_g03310	-3.32365	0.000544005	0.00440094	Ma01_g07230	4.28689	2.32533e-09	2.0051e-06	Ma08_g30750	-2.44655	3.30967e-06	0.000274411	Ma05_g13530	-4.09673	0.00177788	0.0217422
Ma10_g16150	-5.29189	5.28026e-12	1.63997e-10	Ma03_g27840	-3.30106	5.65728e-05	0.000692099	Ma01_g11650	4.37896	6.43389e-06	0.00148225	Ma08_g18840	-2.44488	0.000273924	0.00779174	Ma06_g30390	-4.09342	3.04231e-16	3.91399e-13
Ma05_g00260	-5.29174	1.07391e-07	1.17867e-06	Ma08_g16700	-3.29758	0.000267857	0.00247015	Ma04_g18610	4.40105	5.61967e-09	4.24004e-06	Ma04_g24790	-2.43659	0.00140678	0.0247807	Ma04_g26570	-4.08869	1.00191e-06	7.72767e-05
Ma10_g27820	-5.29066	2.43215e-06	1.86407e-05	Ma04_g06770	-3.29165	5.53376e-05	0.000680424	Ma10_g27480	4.42548	0.000290915	0.0259758	Ma06_g31170	-2.43602	3.79512e-07	4.91574e-05	Ma04_g14540	-4.07666	4.81761e-05	0.00145629
Ma11_g23220	-5.28064	0.000419654	0.00165952	Ma02_g12280	-3.29012	0.00460382	0.023928	Ma04_g18900	4.45402	1.24183e-12	3.12321e-09	Ma02_g04720	-2.43424	0.00221442	0.0339589	Ma06_g12550	-4.05986	3.02754e-11	1.11925e-08
Ma01_g06630	-5.27816	6.70166e-07	5.93754e-06	Ma02_g07220	-3.28979	4.66495e-10	2.84797e-08	Ma06_g02700	4.46342	2.72735e-08	1.55305e-05	Ma03_g23000	-2.42522	0.00221244	0.0339458	Ma05_g09730	-4.05055	0.000307112	0.00598491
Ma06_g09320	-5.27523	3.10024e-13	1.27656e-11	Ma07_g01930	-3.28924	0.00118283	0.00824957	Ma06_g25780	4.46718	6.79653e-05	0.00936617	Ma02_g11190	-2.40337	5.87444e-05	0.00251476	Ma04_g32520	-4.04673	5.26778e-05	0.00155499
Ma02_g15340	-5.27343	6.38071e-06	4.30796e-05	Ma10_g28070	-3.28697	0.000825424	0.00619107	Ma08_g17380	4.46905	0.000538632	0.0393606	Ma11_g21960	-2.39692	4.82968e-07	5.91768e-05	Ma01_g13440	-3.99172	1.01853e-05	0.000447527
Ma04_g13530	-5.27189	4.3215e-19	5.33117e-17	Ma05_g22730	-3.28407	0.00838632	0.0378235	Ma03_g08660	4.52967	2.44201e-05	0.00428487	Ma11_g08790	-2.39523	0.00294429	0.0410034	Ma11_g25150	-3.97608	2.94497e-05	0.0010017
Ma01_g06230	-5.2697	7.80815e-13	2.95834e-11	Ma10_g16700	-3.27731	0.000600897	0.00477534	Ma03_g33040	4.54487	1.76744e-05	0.00330193	Ma06_g27880	-2.38761	0.00391655	0.0494619	Ma06_g17340	-3.96411	0.000783642	0.0119169
Ma02_g05840	-5.26786	2.57035e-05	0.000146556	Ma05_g22280	-3.27599	9.7923e-11	7.30988e-09	Ma03_g19980	4.55062	6.67376e-06	0.00150309	Ma07_g12840	-2.37973	0.000697594	0.0152102	Ma07_g12970	-3.94564	1.25229e-05	0.000516377
Ma03_g04360	-5.26663	7.50285e-08	8.59248e-07	Ma08_g10050	-3.27443	0.000106725	0.00116697	Ma02_g18440	4.55304	4.62973e-07	0.000163755	Ma02_g18800	-2.37389	0.000555596	0.0128786	Ma10_g06400	-3.945	0.000495972	0.00854873
Ma10_g19680	-5.26244	0.0154719	0.0364835	Ma04_g15670	-3.27167	7.69478e-09	3.42858e-07	Ma04_g28360	4.55547	3.72416e-15	2.34095e-11	Ma04_g33920	-2.36976	0.00162978	0.0274786	Ma08_g23840	-3.92426	1.6086e-18	4.31146e-15
Ma07_g21400	-5.25423	1.54115e-09	2.70984e-08	Ma08_g24440	-3.26679	9.71804e-06	0.000155558	Ma07_g04340	4.58107	5.49448e-06	0.00135921	Ma11_g01840	-2.36722	0.00177113	0.0291792	Ma02_g16490	-3.92153	0.000210364	0.00449264
Ma11_g20880	-5.248	0.00332742	0.00983336	Ma09_g27050	-3.26131	2.06363e-08	7.99613e-07	Ma07_g01230	4.65613	6.98109e-05	0.00946106	Ma04_g13530	-2.36369	7.90648e-05	0.00316889	Ma03_g09700	-3.91647	0.00329888	0.0335447
Ma11_g23210	-5.24557	2.1921e-12	7.4786e-11	Ma06_g34040	-3.26031	0.000967632	0.0070252	Ma10_g16680	4.71547	1.10169e-09	9.77911e-07	Ma11_g08710	-2.3554	0.000516201	0.012224	Ma03_g08170	-3.91311	1.87216e-12	8.60204e-10
Ma10_g04840	-5.24465	6.0904e-07	5.4492e-06	Ma11_g06420	-3.26028	3.50585e-10	2.22216e-08	Ma04_g17530	4.71807	2.94384e-07	0.000115383	Ma08_g11100	-2.35392	8.37317e-05	0.00328611	Ma01_g00850	-3.87504	0.000462558	0.00809867
Ma05_g12300	-5.24295	5.05523e-07	4.62636e-06	Ma10_g18560	-3.26025	1.84978e-10	1.27509e-08	Ma10_g21080	4.7566	3.62442e-09	2.95635e-06	Ma08_g03600	-2.35371	0.000108843	0.00398167	Ma07_g03600	-3.8731	3.87654e-07	3.6035e-05
Ma05_g13190	-5.24222	4.23734e-16	3.04624e-14	Ma03_g26990	-3.26	5.87095e-05	0.000713528	Ma02_g08860	4.78049	4.16922e-09	3.31124e-06	Ma08_g01450	-2.34839	0.0013016	0.0236926	Ma06_g03350	-3.86932	6.90492e-07	5.86725e-05
Ma01_g16590	-5.23962	1.10646e-15	7.3703e-14	Ma03_g08430	-3.25958	6.27261e-05	0.000749904	Ma00_g01950	4.84073	2.59951e-05	0.00450717	Ma08_g05060	-2.33949	1.80014e-05	0.00105202	Ma09_g31480	-3.85794	4.41656e-05	0.00136718
Ma11_g19610	-5.23878	0.0224053	0.0499603	Ma10_g04660	-3.24978	0.00144273	0.00965356	Ma05_g18620	4.84478	2.33329e-07	9.51606e-05	Ma11_g04630	-2.33587	0.00285538	0.0402235	Ma04_g06500	-3.85691	8.22854e-05	0.00219266
Ma10_g28610	-5.23777	1.55129e-08	2.10776e-07	Ma08_g26440	-3.2494	0.00104163	0.00744915	Ma08_g24440	4.85494	1.11248e-11	1.97498e-08	Ma04_g31970	-2.33569	2.83737e-05	0.00149184	Ma10_g17480	-3.85224	1.96054e-05	0.000737131
Ma02_g05290	-5.23492	2.8463e-09	4.65938e-08	Ma10_g04490	-3.24598	0.00280803	0.0163027	Ma09_g03560	4.87118	6.49095e-10	6.31926e-07	Ma02_g21520	-2.33009	0.00106828	0.0205618	Ma09_g20250	-3.82582	5.21455e-05	0.00154292
Ma08_g01720	-5.23305	9.44263e-10	1.73759e-08	Ma07_g05970	-3.24587	0.000794587	0.00601854	Ma10_g04290	4.89482	4.71282e-08	2.41073e-05	Ma09_g29410	-2.32874	0.000619376	0.0140231	Ma10_g26270	-3.81341	0.00441149	0.0409841
Ma06_g07760	-5.2287	4.94574e-14	2.35388e-12	Ma04_g20350	-3.2432	4.18884e-10	2.6027e-08	Ma08_g09400	4.91385	0.000462033	0.0355718	Ma08_g32110	-2.32041	5.34725e-05	0.00235591	Ma04_g00150	-3.81154	1.39491e-05	0.000561177
Ma07_g25450	-5.22733	3.90122e-09	6.19555e-08	Ma11_g24060	-3.24234	1.57686e-05	0.0002352	Ma01_g22360	4.96619	0.000121423	0.0137981	Ma02_g01760	-2.31635	8.48924e-06	0.000590335	Ma10_g15870	-3.81003	8.49855e-05	0.00224785
Ma03_g14850	-5.21989	2.80071e-09	4.59695e-08	Ma06_g31030	-3.23525	0.000271205	0.00249372	Ma05_g24260	4.97177	8.99717e-18	1.35767e-13	Ma10_g12490	-2.31635	0.000873115	0.0177106	Ma11_g07460	-3.80983	3.80714e-05	0.00122117
Ma05_g25260	-5.21962	7.533e-05	0.000372316	Ma06_g24790	-3.23497	3.76272e-06	6.99312e-05	Ma08_g21660	5.1244	1.63738e-15	1.64721e-11	Ma05_g17360	-2.31402	0.00168609	0.0282544	Ma03_g26990	-3.80717	1.97958e-06	0.000129147
Ma03_g29080	-5.21873	0.00878678	0.0225828	Ma09_g08100	-3.22861	0.000170543	0.00169448	Ma04_g10500	5.13122	6.05172e-06	0.00145931	Ma06_g04330	-2.30966	5.122e-08	9.48356e-06	Ma04_g39580	-3.80109	0.00434482	0.0405757
Ma11_g12640	-5.21309	2.40531e-05	0.000138142	Ma09_g07230	-3.2278	0.00505929	0.0257748	Ma06_g29570	5.18468	1.50677e-05	0.00296306	Ma04_g23600	-2.30127	0.00145473	0.025422	Ma05_g00390	-3.79472	4.13993e-08	5.45707e-06
Ma00_g00100	-5.20939	8.05009e-08	9.15459e-07	Ma10_g23620	-3.22562	8.20739e-09	3.6276e-07	Ma06_g29520	5.19115	2.78952e-12	6.0134e-09	Ma03_g21590	-2.29978	9.11732e-05	0.00346987	Ma04_g04820	-3.77999	0.000200686	0.00435243
Ma09_g18560	-5.19729	4.69762e-08	5.66598e-07	Ma09_g06080	-3.22465	1.0496e-06	2.37021e-05	Ma05_g31850	5.27039	3.04788e-08	1.67245e-05	Ma10_g27250	-2.29976	9.5941e-08	1.59972e-05	Ma08_g33340	-3.76353	0.000307405	0.00598491
Ma06_g20460	-5.1948	2.90425e-05	0.000163003	Ma09_g17500	-3.21878	0.00508884	0.0258813	Ma00_g00160	5.27489	1.16076e-08	7.45355e-06	Ma02_g20620	-2.29976	0.000652512	0.0145227	Ma08_g01450	-3.75718	6.041e-07	5.22303e-05
Ma08_g25410	-5.19262	0.00110444	0.00381605	Ma04_g08150	-3.21661	0.00401769	0.0214991	Ma00_g00830	5.3043	7.68445e-10	7.2474e-07	Ma09_g01050	-2.29696	4.71422e-12	3.38751e-09	Ma04_g21500	-3.73171	0.00253578	0.0280237
Ma02_g24200	-5.19222	1.60169e-19	2.14773e-17	Ma10_g13730	-3.21437	0.000133048	0.00139617	Ma07_g20660	5.30837	0.000435662	0.0342403	Ma09_g10890	-2.29598	1.93148e-05	0.00111457	Ma09_g04720	-3.72821	0.0032108	0.0329827
Ma11_g00330	-5.18924	4.7883e-07	4.41483e-06	Ma05_g22430	-3.21371	0.00410119	0.0218568	Ma03_g20070	5.53936	0.000449496	0.0347841	Ma05_g14730	-2.29205	2.23326e-09	6.85512e-07	Ma08_g15000	-3.71638	1.10168e-06	8.31849e-05
Ma03_g23580	-5.1888	5.46695e-09	8.35098e-08	Ma03_g08300	-3.21254	0.000535087	0.0043377	Ma07_g15270	5.62363	0.000639252	0.0448666	Ma09_g10840	-2.28601	0.00201421	0.0320786	Ma06_g36180	-3.71078	4.86165e-05	0.00146272
Ma09_g02930	-5.1869	1.82883e-08	2.43957e-07	Ma07_g20350	-3.21062	2.83544e-05	0.000384843	Ma09_g04100	5.66135	0.000598443	0.043105	Ma04_g23480	-2.28593	0.000684183	0.0150281	Ma02_g21400	-3.70516	0.0021803	0.0250705
Ma09_g14860	-5.18367	8.67184e-05	0.000421709	Ma04_g13840	-3.2098	1.88984e-08	7.41391e-07	Ma09_g00490	5.7233	7.68859e-11	1.00888e-07	Ma04_g03940	-2.2797	0.000333923	0.00899001	Ma04_g05240	-3.68067	0.0013774	0.0180454
Ma08_g01540	-5.18269	1.99167e-10	4.3719e-09	Ma09_g25010	-3.20381	0.000997999	0.00719592	Ma06_g09120	5.73596	1.54e-10	1.93655e-07	Ma09_g25130	-2.27857	2.23971e-08	4.72689e-06	Ma03_g19050	-3.67351	1.60733e-06	0.00011079
Ma07_g22980	-5.17672	2.20772e-13	9.3313e-12	Ma07_g08340	-3.20298	1.23107e-09	6.60666e-08	Ma09_g15430	5.78672	0.000602283	0.0431755	Ma09_g06550	-2.2782	0.0039409	0.0496602	Ma06_g11610	-3.65327	9.35728e-05	0.00243691
Ma05_g01470	-5.17458	4.07258e-05	0.000218439	Ma09_g09630	-3.1969	0.00838258	0.0378158	Ma04_g10080	5.80438	0.000349116	0.0290257	Ma03_g02960	-2.27803	0.00113023	0.0214031	Ma07_g19830	-3.64751	0.000979229	0.0140289
Ma06_g01150	-5.1734	2.88857e-08	3.67821e-07	Ma04_g19840	-3.19586	2.32228e-07	6.60854e-06	Ma10_g28290	5.89009	0.000506692	0.037676	Ma03_g09370	-2.26809	0.00319124	0.0431503	Ma04_g01570	-3.64335	1.39843e-05	0.000561177
Ma08_g23340	-5.17047	9.91971e-16	6.65073e-14	Ma06_g36490	-3.19103	0.00782397	0.0358399	Ma10_g08410	5.96272	0.000571199	0.0415392	Ma06_g33580	-2.26672	5.41678e-06	0.000405654	Ma05_g11800	-3.6432	4.81764e-08	6.1733e-06
Ma09_g30640	-5.16901	3.74889e-15	2.22345e-13	Ma03_g02800	-3.19078	2.24732e-05	0.000314785	Ma05_g22660	6.06934	0.000416215	0.0330241	Ma05_g09940	-2.26555	0.00125716	0.0231067	Ma08_g09020	-3.62709	0.00300693	0.0315537
Ma02_g05950	-5.16594	1.33517e-09	2.37886e-08	Ma03_g19810	-3.18698	2.66786e-08	9.95768e-07	Ma04_g27070	6.13726	0.000196965	0.0197496	Ma06_g28590	-2.26357	4.04089e-05	0.00191752	Ma05_g07240	-3.62513	5.56936e-05	0.00161813
Ma03_g30090	-5.15576	1.13409e-08	1.60664e-07	Ma04_g33020	-3.18615	4.07309e-05	0.000525002	Ma02_g07400	6.19573	0.000303505	0.0265501	Ma02_g21480	-2.26048	0.0015374	0.0265236	Ma06_g18270	-3.61743	3.2001e-05	0.00105999
Ma04_g08740	-5.1535	0.000829591	0.0029928	Ma07_g27030	-3.18567	0.000491499	0.00404789	Ma09_g00500	6.27173	2.17596e-10	2.52579e-07	Ma08_g24420	-2.25769	0.00104021	0.0202018	Ma11_g20140	-3.61682	0.00117917	0.0160498
Ma11_g09050	-5.15003	0.000267608	0.00112642	Ma00_g05330	-3.18484	0.000993258	0.0071683	Ma07_g23180	6.30577	0.000719321	0.0487845	Ma10_g27810	-2.25463	0.000207833	0.00640694	Ma07_g04110	-3.60253	0.00591633	0.0498394
Ma04_g21750	-5.14576	5.21561e-10	1.0371e-08	Ma03_g16930	-3.1779	0.0025299	0.015023	Ma07_g17750	6.37137	0.00011344	0.0130838	Ma04_g22180	-2.2505	2.93778e-05	0.00152603	Ma06_g10290	-3.58711	1.72209e-06	0.000116361
Ma11_g02550	-5.14516	1.80285e-11	4.89451e-10	Ma07_g11720	-3.17751	0.00927934	0.0408951	Ma01_g11410	6.45831	3.31737e-07	0.000126732	Ma00_g00190	-2.24506	3.33141e-07	4.46853e-05	Ma05_g00290	-3.58402	0.00207781	0.0242111
Ma04_g05400	-5.13587	1.41445e-05	8.64164e-05	Ma05_g17940	-3.17562	1.69773e-05	0.000249798	Ma06_g19000	6.50316	0.000103285	0.012129	Ma04_g25990	-2.24082	1.38875e-05	0.000862398	Ma11_g07450	-3.57144	5.73903e-05	0.00165993
Ma09_g24470	-5.13328	1.09365e-05	6.92879e-05	Ma08_g12230	-3.17449	0.00277007	0.0161239	Ma07_g16000	6.51584	6.08699e-05	0.00854444	Ma06_g11840	-2.23905	5.6633e-08	1.01553e-05	Ma07_g17620	-3.5678	0.00020511	0.00440149
Ma01_g22250	-5.13312	0.000212648	0.000920847	Ma09_g27250	-3.1741	3.29512e-07	8.92545e-06	Ma11_g24790	6.5628	0.000187055	0.019072	Ma08_g34220	-2.23421	0.00291688	0.0407966	Ma11_g18960	-3.56231	0.000140671	0.00327855
Ma05_g30390	-5.13221	5.20907e-07	4.74808e-06	Ma01_g11720	-3.1727	8.21053e-09	3.6276e-07	Ma09_g00510	6.57686	5.61567e-13	1.54073e-09	Ma02_g23000	-2.22767	0.00118476	0.0221267	Ma10_g27620	-3.55622	2.19164e-08	3.29392e-06
Ma01_g05990	-5.13053	1.86499e-05	0.000110463	Ma04_g40130	-3.16195	0.000407954	0.0034771	Ma01_g22000	6.60398	0.00053547	0.0392245	Ma04_g31740	-2.22673	0.000873206	0.0177106	Ma11_g14550	-3.5499	4.10193e-08	5.45707e-06
Ma10_g28750	-5.12767	3.50416e-09	5.61996e-08	Ma08_g14430	-3.15506	1.29789e-06	2.82558e-05	Ma05_g02900	6.61084	1.37759e-14	5.9394e-11	Ma10_g05980	-2.22197	4.72347e-10	1.73847e-07	Ma06_g11970	-3.54707	0.00301865	0.0315949
Ma10_g21060	-5.12545	1.01518e-13	4.55077e-12	Ma08_g14530	-3.14654	0.0104245	0.0447447	Ma03_g01150	6.77925	0.000186014	0.0190665	Ma10_g09700	-2.21968	7.64856e-05	0.00309844	Ma06_g23440	-3.54663	0.000181415	0.00403796
Ma06_g33990	-5.12309	1.39989e-09	2.48699e-08	Ma07_g20210	-3.13667	1.90731e-06	3.91938e-05	Ma09_g21480	6.83722	0.000186141	0.0190665	Ma08_g26760	-2.21204	1.87039e-06	0.00017475	Ma08_g10330	-3.54433	9.04431e-17	1.53101e-13
Ma08_g22640	-5.10646	8.09058e-10	1.51869e-08	Ma07_g03540	-3.1358	0.000369322	0.00320066	Ma10_g12070	6.96625	3.57952e-11	5.40149e-08	Ma09_g11540	-2.21189	0.000353827	0.00941667	Ma02_g01130	-3.54113	2.13482e-09	4.67089e-07
Ma07_g20830	-5.1042	2.9275e-08	3.71858e-07	Ma01_g19760	-3.12633	0.000529237	0.00429691	Ma07_g19270	6.98171	0.000289295	0.0259078	Ma04_g32660	-2.21025	8.35431e-06	0.000583641	Ma08_g31900	-3.53941	0.000484031	0.00837885
Ma09_g08730	-5.09878	0.00749774	0.0197454	Ma05_g12310	-3.12577	0.000640885	0.00502843	Ma00_g04500	7.19409	0.000261069	0.0242433	Ma07_g12480	-2.20869	9.80554e-09	2.44571e-06	Ma05_g07230	-3.538	1.74678e-05	0.00067445
Ma02_g03720	-5.09823	6.61295e-09	9.89088e-08	Ma11_g20510	-3.12109	1.4359e-09	7.5342e-08	Ma03_g00210	7.21495	9.0621e-05	0.011163	Ma01_g06920	-2.20429	4.43563e-06	0.000345019	Ma08_g19530	-3.53335	7.31462e-07	6.11065e-05
Ma06_g13190	-5.09444	0.00366001	0.0106741	Ma06_g37360	-3.12093	9.28783e-09	4.02456e-07	Ma09_g04660	7.24586	3.57126e-05	0.00568383	Ma08_g30150	-2.20331	0.00202493	0.0321813	Ma05_g11490	-3.5307	7.817e-05	0.00210568
Ma04_g17530	-5.09044	3.52178e-08	4.39382e-07	Ma11_g20540	-3.12093	0.00107217	0.00762086	Ma05_g31690	7.32521	5.74788e-05	0.00818259	Ma03_g20180	-2.19778	3.31092e-07	4.46853e-05	Ma10_g02290	-3.52628	4.07166e-06	0.000223476
Ma09_g27840	-5.08922	1.16039e-07	1.26548e-06	Ma06_g14330	-3.11157	1.01621e-10	7.55018e-09	Ma02_g19520	7.6906	3.27217e-06	0.000897764	Ma07_g19020	-2.19338	0.00149425	0.0259623	Ma06_g35300	-3.52385	3.52578e-05	0.00115127
Ma09_g27300	-5.087	9.72699e-16	6.53574e-14	Ma05_g17180	-3.10933	0.00091281	0.00670716	Ma11_g22170	8.03639	2.45436e-07	9.87634e-05	Ma04_g06010	-2.19171	0.00198852	0.0317363	Ma08_g30150	-3.52302	6.481e-06	0.000321296
Ma05_g12560	-5.08496	0.011209	0.0277489	Ma03_g12230	-3.10781	0.00767549	0.0353396	Ma07_g14860	8.12117	4.53519e-13	1.36872e-09	Ma11_g20520	-2.18783	0.000719415	0.0154754	Ma02_g11920	-3.52148	0.000971578	0.0139716
Ma10_g17780	-5.07563	1.03397e-07	1.14173e-06	Ma08_g20740	-3.10676	0.00201765	0.0126228	Ma01_g10510	9.93766	0.000442146	0.0344805	Ma01_g11800	-2.18621	8.55624e-09	2.16998e-06	Ma05_g22400	-3.50212	9.65892e-08	1.08622e-05
Ma06_g27170	-5.07154	4.33179e-05	0.00023026	Ma05_g22740	-3.10593	2.24962e-05	0.000314966	Ma02_g21030	12.1918	7.50695e-11	1.00888e-07	Ma04_g02490	-2.18178	0.00058145	0.013328	Ma07_g22600	-3.48264	2.01391e-05	0.000754058
Ma03_g26480	-5.07121	0.0103523	0.0259431	Ma08_g16750	-3.10573	8.42463e-10	4.74764e-08	Ma11_g11360	17.6117	1.59809e-07	7.07783e-05	Ma02_g09980	-2.17835	0.000361927	0.00956205	Ma05_g30790	-3.46763	3.70394e-11	1.32366e-08
Ma10_g04340	-5.0675	0.00012931	0.000595704	Ma06_g35670	-3.10519	1.27024e-05	0.0001951					Ma11_g06590	-2.17664	4.40951e-11	2.14643e-08	Ma04_g13980	-3.45857	0.000164721	0.00372307
Ma04_g18010	-5.06705	4.3921e-12	1.38504e-10	Ma04_g27860	-3.10439	2.81858e-05	0.00038326					Ma11_g21770	-2.17598	0.000664905	0.0147659	Ma09_g15770	-3.45345	0.00349074	0.034901
Ma00_g01240	-5.06054	1.1718e-08	1.65248e-07	Ma09_g23440	-3.10405	6.25508e-06	0.000106397					Ma08_g23290	-2.17581	0.00110686	0.0210757	Ma06_g31170	-3.45279	1.1247e-12	5.55828e-10
Ma09_g01580	-5.06028	0.000697446	0.00258121	Ma04_g08090	-3.10216	1.78661e-10	1.23968e-08					Ma06_g24120	-2.17516	0.00333995	0.0445812	Ma05_g28370	-3.45033	3.29493e-11	1.19073e-08
Ma09_g30690	-5.05358	1.87996e-08	2.50454e-07	Ma09_g21830	-3.10174	7.76072e-07	1.83475e-05					Ma07_g24960	-2.15132	0.00247797	0.0366773	Ma06_g24120	-3.44459	3.47087e-06	0.000196697
Ma03_g08340	-5.0495	1.73849e-11	4.74066e-10	Ma03_g25050	-3.10105	0.000197053	0.00191473					Ma06_g33880	-2.15025	2.09473e-05	0.00117946	Ma02_g07520	-3.43438	0.000173715	0.00389227
Ma09_g26460	-5.04363	1.86382e-07	1.92184e-06	Ma05_g17210	-3.09756	5.95134e-10	3.51085e-08					Ma08_g19530	-2.1496	0.00221761	0.0339733	Ma08_g06520	-3.41429	0.00532172	0.0465369
Ma06_g26990	-5.03825	1.53111e-11	4.23886e-10	Ma06_g08630	-3.09599	0.00305178	0.0173376					Ma03_g33570	-2.14486	0.000384922	0.010006	Ma01_g01890	-3.40723	0.000769735	0.0117722
Ma04_g07710	-5.0382	1.4528e-06	1.18534e-05	Ma09_g26850	-3.09525	9.07236e-05	0.00102326					Ma07_g03600	-2.1432	0.00253695	0.0372943	Ma08_g31840	-3.38807	4.93812e-06	0.00025824
Ma07_g01060	-5.03576	0.000247262	0.00105082	Ma11_g10650	-3.09389	0.00124671	0.00860513					Ma07_g23230	-2.14109	1.47822e-05	0.000897637	Ma08_g18840	-3.38547	7.27031e-07	6.11065e-05
Ma07_g03980	-5.03206	4.40898e-07	4.09941e-06	Ma05_g22870	-3.09314	0.000148358	0.00152532					Ma11_g15780	-2.14067	2.85293e-05	0.00149461	Ma11_g23070	-3.37922	0.000845147	0.0126371
Ma08_g07490	-5.02944	0.0105376	0.0263403	Ma09_g30190	-3.09059	0.00101992	0.00732047					Ma05_g20770	-2.1357	5.37136e-08	9.76553e-06	Ma01_g05390	-3.37413	0.00574516	0.0487965
Ma08_g26190	-5.02835	8.19204e-06	5.35277e-05	Ma05_g09090	-3.08646	0.00204529	0.012751					Ma06_g20150	-2.13346	0.000394269	0.0101182	Ma01_g00830	-3.3693	1.63916e-06	0.000112171
Ma05_g02930	-5.02822	0.0154143	0.0363616	Ma05_g12980	-3.08282	0.00294738	0.0168754					Ma04_g22750	-2.13146	0.000112382	0.00408636	Ma06_g01050	-3.36458	0.00179449	0.0218622
Ma08_g11720	-5.02757	0.00165171	0.00540592	Ma05_g07940	-3.08232	1.79644e-05	0.00026224					Ma04_g32140	-2.12225	0.000289424	0.00815575	Ma04_g23480	-3.35518	6.91381e-07	5.86725e-05
Ma07_g15550	-5.02311	5.17927e-05	0.000268415	Ma03_g02250	-3.078	0.00735922	0.034241					Ma07_g14930	-2.12035	0.000230555	0.00691665	Ma04_g15820	-3.34549	0.00146648	0.0189003
Ma08_g01450	-5.02136	2.89971e-12	9.56471e-11	Ma05_g12890	-3.07745	0.00151686	0.0100471					Ma05_g23880	-2.12005	0.001547	0.0265729	Ma05_g05680	-3.34409	4.88491e-08	6.23466e-06
Ma03_g21180	-5.00389	2.5522e-09	4.21824e-08	Ma04_g13560	-3.07677	6.31441e-09	2.86623e-07					Ma09_g23490	-2.11897	0.000974676	0.0191633	Ma07_g19680	-3.34266	1.46603e-06	0.000103841
Ma10_g21150	-4.99665	0.0107713	0.0268045	Ma01_g07140	-3.06991	0.000272592	0.00250575					Ma07_g22960	-2.11197	0.000396333	0.0101476	Ma09_g28280	-3.33783	0.0025529	0.0281871
Ma02_g11190	-4.99377	5.56464e-17	4.79383e-15	Ma07_g28250	-3.06472	0.000117741	0.00126503					Ma08_g03280	-2.10857	8.29177e-07	9.26835e-05	Ma04_g36410	-3.33552	0.000590416	0.00964936
Ma11_g08800	-4.99213	4.646e-09	7.21124e-08	Ma10_g00670	-3.06004	0.00331237	0.0184684					Ma02_g02410	-2.10187	0.00378636	0.0484	Ma06_g15230	-3.33497	7.62997e-05	0.00207441
Ma02_g04400	-4.98761	0.00822671	0.0213762	Ma04_g13620	-3.04639	0.00132742	0.00904271					Ma06_g16250	-2.09983	3.99612e-05	0.0019079	Ma09_g28320	-3.33155	0.00124051	0.016606
Ma02_g05960	-4.9831	1.35958e-14	7.26701e-13	Ma03_g23790	-3.03325	0.00531781	0.0268164					Ma05_g16050	-2.09495	0.00244828	0.0363985	Ma11_g20400	-3.32493	0.000442712	0.00783221
Ma08_g31180	-4.98296	1.22608e-10	2.80933e-09	Ma08_g03850	-3.03125	2.45138e-06	4.84766e-05					Ma07_g15210	-2.09241	5.64212e-05	0.00245359	Ma09_g18660	-3.3239	3.16137e-12	1.37404e-09
Ma01_g22000	-4.97665	0.000256301	0.00108386	Ma10_g21450	-3.03079	2.11398e-06	4.29702e-05					Ma02_g21820	-2.09137	0.0011392	0.0214538	Ma08_g10050	-3.31381	8.48765e-05	0.00224682
Ma08_g20690	-4.97202	3.36782e-09	5.41255e-08	Ma07_g22940	-3.02504	0.00017379	0.00172215					Ma06_g25190	-2.08881	0.0005662	0.0130641	Ma02_g08030	-3.30099	2.93707e-06	0.00017429
Ma03_g18880	-4.97042	5.13102e-07	4.68599e-06	Ma09_g19340	-3.02445	0.00533822	0.0268891					Ma07_g20090	-2.08798	2.11665e-06	0.000191096	Ma00_g04430	-3.30085	0.000872092	0.0129497
Ma01_g10640	-4.96351	4.05265e-09	6.40963e-08	Ma07_g28650	-3.02417	8.69509e-09	3.80964e-07					Ma02_g18820	-2.0849	0.00133983	0.0240405	Ma04_g09450	-3.29365	4.60062e-05	0.00140656
Ma05_g26870	-4.96276	6.38714e-15	3.64114e-13	Ma08_g13030	-3.02202	0.0118784	0.0493724					Ma04_g20340	-2.08331	4.76531e-07	5.87008e-05	Ma07_g19630	-3.27815	0.00504665	0.0448265
Ma02_g01810	-4.96017	2.18919e-05	0.000127078	Ma06_g11270	-3.01711	0.00299656	0.0170794					Ma04_g08810	-2.08159	5.68835e-07	6.75883e-05	Ma07_g17600	-3.27699	6.62933e-06	0.00032633
Ma06_g32700	-4.95959	1.91087e-08	2.54131e-07	Ma10_g03270	-3.01465	0.00247024	0.014727					Ma02_g02860	-2.07912	0.00377726	0.0483441	Ma07_g09610	-3.27648	3.24782e-10	8.85252e-08
Ma03_g27050	-4.95835	0.00035112	0.00142242	Ma09_g11250	-3.01266	0.0036188	0.0198503					Ma08_g26430	-2.07126	0.000392007	0.0100826	Ma10_g07430	-3.27503	1.18484e-07	1.30107e-05
Ma02_g19720	-4.9572	2.94922e-10	6.22141e-09	Ma00_g05290	-3.01195	0.0014028	0.00944255					Ma00_g04600	-2.06649	2.2487e-09	6.85512e-07	Ma11_g09420	-3.26753	0.00129717	0.0172115
Ma09_g06900	-4.95612	3.29837e-06	2.42665e-05	Ma05_g16670	-3.0033	0.00229111	0.0138744					Ma06_g36910	-2.0663	0.000651105	0.0145021	Ma08_g05040	-3.26656	5.17386e-33	1.33632e-28
Ma08_g01300	-4.95355	7.49624e-08	8.58809e-07	Ma11_g24740	-2.99795	0.000234944	0.0022166					Ma02_g16450	-2.06044	0.0024065	0.035973	Ma06_g09780	-3.25398	2.51628e-05	0.000890333
Ma10_g12210	-4.95238	7.40023e-19	8.81198e-17	Ma08_g02090	-2.99677	4.02559e-07	1.05503e-05					Ma00_g00760	-2.05973	0.000582659	0.0133386	Ma10_g21230	-3.25161	0.00108966	0.0151455
Ma10_g05330	-4.95141	3.25776e-09	5.25484e-08	Ma05_g24460	-2.9955	0.00031432	0.00281059					Ma01_g17070	-2.05899	0.00234366	0.035419	Ma06_g35240	-3.24901	0.000143308	0.00333277
Ma11_g19220	-4.95019	7.46587e-05	0.000369472	Ma02_g21210	-2.99528	6.19242e-05	0.00074484					Ma01_g14400	-2.05107	0.000158344	0.00525214	Ma06_g36960	-3.24821	0.000110852	0.00275316
Ma04_g12350	-4.94944	2.82041e-07	2.76579e-06	Ma11_g08920	-2.99432	4.74392e-10	2.87391e-08					Ma04_g37610	-2.04612	0.000639287	0.0143235	Ma05_g12320	-3.24782	3.30777e-09	6.86374e-07
Ma04_g02180	-4.94141	0.00293561	0.00883634	Ma09_g10480	-2.99199	0.00460796	0.023942					Ma02_g05320	-2.04364	1.10676e-05	0.000726128	Ma09_g14900	-3.24595	2.20205e-12	9.97526e-10
Ma03_g27440	-4.93338	0.00214797	0.00677289	Ma05_g13590	-2.98906	3.30513e-05	0.000439132					Ma10_g14310	-2.0435	0.000541259	0.0126238	Ma04_g03360	-3.24531	0.000128	0.00306087
Ma02_g18740	-4.93337	7.83589e-38	1.09848e-34	Ma08_g12280	-2.98749	0.00263421	0.015537					Ma03_g22680	-2.04258	4.32385e-07	5.48293e-05	Ma03_g12180	-3.2386	2.17154e-05	0.000799121
Ma06_g26800	-4.93306	1.24266e-44	4.79059e-41	Ma06_g13610	-2.98611	0.00051652	0.0042143					Ma02_g13180	-2.04104	0.000478193	0.0115363	Ma01_g17260	-3.23593	0.000182101	0.00404482
Ma05_g30520	-4.92732	0.000189787	0.000832252	Ma05_g12820	-2.98551	0.00933559	0.041081					Ma04_g40160	-2.03525	0.000346036	0.00926105	Ma03_g06920	-3.22812	0.00118198	0.0160775
Ma01_g20480	-4.92696	1.06915e-13	4.78574e-12	Ma06_g02360	-2.98498	0.00900947	0.0400531					Ma02_g21370	-2.03023	0.00159551	0.0271932	Ma04_g31200	-3.22253	0.000244418	0.00504895
Ma08_g21900	-4.92253	2.33001e-09	3.876e-08	Ma05_g04230	-2.97611	8.8329e-05	0.00100091					Ma07_g12450	-2.02798	0.000352112	0.00939587	Ma05_g25650	-3.21051	3.4349e-06	0.000195998
Ma02_g10550	-4.91974	1.03626e-07	1.14383e-06	Ma03_g32450	-2.97106	1.85507e-11	1.72738e-09					Ma02_g24660	-2.02404	4.77986e-06	0.000367064	Ma08_g30750	-3.20943	1.09033e-09	2.63214e-07
Ma01_g18400	-4.91257	3.21367e-09	5.19459e-08	Ma05_g05660	-2.96797	6.34301e-11	4.94598e-09					Ma03_g29350	-2.02203	5.01453e-05	0.00223873	Ma02_g10610	-3.20707	0.000297499	0.00584674
Ma03_g21690	-4.89967	6.57008e-07	5.83606e-06	Ma08_g10610	-2.96626	9.04308e-07	2.08311e-05					Ma05_g13470	-2.0218	6.43727e-05	0.00268939	Ma05_g05780	-3.20655	0.000231054	0.004835
Ma02_g21400	-4.89879	5.12356e-05	0.00026602	Ma05_g22720	-2.96605	0.00139768	0.00941336					Ma04_g21940	-2.02132	0.00260957	0.038102	Ma06_g08590	-3.20415	0.000493671	0.00851821
Ma01_g04080	-4.87816	7.11362e-13	2.72875e-11	Ma08_g21030	-2.96561	5.49635e-06	9.55168e-05					Ma08_g11930	-2.01929	2.04478e-06	0.000187331	Ma04_g36990	-3.20278	4.02561e-05	0.00127941
Ma00_g03630	-4.87711	0.000145064	0.00065948	Ma11_g18220	-2.96225	1.62317e-06	3.41799e-05					Ma03_g02330	-2.01562	3.16287e-06	0.000265893	Ma08_g12200	-3.19752	0.00273539	0.0295427
Ma02_g02900	-4.86907	5.79687e-06	3.97027e-05	Ma05_g04920	-2.95935	0.00322028	0.0180733					Ma03_g22740	-2.01069	3.78568e-05	0.00183684	Ma05_g10640	-3.19699	1.6334e-05	0.000639891
Ma07_g23500	-4.86551	0.000351855	0.00142484	Ma04_g08880	-2.95571	3.69174e-06	6.87741e-05					Ma10_g04910	-2.01045	0.00269337	0.0388556	Ma05_g01130	-3.1915	4.21448e-05	0.00132373
Ma03_g11280	-4.86272	0.00807098	0.021028	Ma03_g02880	-2.95168	7.22009e-07	1.72439e-05					Ma04_g00190	-2.00642	4.59281e-05	0.00207191	Ma07_g06530	-3.18571	0.00169303	0.0210324
Ma09_g24310	-4.85865	5.64733e-05	0.000289799	Ma07_g01920	-2.94481	0.00161838	0.010586					Ma10_g09860	-2.00419	9.37578e-06	0.000643093	Ma11_g25080	-3.18404	9.96959e-07	7.71436e-05
Ma03_g18330	-4.85464	4.73573e-18	4.85231e-16	Ma09_g17380	-2.9421	0.00254894	0.0151133					Ma11_g12040	-2.00316	0.00289711	0.0406484	Ma05_g31900	-3.18329	6.24969e-08	7.58523e-06
Ma04_g35490	-4.85329	0.00110722	0.00382393	Ma03_g29150	-2.93962	0.000840852	0.00628285					Ma05_g28790	-2.00306	2.91023e-06	0.000248426	Ma03_g23000	-3.16987	7.39138e-05	0.00202323
Ma06_g13570	-4.8521	8.49421e-09	1.23454e-07	Ma07_g22200	-2.93642	1.50331e-05	0.000226061					Ma03_g13040	-2.0025	0.000253814	0.00741539	Ma03_g32580	-3.1503	0.00122179	0.0164438
Ma03_g07410	-4.84388	1.814e-05	0.000107816	Ma08_g01720	-2.93567	0.000470339	0.00390837					Ma05_g00920	-2.00147	0.00306059	0.0420049	Ma06_g17900	-3.1457	0.000220366	0.00465067
Ma08_g12620	-4.84312	4.77839e-17	4.17479e-15	Ma02_g23460	-2.93535	0.000277179	0.00253976					Ma04_g03780	-1.99623	0.000866374	0.0176313	Ma03_g02800	-3.14409	1.96183e-05	0.000737131
Ma06_g00470	-4.8342	6.76279e-08	7.83807e-07	Ma07_g00370	-2.93375	0.00379196	0.0205956					Ma06_g05330	-1.99271	6.22525e-05	0.00263135	Ma08_g34740	-3.14056	1.12603e-05	0.000478421
Ma02_g00070	-4.82769	2.84515e-13	1.18098e-11	Ma09_g24640	-2.93293	3.8117e-06	7.04672e-05					Ma07_g20070	-1.99072	0.00241182	0.0360163	Ma02_g05180	-3.1392	0.000430036	0.00766274
Ma08_g29910	-4.82382	1.64363e-07	1.71893e-06	Ma10_g14770	-2.93095	8.13437e-05	0.000934192					Ma06_g26930	-1.9897	0.000932684	0.0185998	Ma06_g12080	-3.13504	0.0010727	0.0150201
Ma10_g15930	-4.81855	2.17663e-09	3.66426e-08	Ma00_g00090	-2.93034	2.40524e-05	0.000333788					Ma05_g12230	-1.98928	2.16699e-11	1.14812e-08	Ma04_g28440	-3.13145	2.36818e-05	0.000850085
Ma09_g19150	-4.818	1.28551e-05	7.96111e-05	Ma11_g02860	-2.93024	2.18279e-05	0.000307248					Ma06_g08000	-1.98361	1.39377e-07	2.15713e-05	Ma09_g02640	-3.12371	0.004593	0.042015
Ma10_g21080	-4.81632	2.26154e-09	3.78038e-08	Ma03_g04220	-2.91982	1.22543e-06	2.69954e-05					Ma04_g34800	-1.98268	0.000799467	0.0166629	Ma01_g11960	-3.11935	0.00130505	0.0173018
Ma09_g26500	-4.81447	0.0170426	0.0395463	Ma09_g09780	-2.91747	0.00697482	0.0329269					Ma06_g12290	-1.97993	5.15175e-05	0.00228647	Ma04_g37980	-3.11095	0.000152089	0.00347913
Ma04_g40160	-4.81413	1.03845e-18	1.1818e-16	Ma05_g27150	-2.91299	0.000174237	0.0017255					Ma05_g27070	-1.97193	0.000861666	0.0175764	Ma03_g30600	-3.10485	0.00398668	0.0381391
Ma04_g12020	-4.81349	3.64862e-09	5.83043e-08	Ma04_g22350	-2.91271	3.80888e-06	7.04565e-05					Ma01_g01590	-1.96714	0.000728063	0.0155822	Ma10_g04910	-3.10002	7.04173e-06	0.000340382
Ma06_g02570	-4.81117	1.40909e-05	8.6106e-05	Ma11_g20550	-2.90271	0.0051759	0.0262436					Ma03_g19380	-1.96614	0.000403896	0.0102779	Ma06_g08490	-3.09822	2.48594e-05	0.000881791
Ma03_g26990	-4.80977	1.84502e-09	3.18067e-08	Ma08_g29620	-2.89877	0.00310827	0.0175636					Ma09_g04290	-1.96345	0.000641398	0.0143388	Ma04_g30830	-3.09711	3.03074e-06	0.000178531
Ma11_g24540	-4.80497	1.08762e-13	4.84728e-12	Ma04_g13530	-2.89268	1.01419e-06	2.29848e-05					Ma07_g24990	-1.9585	0.000392213	0.0100826	Ma01_g20020	-3.09424	4.67324e-08	6.01222e-06
Ma10_g06510	-4.79776	1.31814e-10	3.0002e-09	mito3_g00150	-2.88859	0.00296868	0.0169696					Ma10_g30320	-1.95841	0.0033036	0.044214	Ma07_g22980	-3.09137	1.18833e-05	0.000495721
Ma07_g20380	-4.79758	2.63833e-15	1.5986e-13	Ma03_g21200	-2.88678	0.00563217	0.0279717					Ma01_g02910	-1.95565	0.00132313	0.0238971	Ma09_g14660	-3.0913	2.81356e-05	0.000975134
Ma04_g04460	-4.79671	0.000303481	0.00125515	Ma10_g13740	-2.88633	0.000513023	0.00419228					Ma01_g06990	-1.95563	0.000928425	0.0185317	Ma09_g29930	-3.08907	0.000291936	0.00574988
Ma08_g33670	-4.79461	2.30086e-06	1.77491e-05	Ma09_g26830	-2.88397	1.00762e-05	0.000160526					Ma11_g17230	-1.95343	4.18155e-06	0.000329502	Ma05_g31950	-3.07939	1.05189e-05	0.000459051
Ma04_g33640	-4.79446	3.56522e-09	5.70027e-08	Ma06_g10060	-2.88359	5.85401e-12	6.18835e-10					Ma03_g05450	-1.95186	1.08089e-10	4.7277e-08	Ma08_g26920	-3.07712	3.92319e-05	0.00125304
Ma11_g03080	-4.79161	0.000117743	0.0005497	Ma07_g11210	-2.87792	9.05184e-05	0.00102131					Ma11_g09120	-1.95089	9.58115e-06	0.000651216	Ma06_g33070	-3.07258	0.00306591	0.0319195
Ma06_g15250	-4.79113	3.91816e-07	3.70448e-06	Ma10_g04150	-2.87637	1.49148e-06	3.19405e-05					Ma04_g05280	-1.94697	0.000436692	0.0108294	Ma11_g13480	-3.07041	0.000560041	0.00931365
Ma06_g07090	-4.79062	8.43557e-08	9.53671e-07	Ma03_g29100	-2.86661	0.00887617	0.0395946					Ma04_g38580	-1.94673	3.61048e-05	0.0017863	Ma06_g09550	-3.06973	0.000131641	0.0031224
Ma02_g22020	-4.78938	1.2692e-08	1.77119e-07	Ma10_g24810	-2.86513	0.0032028	0.017988					Ma09_g11240	-1.94352	0.000631652	0.0141841	Ma03_g24100	-3.06322	2.14321e-05	0.000792321
Ma09_g15020	-4.7889	1.5612e-06	1.26177e-05	Ma06_g37200	-2.86339	4.15963e-09	1.95793e-07					Ma07_g08710	-1.93709	1.74458e-05	0.00102634	Ma03_g02320	-3.06272	0.00557565	0.0478978
Ma02_g22100	-4.78817	7.02328e-09	1.04489e-07	Ma09_g06130	-2.86128	0.0118712	0.0493489					Ma04_g36940	-1.92789	7.24654e-07	8.37933e-05	Ma07_g06080	-3.06106	0.00370252	0.0363173
Ma06_g06010	-4.78685	1.41745e-06	1.1608e-05	Ma03_g14360	-2.85457	5.34299e-07	1.34222e-05					Ma11_g17090	-1.92742	0.000430499	0.0107199	Ma04_g11510	-3.05935	0.0029621	0.0312054
Ma08_g08670	-4.77988	4.73878e-05	0.000248976	Ma06_g19030	-2.85316	5.54296e-05	0.000681023					Ma09_g30740	-1.9271	0.00376547	0.0482555	Ma00_g04590	-3.04993	0.000110257	0.00274261
Ma09_g04890	-4.77489	1.22496e-09	2.19517e-08	Ma05_g17880	-2.84407	0.00025199	0.00234372					Ma03_g23080	-1.9261	8.10623e-08	1.39003e-05	Ma05_g16170	-3.0499	0.00218795	0.0251236
Ma04_g18900	-4.77359	2.52573e-14	1.26866e-12	Ma07_g09070	-2.84381	9.32224e-05	0.00104628					Ma01_g16380	-1.91424	0.00128738	0.023462	Ma08_g33870	-3.0271	0.0029243	0.0309797
Ma06_g36260	-4.77319	4.82978e-06	3.3769e-05	Ma09_g05810	-2.84317	0.00117403	0.00820417					Ma10_g06970	-1.91407	2.40253e-07	3.40414e-05	Ma03_g10190	-3.01638	0.00359602	0.0355826
Ma05_g09460	-4.77175	0.00624474	0.0168853	Ma08_g20750	-2.83508	0.000370273	0.00320625					Ma06_g38720	-1.91064	6.17971e-05	0.00261576	Ma06_g07560	-3.01598	5.42521e-06	0.000276531
Ma10_g11870	-4.76859	1.3921e-05	8.52367e-05	Ma11_g07100	-2.8342	0.000294441	0.00266307					Ma10_g12910	-1.90978	0.00368213	0.0475918	Ma01_g03010	-3.01586	0.000230829	0.00483344
Ma05_g14860	-4.76607	0.0169896	0.0394414	Ma06_g38870	-2.83301	0.000131496	0.00138218					Ma09_g05140	-1.90533	0.00366702	0.0474574	Ma09_g13050	-3.01481	0.000678001	0.0106834
Ma05_g05480	-4.76234	4.41129e-10	8.93293e-09	Ma00_g02140	-2.8328	0.012037	0.0498342					Ma07_g01680	-1.90419	0.000505496	0.012022	Ma11_g12060	-3.01014	6.22505e-05	0.00176402
Ma08_g12090	-4.76008	5.56204e-08	6.5825e-07	Ma02_g05510	-2.83217	0.000157561	0.00159855					Ma03_g31770	-1.90325	4.35406e-08	8.53283e-06	Ma06_g18390	-3.00457	3.0696e-05	0.00102948
Ma11_g22810	-4.75908	0.00391252	0.0113216	Ma05_g13030	-2.83168	0.00207228	0.012881					Ma09_g27700	-1.89558	0.000949129	0.0188081	Ma09_g03560	-3.00176	0.000130446	0.0031078
Ma01_g16520	-4.75793	1.31843e-06	1.08867e-05	Ma07_g12170	-2.82957	2.69955e-12	3.18506e-10					Ma11_g17120	-1.89503	0.000798906	0.0166629	Ma04_g10500	-2.99808	0.00171006	0.0211704
Ma01_g07230	-4.7552	3.58543e-11	9.20717e-10	Ma09_g06920	-2.82874	0.0015645	0.0102977					Ma09_g05790	-1.89069	9.0632e-05	0.00345799	Ma11_g14150	-2.99792	4.66125e-09	9.31179e-07
Ma01_g15530	-4.7547	0.000277896	0.00116338	Ma03_g11560	-2.82799	2.87628e-07	7.94116e-06					Ma03_g02570	-1.88922	0.00269525	0.0388642	Ma02_g14530	-2.99356	2.29809e-05	0.000834127
Ma09_g11360	-4.7535	7.48293e-31	4.35436e-28	Ma09_g09400	-2.82494	9.13385e-05	0.00102836					Ma04_g14920	-1.88835	0.000632535	0.0141932	Ma08_g30260	-2.99123	1.92754e-07	1.98703e-05
Ma06_g03120	-4.75258	3.93519e-05	0.000212066	Ma05_g19460	-2.82489	0.00635843	0.0307025					Ma04_g31960	-1.8875	0.000133819	0.00464948	Ma09_g04290	-2.98924	2.50445e-07	2.48613e-05
Ma06_g12780	-4.74455	4.74468e-06	3.32556e-05	Ma08_g04940	-2.82372	0.000137841	0.00144118					Ma10_g20220	-1.8861	0.000362414	0.00956205	Ma10_g27250	-2.98434	7.65728e-12	3.07851e-09
Ma02_g11730	-4.74047	2.08462e-09	3.52091e-08	Ma01_g00640	-2.81855	2.42907e-06	4.81261e-05					Ma11_g16960	-1.8859	1.13997e-07	1.83001e-05	Ma06_g01750	-2.97495	2.21026e-06	0.000141042
Ma01_g20350	-4.73549	2.21539e-05	0.000128454	Ma09_g14120	-2.81854	1.57133e-06	3.33334e-05					Ma09_g11360	-1.88185	6.83282e-06	0.000490987	Ma03_g25860	-2.97444	0.000243881	0.00504434
Ma08_g07820	-4.7335	9.44525e-11	2.2169e-09	Ma09_g31490	-2.81783	0.00177129	0.0113714					Ma01_g13580	-1.87428	8.45903e-05	0.00330059	Ma11_g18530	-2.96919	1.02301e-06	7.84265e-05
Ma03_g01410	-4.72999	3.98486e-07	3.76242e-06	Ma03_g18110	-2.8117	0.00928325	0.0409008					Ma10_g09650	-1.85561	8.08124e-05	0.00322184	Ma07_g25390	-2.96388	0.00387019	0.0374592
Ma06_g02760	-4.72877	2.25114e-08	2.93314e-07	Ma04_g17130	-2.80734	0.000666491	0.00520471					Ma06_g07560	-1.84817	0.00224167	0.0342031	Ma09_g21280	-2.96313	0.00384776	0.0373095
Ma10_g03640	-4.7255	8.0196e-07	6.97301e-06	Ma09_g27300	-2.80592	6.03824e-06	0.000103359					Ma10_g15610	-1.84769	0.00132777	0.0239248	Ma09_g28490	-2.96118	0.000277412	0.00552129
Ma03_g32510	-4.72186	2.97481e-08	3.77245e-07	Ma09_g02980	-2.80553	0.00065585	0.00512924					Ma09_g03420	-1.84499	0.000110886	0.00403934	Ma10_g30810	-2.95912	0.000770387	0.0117766
Ma07_g12710	-4.72108	1.92263e-06	1.51497e-05	Ma05_g10120	-2.79862	4.16613e-06	7.57725e-05					Ma04_g36790	-1.84086	0.00276559	0.0395197	Ma07_g13040	-2.95284	0.000499489	0.00858534
Ma11_g09150	-4.71699	1.18632e-10	2.72226e-09	Ma03_g32480	-2.79834	5.27572e-05	0.000655605					Ma05_g09130	-1.84019	0.00311588	0.0424739	Ma03_g15480	-2.9424	0.000116105	0.00285279
Ma00_g03830	-4.71428	0.00837595	0.0217133	Ma04_g04910	-2.79824	0.000891191	0.00658866					Ma03_g17730	-1.83856	0.000408177	0.0103519	Ma04_g38490	-2.93945	0.0019968	0.0235422
Ma06_g18390	-4.70934	5.78563e-15	3.34774e-13	Ma05_g02120	-2.79661	0.00138809	0.00936497					Ma11_g25080	-1.83836	0.00346821	0.0456877	Ma09_g11060	-2.93282	4.13993e-07	3.81526e-05
Ma07_g05300	-4.70634	2.37779e-07	2.37941e-06	Ma01_g01710	-2.78852	2.52622e-12	3.01443e-10					Ma01_g20460	-1.83149	0.000553509	0.0128471	Ma05_g15760	-2.92912	0.000182006	0.00404482
Ma04_g28360	-4.70191	2.99473e-16	2.2202e-14	Ma08_g03310	-2.78689	0.000119101	0.00127616					Ma02_g05190	-1.8276	1.75854e-07	2.65363e-05	Ma04_g33920	-2.92242	0.000124764	0.00299993
Ma02_g10140	-4.70002	0.00950173	0.0241207	Ma02_g19330	-2.78408	4.59215e-11	3.7284e-09					Ma05_g13870	-1.82384	4.69583e-07	5.82362e-05	Ma06_g05990	-2.92223	0.000109706	0.00273525
Ma04_g09820	-4.69994	4.05129e-05	0.000217486	Ma05_g28590	-2.78295	0.00305493	0.0173493					Ma05_g28410	-1.82079	0.000396421	0.0101476	Ma08_g24010	-2.92142	4.94593e-06	0.00025824
Ma04_g37270	-4.69822	0.000512131	0.00197285	Ma10_g13110	-2.77819	6.49891e-05	0.000771688					Ma09_g09980	-1.81863	1.21281e-05	0.000775476	Ma07_g10730	-2.91656	0.00142263	0.0184947
Ma04_g03470	-4.69279	2.35559e-07	2.3584e-06	Ma09_g30440	-2.77748	0.0011754	0.00821189					Ma03_g11550	-1.81074	0.00175783	0.0290851	Ma06_g07120	-2.91502	0.00184375	0.0222684
Ma04_g16540	-4.69123	5.94204e-20	8.40635e-18	Ma04_g01770	-2.77124	3.75436e-09	1.79469e-07					Ma01_g10130	-1.80931	0.000338676	0.00909364	Ma07_g16240	-2.90825	0.00382914	0.0371737
Ma03_g09020	-4.68498	4.43007e-13	1.76294e-11	Ma05_g24610	-2.77088	0.000290611	0.002636					Ma10_g28410	-1.80829	0.00174008	0.0288548	Ma05_g17880	-2.90741	0.00033606	0.00639964
Ma10_g30050	-4.68393	8.9216e-05	0.000431813	Ma01_g09730	-2.7688	0.00686088	0.0325107					Ma03_g02640	-1.80602	2.51307e-05	0.00135922	Ma09_g13570	-2.90725	5.33832e-09	1.02812e-06
Ma06_g09120	-4.6809	1.07673e-07	1.18093e-06	Ma09_g05270	-2.76659	0.000481972	0.00398439					Ma05_g27100	-1.80393	6.06608e-09	1.60592e-06	Ma09_g12800	-2.90039	0.0055592	0.0477693
Ma02_g18960	-4.67527	5.38527e-06	3.72643e-05	Ma05_g11150	-2.7632	0.00249091	0.0148278					Ma11_g22970	-1.80305	6.74456e-06	0.000485801	Ma07_g22560	-2.89219	0.00553838	0.047656
Ma07_g05450	-4.67152	2.94621e-29	1.31687e-26	Ma07_g20380	-2.7609	5.44733e-06	9.4965e-05					Ma04_g30680	-1.80296	0.000353401	0.00941667	Ma10_g22750	-2.89032	0.000422573	0.00757171
Ma05_g10120	-4.66403	5.31345e-14	2.51338e-12	Ma04_g08220	-2.75488	0.000286931	0.00261143					Ma04_g27690	-1.79902	8.73445e-12	5.8579e-09	Ma03_g12690	-2.88979	0.00225954	0.0257434
Ma10_g20580	-4.66328	1.03985e-09	1.89538e-08	Ma04_g14630	-2.75109	9.69288e-07	2.21908e-05					Ma04_g28350	-1.79611	0.00248822	0.0367569	Ma08_g04790	-2.88922	3.25328e-13	1.90246e-10
Ma06_g09740	-4.65362	7.97167e-11	1.90437e-09	mito4_g00080	-2.74743	0.0031221	0.0176259					Ma04_g29120	-1.79354	0.00136483	0.0242156	Ma06_g19300	-2.88644	4.13358e-05	0.00130341
Ma05_g14170	-4.6523	0.0110677	0.027461	Ma00_g03690	-2.74609	0.00872584	0.0390789					Ma09_g08320	-1.78801	1.33486e-06	0.000134736	Ma08_g32110	-2.88582	1.10437e-06	8.31849e-05
Ma05_g05670	-4.65215	0.000867864	0.00310833	Ma09_g11790	-2.74592	6.44345e-07	1.57106e-05					Ma07_g24720	-1.78758	0.000209764	0.00645307	Ma09_g30110	-2.88374	4.65486e-05	0.0014192
Ma02_g19020	-4.6513	8.86256e-06	5.73861e-05	Ma10_g12120	-2.74495	1.24178e-07	3.81174e-06					Ma08_g06150	-1.78626	0.000115921	0.00418983	Ma04_g02490	-2.8793	6.17247e-06	0.000308748
Ma07_g03220	-4.64827	1.73673e-08	2.33083e-07	Ma04_g32660	-2.74479	3.28122e-08	1.19359e-06					Ma10_g17390	-1.78154	0.00214336	0.0332921	Ma02_g21080	-2.87589	3.05962e-08	4.29724e-06
Ma08_g08840	-4.64722	2.34899e-18	2.51545e-16	Ma08_g10980	-2.74331	0.00943326	0.041417					Ma04_g17240	-1.78037	0.000487649	0.0117175	Ma05_g00400	-2.86669	0.000694451	0.0108689
Ma08_g08700	-4.64499	6.60147e-23	1.41386e-20	Ma01_g15270	-2.74068	0.000429816	0.00363005					Ma10_g30830	-1.77944	0.00176508	0.0291094	Ma10_g16320	-2.865	2.8515e-05	0.000982848
Ma00_g00460	-4.64152	0.0119074	0.0292208	Ma06_g30530	-2.73387	1.75618e-08	6.96764e-07					Ma09_g08150	-1.77694	7.08132e-05	0.00292359	Ma00_g00530	-2.85736	1.75385e-05	0.000675556
Ma09_g29930	-4.64069	1.88639e-06	1.49022e-05	Ma11_g11940	-2.73373	9.26863e-07	2.13124e-05					Ma05_g09920	-1.77643	0.000909242	0.0182574	Ma09_g15020	-2.85197	0.00439473	0.0409032
Ma03_g19100	-4.64064	6.2524e-10	1.21583e-08	Ma08_g17530	-2.73135	0.00158972	0.0104268					Ma01_g06840	-1.77319	3.48696e-08	7.06284e-06	Ma04_g14560	-2.8517	0.00304791	0.0318072
Ma05_g07060	-4.63639	3.3493e-05	0.000184161	Ma01_g21930	-2.72872	0.000515919	0.00421049					Ma10_g29730	-1.77315	0.00375507	0.0481632	Ma01_g10130	-2.85116	6.39165e-08	7.72837e-06
Ma07_g20290	-4.63485	0.00360455	0.0105352	mito3_g00110	-2.72636	0.00425054	0.0224289					Ma05_g27130	-1.77033	3.33107e-05	0.00168395	Ma05_g24230	-2.84689	0.00272387	0.0294678
Ma05_g03320	-4.63426	6.01939e-07	5.39977e-06	Ma03_g08160	-2.72348	0.00947302	0.0415394					Ma05_g06720	-1.75866	0.00101894	0.0198655	Ma06_g04290	-2.84375	1.05389e-08	1.87273e-06
Ma07_g12970	-4.62507	3.01369e-07	2.93758e-06	Ma04_g06260	-2.72169	1.38674e-06	3.00034e-05					Ma08_g33830	-1.748	2.43655e-05	0.00133216	Ma04_g03780	-2.84353	2.29491e-06	0.000144163
Ma06_g37300	-4.61469	5.47435e-06	3.77621e-05	Ma10_g09300	-2.7213	6.26165e-06	0.000106451					Ma06_g07720	-1.74626	0.00310492	0.0423836	Ma04_g20160	-2.83382	4.13128e-08	5.45707e-06
Ma05_g17670	-4.61343	2.41467e-16	1.82256e-14	Ma11_g18000	-2.72086	1.57382e-09	8.18129e-08					Ma11_g16170	-1.74623	0.000407217	0.0103449	Ma03_g03240	-2.83282	0.00228356	0.0259711
Ma05_g07890	-4.61324	0.0165216	0.0385375	Ma06_g27600	-2.72042	0.00373536	0.020339					Ma06_g00410	-1.74594	0.000844411	0.0173245	Ma07_g02100	-2.82706	0.000196738	0.00428997
Ma03_g30740	-4.61078	5.78069e-13	2.27401e-11	Ma02_g17740	-2.71989	0.000935624	0.00684646					Ma05_g01320	-1.74367	0.000300373	0.00834738	Ma11_g01760	-2.8241	8.63613e-05	0.00228049
Ma08_g32160	-4.60946	2.3652e-10	5.10106e-09	Ma09_g16350	-2.7198	0.000328916	0.00291217					Ma10_g00260	-1.7418	0.00015132	0.0050969	Ma08_g20550	-2.822	4.92125e-08	6.25621e-06
Ma02_g09950	-4.60605	1.85631e-06	1.46871e-05	Ma07_g01830	-2.71913	0.000251585	0.00234197					Ma02_g24200	-1.74041	0.00214702	0.0332976	Ma09_g19620	-2.82193	0.000699927	0.0109333
Ma02_g09230	-4.60082	7.45069e-16	5.10637e-14	Ma08_g25300	-2.71881	4.07317e-08	1.44172e-06					Ma03_g12920	-1.73501	0.00203096	0.0322433	Ma06_g21970	-2.8164	1.09193e-05	0.000470145
Ma03_g29860	-4.59117	0.00762357	0.0200186	Ma10_g12340	-2.71698	0.000208297	0.00200298					Ma08_g30800	-1.73458	1.87604e-06	0.00017475	Ma02_g18740	-2.81489	2.26325e-13	1.45586e-10
Ma06_g02200	-4.58781	8.05846e-19	9.52226e-17	Ma02_g09110	-2.7109	0.00476707	0.024542					Ma04_g36980	-1.73295	0.00310392	0.0423836	Ma11_g17090	-2.81352	2.85756e-07	2.77459e-05
Ma11_g10960	-4.58285	5.35135e-08	6.35752e-07	Ma07_g14650	-2.70957	0.00781985	0.0358366					Ma09_g31290	-1.73136	8.79896e-05	0.00337853	Ma02_g22650	-2.81106	0.00485712	0.0436492
Ma07_g12080	-4.58077	1.95028e-06	1.53284e-05	Ma06_g36980	-2.70375	0.000152025	0.00155541					Ma04_g30290	-1.72898	0.00076807	0.0161658	Ma08_g30830	-2.80708	0.00121989	0.0164301
Ma08_g07830	-4.57949	0.00044274	0.00173988	Ma06_g16420	-2.70216	0.000142215	0.00147516					Ma01_g14540	-1.72545	0.00238013	0.0357197	Ma08_g23210	-2.8048	0.000569004	0.00942858
Ma03_g10050	-4.57631	2.42549e-07	2.42321e-06	Ma04_g19590	-2.70176	2.2026e-05	0.000309226					Ma08_g05070	-1.72274	0.00155254	0.0266529	Ma03_g09720	-2.80345	0.000436999	0.00775245
Ma08_g24750	-4.57625	0.00473823	0.0133796	Ma06_g26180	-2.70133	0.00229008	0.0138721					Ma06_g17630	-1.72273	0.00212503	0.0330926	Ma01_g05130	-2.80141	6.45487e-05	0.00181465
Ma09_g01100	-4.5696	4.64932e-07	4.29954e-06	Ma07_g13000	-2.6992	8.78639e-08	2.83457e-06					Ma08_g21630	-1.71691	1.72445e-06	0.000164177	Ma05_g01180	-2.7933	5.76652e-05	0.00166638
Ma08_g04180	-4.55482	1.65761e-23	3.75899e-21	Ma08_g18700	-2.69799	1.1589e-06	2.5837e-05					Ma01_g13920	-1.71497	0.00233069	0.0352759	Ma10_g30320	-2.79202	2.81951e-05	0.00097525
Ma05_g08710	-4.55464	1.07795e-11	3.09834e-10	Ma06_g03310	-2.6975	0.00547422	0.0274033					Ma06_g06900	-1.7124	0.000451737	0.0111021	Ma05_g04240	-2.79116	0.00147725	0.0190112
Ma08_g01290	-4.55129	1.78594e-15	1.12179e-13	mito1_g00010	-2.6955	0.00260494	0.0153816					Ma05_g01220	-1.71073	0.000676649	0.0148872	Ma03_g04960	-2.78601	0.00519029	0.0457859
Ma06_g37770	-4.54821	0.0159012	0.0373018	Ma09_g18630	-2.69523	0.0107662	0.0458197					Ma09_g16570	-1.70878	0.00045861	0.0112162	Ma04_g11400	-2.77364	0.000608454	0.00986376
Ma08_g26800	-4.54464	0.00523082	0.0145363	Ma05_g13190	-2.6932	3.70313e-05	0.00048405					Ma09_g17540	-1.70702	4.57667e-09	1.26719e-06	Ma06_g07250	-2.77291	0.00287653	0.0306249
Ma10_g10600	-4.54367	0.000125266	0.000580255	Ma05_g04060	-2.68823	0.00100116	0.00720761					Ma03_g11650	-1.70442	0.00184	0.0299844	Ma09_g06550	-2.77168	0.000515873	0.00877421
Ma11_g22170	-4.54361	1.43416e-15	9.21475e-14	Ma10_g21960	-2.68725	0.00224314	0.0136627					Ma08_g23960	-1.70142	2.15151e-05	0.00120692	Ma07_g00290	-2.76496	0.00205625	0.0240231
Ma03_g04770	-4.54258	1.2645e-09	2.25817e-08	Ma05_g23050	-2.67676	1.44103e-11	1.38401e-09					Ma05_g06200	-1.70082	0.00355172	0.0464695	Ma10_g02030	-2.76327	0.00301233	0.0315691
Ma06_g21970	-4.54151	2.26722e-12	7.66288e-11	Ma11_g24760	-2.67624	0.00505068	0.0257454					Ma08_g07330	-1.69737	0.000123062	0.00439526	Ma05_g14730	-2.76248	5.93083e-13	3.1271e-10
Ma04_g13070	-4.54146	0.0176359	0.040736	Ma09_g06550	-2.67526	0.000564804	0.00453889					Ma06_g06380	-1.69437	2.49784e-05	0.00135688	Ma02_g05450	-2.74906	0.00159271	0.0201361
Ma08_g00440	-4.5414	5.01413e-09	7.71275e-08	Ma01_g06440	-2.67127	0.00153053	0.0101121					Ma06_g23510	-1.69424	0.00113513	0.0214113	Ma07_g26440	-2.74876	0.00175801	0.0215857
Ma10_g31190	-4.54132	1.53818e-06	1.24675e-05	Ma10_g13120	-2.67084	0.00014009	0.00145937					Ma09_g17560	-1.69305	1.0302e-08	2.52777e-06	Ma04_g08990	-2.748	0.000776902	0.0118537
Ma07_g27580	-4.53702	0.000623879	0.00234676	Ma02_g01990	-2.66754	0.00656232	0.0314652					Ma07_g21510	-1.68858	5.94782e-05	0.00254256	Ma01_g20350	-2.74798	0.000118311	0.00289172
Ma01_g07900	-4.52237	3.16215e-12	1.032e-10	Ma08_g29760	-2.66728	2.44508e-05	0.000338126					Ma04_g06820	-1.68731	0.00391306	0.049454	Ma09_g04890	-2.74477	0.00041503	0.00748661
Ma05_g31460	-4.51819	7.03628e-06	4.68594e-05	Ma04_g01580	-2.66717	0.00151935	0.0100573					Ma06_g19810	-1.6808	1.40591e-06	0.000139573	Ma01_g06160	-2.74332	0.00570118	0.0485612
Ma06_g17380	-4.51656	2.30312e-06	1.7762e-05	Ma01_g15370	-2.66558	1.4475e-06	3.10621e-05					Ma07_g12000	-1.67772	0.00373464	0.0480035	Ma06_g32830	-2.73823	0.00176622	0.0216489
Ma10_g24670	-4.51644	1.2622e-15	8.28244e-14	Ma05_g20140	-2.6643	0.00268953	0.0157747					Ma09_g12930	-1.67481	0.000202361	0.00632528	Ma03_g28340	-2.73579	6.94084e-05	0.00191785
Ma11_g19370	-4.51409	0.000376157	0.00150898	Ma01_g06690	-2.66349	6.56709e-07	1.59627e-05					Ma03_g30310	-1.67456	0.00358255	0.0466442	Ma06_g07750	-2.73546	3.29642e-09	6.86374e-07
Ma10_g20280	-4.50855	8.11389e-14	3.70727e-12	Ma03_g01750	-2.66155	2.30803e-06	4.60757e-05					Ma06_g12280	-1.67392	0.00293816	0.0409768	Ma03_g10910	-2.72859	0.000109245	0.002728
Ma03_g25290	-4.50813	2.87188e-05	0.000161421	Ma05_g21310	-2.66082	0.0017788	0.0114033					Ma01_g02030	-1.67203	0.00252084	0.0371117	Ma03_g01820	-2.71134	0.00124682	0.0166604
Ma01_g14870	-4.49674	1.83336e-15	1.14691e-13	Ma06_g06010	-2.65641	0.00713	0.0334332					Ma06_g08120	-1.67166	8.17354e-05	0.00323724	Ma06_g27440	-2.70806	0.000949853	0.0137613
Ma04_g24610	-4.4957	1.82888e-11	4.95645e-10	Ma02_g18990	-2.65478	0.00191714	0.0121346					Ma06_g15820	-1.66916	0.000247135	0.00729339	Ma04_g12590	-2.70714	0.00228177	0.0259691
Ma07_g11470	-4.49299	7.59309e-09	1.11833e-07	Ma08_g14420	-2.65465	0.0029455	0.0168677					Ma04_g28740	-1.66548	0.00118426	0.0221267	Ma08_g20750	-2.70683	0.000782437	0.0119099
Ma09_g27910	-4.4869	9.35286e-06	6.02447e-05	Ma10_g25730	-2.65272	6.06259e-07	1.49206e-05					Ma04_g32070	-1.66315	1.49223e-05	0.000902512	Ma05_g29730	-2.7039	7.85369e-05	0.00211088
Ma10_g18550	-4.4854	6.85626e-05	0.000342824	Ma11_g20530	-2.64966	7.58799e-05	0.000880755					Ma08_g34430	-1.65972	0.00246649	0.0365792	Ma02_g17250	-2.7037	0.00112886	0.0155559
Ma09_g25090	-4.48446	4.52557e-05	0.00023888	Ma07_g00790	-2.64712	0.000767347	0.00586438					Ma09_g15340	-1.65865	0.00132579	0.0239168	Ma06_g23740	-2.70244	0.00190739	0.0228142
Ma07_g01400	-4.48095	4.3217e-16	3.09247e-14	Ma11_g07490	-2.64405	1.083e-05	0.000170584					Ma05_g25930	-1.6584	3.1776e-07	4.31982e-05	Ma09_g12060	-2.70194	0.00300605	0.0315537
Ma07_g07770	-4.47869	4.39789e-08	5.34207e-07	Ma06_g23690	-2.64117	5.28217e-06	9.27299e-05					Ma08_g16360	-1.65679	5.32998e-10	1.91499e-07	Ma03_g21840	-2.69721	0.00200524	0.0236243
Ma04_g30690	-4.47724	0.00252683	0.00776814	Ma10_g10710	-2.6398	0.000678756	0.00528477					Ma08_g17420	-1.65451	9.42944e-05	0.00355726	Ma11_g14880	-2.68691	7.68957e-08	8.96085e-06
Ma11_g04000	-4.47164	5.00582e-10	9.999e-09	Ma04_g29870	-2.63957	0.00164149	0.0107038					Ma06_g28290	-1.65309	0.00153785	0.0265236	Ma00_g03330	-2.68621	0.00282541	0.0302812
Ma05_g06720	-4.46767	1.51193e-16	1.18953e-14	Ma01_g13430	-2.63259	0.000560556	0.00451166					Ma10_g10660	-1.65083	0.000144989	0.00494996	Ma10_g05570	-2.68572	0.000298167	0.00585109
Ma05_g08140	-4.4637	2.04288e-15	1.26769e-13	Ma10_g18720	-2.63231	1.60227e-06	3.38303e-05					Ma04_g20810	-1.64925	0.0020497	0.0323704	Ma10_g10710	-2.68147	0.00065046	0.0103682
Ma01_g04500	-4.46208	0.00197323	0.00630439	Ma04_g22200	-2.63191	0.000248312	0.00231773					Ma08_g13460	-1.64365	4.14378e-06	0.000328038	Ma03_g17090	-2.68043	0.00369207	0.0362257
Ma09_g02720	-4.46158	0.00259276	0.00794865	Ma05_g06110	-2.63151	0.00478299	0.0246118					Ma06_g14550	-1.63933	0.000944431	0.0187643	Ma03_g02260	-2.6795	0.000902789	0.0132345
Ma02_g22540	-4.45728	1.327e-09	2.36567e-08	Ma09_g28930	-2.63091	0.00559759	0.0278747					Ma09_g21430	-1.63914	0.00277113	0.0395686	Ma06_g28590	-2.67602	1.27135e-06	9.29326e-05
Ma03_g06890	-4.45599	0.0135283	0.0325191	Ma01_g21810	-2.63054	0.000147962	0.00152224					Ma06_g24060	-1.63806	2.1081e-06	0.000191096	Ma08_g33860	-2.67443	0.0022397	0.0255899
Ma02_g23790	-4.45156	0.00113266	0.00389696	Ma06_g36640	-2.62709	3.25245e-06	6.17221e-05					Ma11_g00490	-1.63467	3.28492e-05	0.0016634	Ma03_g05380	-2.67266	0.00039542	0.00721809
Ma04_g31690	-4.4486	4.00281e-26	1.18703e-23	Ma01_g20090	-2.6258	1.05353e-05	0.000166859					Ma01_g06180	-1.63433	0.00203483	0.0322544	Ma06_g05140	-2.67262	6.61087e-05	0.00184571
Ma02_g09980	-4.44825	1.23594e-13	5.43762e-12	Ma08_g19700	-2.62558	0.00478516	0.0246155					Ma08_g01430	-1.63401	3.87353e-08	7.691e-06	Ma08_g19370	-2.67202	0.000177645	0.00396942
Ma01_g19190	-4.44599	3.63412e-15	2.16371e-13	Ma06_g12410	-2.62553	0.0014697	0.00978621					Ma07_g05540	-1.6293	5.67159e-05	0.00246286	Ma06_g27600	-2.6692	0.00415737	0.0393275
Ma03_g32110	-4.44085	0.00983449	0.0248408	Ma09_g09060	-2.6249	0.000320156	0.00285151					Ma03_g13720	-1.62792	3.58684e-05	0.00178044	Ma10_g10490	-2.66781	0.000248594	0.00509269
Ma09_g27250	-4.43946	1.26446e-12	4.57715e-11	Ma07_g11320	-2.62135	1.30167e-05	0.000199538					Ma10_g26320	-1.62245	6.36868e-05	0.00267265	Ma06_g36310	-2.66707	0.00246891	0.0274443
Ma04_g16370	-4.43855	1.84102e-07	1.90278e-06	Ma05_g26370	-2.62085	0.00054998	0.00444015					Ma08_g34800	-1.61918	0.00222936	0.0341015	Ma03_g00180	-2.66225	4.26281e-05	0.00133444
Ma08_g30360	-4.43756	0.00022779	0.00097886	Ma08_g00300	-2.62052	1.6688e-06	3.50077e-05					Ma04_g20390	-1.61399	0.000120103	0.00430728	Ma06_g33880	-2.65793	1.55628e-07	1.65197e-05
Ma07_g13220	-4.43661	0.00873241	0.0224749	Ma05_g20320	-2.61663	0.00201824	0.0126228					Ma11_g09730	-1.61047	1.5721e-05	0.000937665	Ma05_g17150	-2.65705	0.00110819	0.0153284
Ma11_g08290	-4.43172	1.95982e-06	1.53877e-05	Ma01_g03330	-2.61385	0.000165409	0.00165682					Ma04_g34100	-1.60985	0.00113339	0.0214053	Ma04_g20540	-2.65597	0.00509326	0.0451155
Ma04_g30850	-4.42486	0.000812628	0.00294051	Ma08_g20210	-2.6125	8.10005e-06	0.0001329					Ma03_g19870	-1.60876	0.00189134	0.0305735	Ma10_g15230	-2.65178	0.000471434	0.00821828
Ma03_g29150	-4.42215	1.39849e-07	1.49138e-06	Ma11_g24870	-2.60907	0.00201124	0.0125986					Ma10_g07410	-1.60624	1.00188e-08	2.47841e-06	Ma00_g01030	-2.64783	0.00326705	0.0334171
Ma10_g27520	-4.41862	0.00665187	0.0178097	Ma11_g00090	-2.60678	5.34373e-05	0.000662749					Ma10_g25410	-1.60464	0.000207239	0.00639515	Ma06_g12160	-2.64603	0.00185396	0.0223665
Ma10_g29220	-4.41477	2.57245e-13	1.07941e-11	Ma08_g31480	-2.6013	9.79926e-06	0.000156699					Ma02_g08710	-1.60232	3.84049e-05	0.0018545	Ma10_g15060	-2.64234	0.000262565	0.00529791
Ma04_g04420	-4.41372	7.02537e-05	0.000350201	Ma03_g25860	-2.59941	0.00117384	0.00820417					Ma02_g20800	-1.59925	0.000708962	0.015371	Ma08_g24690	-2.64055	6.08462e-12	2.50897e-09
Ma04_g37860	-4.41368	0.000117005	0.000546583	Ma09_g07760	-2.59605	0.000159608	0.00161619					Ma01_g21690	-1.59768	9.56515e-07	0.00010384	Ma06_g32730	-2.63941	2.50708e-08	3.64865e-06
Ma09_g11560	-4.40819	8.42837e-08	9.53207e-07	Ma01_g00430	-2.59119	1.80514e-06	3.74361e-05					Ma05_g09240	-1.59744	0.00138324	0.0244702	Ma07_g26820	-2.63821	0.000400505	0.00728058
Ma07_g02310	-4.40616	2.33206e-07	2.33897e-06	Ma04_g05210	-2.587	0.00194189	0.0122552					Ma05_g03960	-1.5911	0.00105422	0.020395	Ma08_g20430	-2.63744	0.000331767	0.00634025
Ma09_g09300	-4.40565	1.44152e-06	1.1777e-05	Ma04_g06000	-2.58599	0.00611288	0.0297724					Ma07_g20870	-1.58924	9.60209e-06	0.000651216	Ma10_g19480	-2.63501	0.00540643	0.0469718
Ma11_g24290	-4.40121	0.00512749	0.0143072	Ma07_g13140	-2.58196	2.55074e-06	5.02523e-05					Ma05_g23390	-1.58845	4.02099e-05	0.00191108	Ma05_g26530	-2.63445	0.00437757	0.0408528
Ma04_g21020	-4.39843	7.78855e-13	2.95457e-11	Ma03_g19100	-2.58156	0.000547372	0.0044225					Ma07_g15510	-1.58666	0.000103269	0.00381944	Ma09_g03420	-2.63225	4.10618e-08	5.45707e-06
Ma09_g11220	-4.39824	6.20601e-07	5.54621e-06	mito11_g00040	-2.57793	0.00281558	0.0163224					Ma10_g20020	-1.58654	0.000982734	0.0192966	Ma08_g20700	-2.63167	0.00101352	0.014392
Ma09_g01210	-4.38292	1.52692e-07	1.61478e-06	Ma07_g18990	-2.57677	1.13124e-06	2.53099e-05					Ma05_g15660	-1.58558	0.000202051	0.00632528	Ma06_g36600	-2.62838	4.31449e-05	0.00134856
Ma10_g11550	-4.38279	8.71629e-07	7.51101e-06	Ma03_g31690	-2.57544	4.68014e-05	0.000591628					Ma02_g24080	-1.58396	0.00204873	0.0323704	Ma05_g01660	-2.62478	6.51011e-07	5.58359e-05
Ma01_g17110	-4.37896	5.21302e-19	6.3049e-17	Ma06_g02400	-2.57275	0.000617016	0.00487271					Ma11_g24850	-1.58184	0.000619929	0.0140251	Ma08_g14030	-2.62477	0.00106516	0.0149341
Ma04_g02090	-4.37852	5.82406e-05	0.000297482	Ma04_g13380	-2.57057	0.0059659	0.0292419					Ma04_g35330	-1.58057	0.00126169	0.023145	Ma10_g06570	-2.62382	0.0022095	0.0253074
Ma03_g29950	-4.37829	0.00210504	0.00665944	Ma11_g19270	-2.56943	0.0011571	0.00810198					Ma01_g03290	-1.57518	0.00187992	0.0304541	Ma08_g16740	-2.61841	1.03139e-08	1.84291e-06
Ma07_g00890	-4.3777	1.28893e-06	1.06659e-05	Ma10_g22750	-2.56753	0.00197714	0.0124294					Ma11_g18000	-1.57469	0.000389033	0.0100531	Ma08_g21610	-2.61267	0.000422227	0.00756972
Ma03_g07770	-4.36953	4.69458e-08	5.66454e-07	Ma10_g16990	-2.56613	3.48543e-05	0.000459405					Ma01_g09690	-1.57101	0.00211973	0.0330783	Ma08_g33880	-2.61256	0.00361752	0.0357341
Ma03_g00700	-4.36842	5.14458e-08	6.14263e-07	Ma09_g23390	-2.56162	2.1113e-05	0.000299414					Ma09_g27690	-1.56945	0.000249571	0.00735393	Ma10_g30830	-2.60872	1.34691e-05	0.000547668
Ma02_g22390	-4.36651	4.28695e-06	3.04359e-05	Ma04_g32090	-2.55928	0.0069538	0.0328602					Ma08_g11880	-1.56694	0.00186151	0.030237	Ma08_g26360	-2.60741	7.97646e-08	9.2283e-06
Ma07_g17780	-4.36587	2.41507e-16	1.82256e-14	Ma09_g09540	-2.55749	0.000360793	0.00314143					Ma11_g18950	-1.56546	0.0026613	0.0385672	Ma08_g26090	-2.60585	8.66479e-05	0.00228618
Ma10_g22540	-4.36464	8.50786e-07	7.35606e-06	Ma07_g05260	-2.55749	8.89896e-06	0.000144726					Ma04_g18150	-1.56429	0.00272303	0.0390594	Ma08_g26430	-2.59741	8.87913e-06	0.000403932
Ma10_g11100	-4.36389	2.67086e-13	1.11464e-11	Ma09_g08800	-2.55702	1.55781e-07	4.64147e-06					Ma11_g00410	-1.55937	0.00215786	0.033397	Ma08_g12400	-2.5966	0.000513909	0.00874543
Ma10_g21300	-4.36264	3.68356e-08	4.56592e-07	Ma11_g21710	-2.55586	1.78113e-08	7.05774e-07					Ma02_g17710	-1.55865	0.00181657	0.0296988	Ma04_g31960	-2.59423	1.94559e-07	1.99923e-05
Ma07_g13290	-4.35663	0.00114565	0.00393506	Ma09_g16220	-2.55559	0.000171739	0.00170559					Ma03_g17190	-1.55769	0.000240524	0.00717294	Ma10_g14770	-2.59341	0.000465875	0.00814344
Ma08_g22030	-4.35419	1.52144e-10	3.41753e-09	Ma03_g29930	-2.54859	0.0120687	0.0499392					Ma10_g22330	-1.55518	3.63986e-05	0.00178673	Ma04_g14920	-2.58992	3.92301e-06	0.00021717
Ma06_g24010	-4.35234	8.85724e-11	2.09162e-09	Ma07_g16640	-2.54719	5.84719e-06	0.00010049					Ma09_g20460	-1.55442	1.03464e-05	0.00069083	Ma05_g15740	-2.58878	4.78429e-07	4.26253e-05
Ma10_g19150	-4.35132	3.03344e-13	1.2524e-11	Ma11_g04550	-2.5461	2.27659e-12	2.769e-10					Ma11_g12050	-1.55398	0.00035892	0.00951865	Ma08_g28970	-2.58685	0.000731981	0.0113295
Ma04_g13060	-4.3485	2.02892e-10	4.44165e-09	Ma03_g33220	-2.54586	0.010478	0.0449147					Ma03_g22190	-1.55309	4.00799e-05	0.0019079	Ma03_g22280	-2.58605	5.38389e-08	6.66008e-06
Ma10_g20350	-4.3485	1.61356e-12	5.70688e-11	Ma08_g06900	-2.54522	0.00083412	0.0062444					Ma09_g09480	-1.5523	0.00388997	0.0492653	Ma06_g16630	-2.58601	0.00354131	0.0352603
Ma08_g19360	-4.34531	1.15005e-05	7.24445e-05	Ma09_g16690	-2.54479	1.38466e-05	0.000210723					Ma11_g04840	-1.55152	5.20813e-07	6.21271e-05	Ma09_g10890	-2.58446	1.60091e-06	0.000110731
Ma08_g33620	-4.33902	1.01409e-07	1.12306e-06	mito3_g00140	-2.54413	0.00816408	0.037021					Ma01_g14190	-1.55145	0.00281183	0.0399534	Ma11_g00410	-2.58369	1.61209e-06	0.00011079
Ma07_g13250	-4.32655	1.97074e-05	0.000115903	Ma10_g11400	-2.54057	2.20952e-13	3.41197e-11					Ma04_g27590	-1.55023	0.000346445	0.00926105	Ma10_g09860	-2.57988	1.31203e-08	2.22099e-06
Ma05_g29130	-4.32433	2.53612e-05	0.000144765	Ma11_g05060	-2.54008	0.000893316	0.00660127					Ma08_g07310	-1.5475	0.00197668	0.0315808	Ma04_g05850	-2.57317	0.00117077	0.015974
Ma07_g21830	-4.32151	0.011497	0.0283555	Ma08_g21610	-2.5394	0.000471982	0.00391789					Ma05_g07640	-1.54506	0.00291241	0.0407947	Ma11_g21590	-2.57135	8.26762e-05	0.00219943
Ma06_g25080	-4.3204	6.71649e-11	1.63879e-09	Ma01_g03420	-2.53824	0.000928336	0.00680639					Ma02_g07680	-1.54409	2.0701e-05	0.00117215	Ma08_g33400	-2.56948	0.00287282	0.0306158
Ma09_g15640	-4.31979	7.45811e-12	2.22023e-10	Ma08_g29380	-2.53794	0.00465183	0.0241033					Ma01_g02850	-1.54078	0.00333234	0.0445197	Ma10_g05980	-2.56887	7.27389e-13	3.71349e-10
Ma01_g16030	-4.31925	1.24057e-12	4.50124e-11	Ma01_g20420	-2.53622	0.000324669	0.00288593					Ma04_g16300	-1.53557	0.00181577	0.0296988	Ma05_g04170	-2.56797	8.83726e-09	1.59681e-06
Ma06_g04100	-4.3142	2.59714e-06	1.97026e-05	Ma06_g08340	-2.53449	6.56029e-07	1.59585e-05					Ma01_g10250	-1.53293	0.000303804	0.00843496	Ma06_g25340	-2.56782	0.000157208	0.00357335
Ma03_g16390	-4.31381	2.8748e-06	2.15285e-05	Ma05_g10090	-2.52959	7.55327e-06	0.000125431					Ma11_g06520	-1.53138	0.000561715	0.0129905	Ma08_g33080	-2.56554	0.00438188	0.0408528
Ma04_g37780	-4.31261	2.20267e-07	2.22437e-06	Ma10_g09270	-2.52531	0.000137653	0.00143969					Ma01_g09220	-1.53052	3.68708e-07	4.88053e-05	Ma08_g07770	-2.56417	0.000400005	0.00727678
Ma02_g03430	-4.31053	1.24872e-07	1.35035e-06	Ma01_g01110	-2.52517	3.7912e-09	1.80955e-07					Ma06_g19010	-1.52887	0.00145578	0.0254257	Ma04_g32890	-2.56414	0.00354324	0.0352603
Ma01_g20250	-4.30266	3.32385e-13	1.36137e-11	Ma02_g09010	-2.52393	0.00429613	0.0226165					Ma09_g13570	-1.52629	0.00116632	0.0218903	Ma08_g32160	-2.56298	0.000385259	0.00707255
Ma03_g05380	-4.29855	1.76219e-09	3.05839e-08	Ma05_g09780	-2.52067	0.00141627	0.00951406					Ma00_g01400	-1.52623	6.23442e-06	0.00045448	Ma04_g32140	-2.56138	1.28363e-05	0.000526601
Ma08_g11930	-4.29687	8.76874e-27	2.81705e-24	Ma06_g09600	-2.51906	0.000943619	0.00689057					Ma06_g26800	-1.52603	1.98374e-05	0.0011382	Ma09_g14450	-2.55842	1.2251e-08	2.12989e-06
Ma09_g10900	-4.29442	4.49259e-23	9.75746e-21	Ma07_g17080	-2.51868	6.89384e-07	1.66032e-05					Ma05_g04170	-1.52566	0.0005004	0.0119478	Ma03_g12920	-2.54709	6.03004e-06	0.000302094
Ma10_g04550	-4.29353	5.36158e-05	0.000276701	Ma07_g20230	-2.51775	1.46252e-11	1.40038e-09					Ma05_g26790	-1.5237	7.31381e-05	0.00299499	Ma09_g25130	-2.54696	4.40978e-10	1.17216e-07
Ma04_g32260	-4.29028	3.30229e-05	0.0001819	Ma02_g15040	-2.5155	0.0025742	0.0152401					Ma03_g00580	-1.52355	8.22944e-05	0.0032551	Ma09_g28580	-2.54358	0.00391507	0.0377346
Ma04_g26710	-4.28866	4.82181e-06	3.37209e-05	Ma07_g26670	-2.51496	0.0050863	0.0258785					Ma02_g21060	-1.52348	0.000876731	0.0177582	Ma06_g01420	-2.53163	0.000481015	0.00833561
Ma08_g24100	-4.28848	0.010672	0.0266054	Ma10_g11410	-2.51377	8.89129e-07	2.05347e-05					Ma11_g23280	-1.52242	0.00360729	0.0468451	Ma05_g00050	-2.53151	9.83038e-05	0.00253345
Ma06_g33980	-4.28528	3.61776e-08	4.49316e-07	Ma09_g09810	-2.5119	0.000958285	0.00697288					Ma07_g26770	-1.52132	0.00105676	0.020418	Ma03_g28840	-2.53087	0.000599779	0.00977734
Ma02_g20220	-4.28364	3.47196e-08	4.33517e-07	Ma08_g33400	-2.51167	0.00437495	0.0229585					Ma07_g22390	-1.51749	5.48669e-11	2.62838e-08	Ma10_g16100	-2.52749	1.35977e-06	9.82791e-05
Ma04_g08280	-4.28198	3.07773e-31	1.86118e-28	Ma03_g12600	-2.51115	0.00149303	0.00991429					Ma07_g07930	-1.5167	0.00397098	0.049935	Ma01_g14540	-2.52666	8.70667e-06	0.000398818
Ma03_g28030	-4.28127	3.81128e-05	0.000206	Ma11_g17040	-2.50991	0.000570266	0.00457345					Ma05_g07030	-1.51573	4.49372e-06	0.000347745	Ma08_g24420	-2.52128	0.000276009	0.00550357
Ma03_g25550	-4.27785	1.57093e-05	9.49236e-05	Ma09_g05920	-2.50874	6.74439e-06	0.000113616					Ma06_g31980	-1.51469	0.000579839	0.0133178	Ma05_g09420	-2.52067	0.000749778	0.0115438
Ma01_g23360	-4.27703	8.4337e-07	7.294e-06	Ma08_g01650	-2.5061	4.50538e-05	0.000572292					Ma11_g12940	-1.51451	0.000339922	0.00911897	Ma03_g02640	-2.52	4.9101e-09	9.62763e-07
Ma10_g24730	-4.27221	1.04587e-12	3.8354e-11	mito3_g00170	-2.50605	0.00474867	0.0244632					Ma05_g22890	-1.51234	0.00061633	0.0139751	Ma03_g12280	-2.51928	0.00520918	0.0458545
Ma07_g23630	-4.26793	7.47207e-12	2.22224e-10	Ma08_g17810	-2.50578	0.000549017	0.00443351					Ma02_g04810	-1.50738	0.000227367	0.00685509	Ma02_g21480	-2.51734	0.000498109	0.0085718
Ma04_g03820	-4.2641	5.58087e-07	5.05194e-06	Ma09_g16900	-2.50221	0.00372947	0.0203192					Ma05_g03500	-1.50345	0.00174415	0.0289063	Ma04_g37610	-2.51372	2.74913e-05	0.000956559
Ma06_g03830	-4.25945	4.31297e-05	0.000229537	Ma03_g33300	-2.49983	8.41389e-06	0.000137548					Ma06_g11620	1.50013	8.85954e-05	0.00339316	Ma08_g11930	-2.51045	1.14442e-08	2.01136e-06
Ma10_g04910	-4.25936	1.03147e-10	2.40587e-09	Ma05_g22400	-2.49824	0.000242192	0.0022707					Ma03_g31100	1.50233	4.11901e-05	0.00194243	Ma00_g04610	-2.50684	0.000192635	0.00422916
Ma05_g07950	-4.25778	3.91094e-06	2.80571e-05	Ma02_g05030	-2.49699	3.15681e-05	0.000421977					Ma05_g21470	1.50405	1.31117e-05	0.000827847	Ma01_g23090	-2.501	0.000977391	0.0140088
Ma09_g19620	-4.25459	2.20112e-07	2.22354e-06	Ma05_g10140	-2.49631	1.06992e-10	7.85653e-09					Ma06_g08180	1.50553	1.99514e-11	1.11506e-08	Ma04_g21990	-2.49725	0.00130202	0.0172688
Ma02_g18000	-4.25128	1.56818e-15	9.9515e-14	Ma01_g17300	-2.4956	6.06901e-06	0.000103763					Ma03_g04460	1.50747	0.000822236	0.0170083	Ma09_g13910	-2.49574	0.000303738	0.00593506
Ma11_g23950	-4.24845	1.49921e-36	1.65133e-33	Ma05_g26680	-2.49536	0.0091675	0.0405781					Ma06_g05530	1.50908	4.87929e-09	1.3387e-06	Ma04_g03940	-2.49564	0.000102034	0.00259835
Ma06_g19010	-4.24635	2.65031e-20	4.00677e-18	Ma06_g03150	-2.49077	0.00107931	0.00765775					Ma04_g33890	1.50978	0.00103861	0.0201837	Ma10_g19400	-2.49303	2.21455e-05	0.000809391
Ma09_g23450	-4.24618	0.000679633	0.00252598	Ma09_g20410	-2.49035	8.0102e-07	1.88734e-05					Ma01_g00620	1.51061	0.000189728	0.00605285	Ma06_g04330	-2.49022	4.38988e-09	8.82448e-07
Ma10_g03440	-4.24312	3.71506e-09	5.91818e-08	Ma03_g10390	-2.48606	0.00601486	0.0294202					Ma10_g10410	1.51865	3.32168e-07	4.46853e-05	Ma09_g08600	-2.48984	6.16194e-05	0.00174922
Ma04_g26570	-4.24307	4.47205e-08	5.42361e-07	Ma07_g23270	-2.48562	0.00582558	0.0287252					Ma01_g22780	1.52051	0.000194601	0.00616917	Ma10_g14480	-2.48878	0.00212041	0.0245143
Ma10_g21340	-4.24254	1.56401e-28	6.43144e-26	Ma06_g25290	-2.48558	0.00256839	0.0152114					Ma03_g08750	1.52343	0.00270854	0.0389626	Ma06_g16250	-2.48592	1.31114e-06	9.5408e-05
Ma08_g20960	-4.24148	6.06967e-07	5.43381e-06	Ma04_g02440	-2.4848	0.000341771	0.00300352					Ma06_g29530	1.5235	0.00122578	0.0226768	Ma08_g34860	-2.48371	1.78593e-05	0.000685452
Ma05_g19370	-4.23987	0.00481974	0.0135717	Ma02_g03570	-2.48317	0.000240117	0.00225477					Ma04_g17650	1.52611	0.00226168	0.0344214	Ma07_g27420	-2.48187	7.30161e-12	2.97268e-09
Ma03_g12680	-4.2395	1.42227e-07	1.51272e-06	Ma11_g10250	-2.48153	2.748e-08	1.02293e-06					Ma11_g17410	1.52757	3.5356e-05	0.00176663	Ma09_g28260	-2.48144	0.000157369	0.00357447
Ma06_g02630	-4.23942	4.03975e-06	2.8887e-05	Ma02_g11860	-2.48113	0.0041532	0.0220777					Ma08_g22930	1.52881	9.57284e-09	2.40757e-06	Ma05_g15820	-2.47447	0.000855541	0.0127688
Ma08_g24110	-4.23837	6.35986e-10	1.23517e-08	Ma07_g19680	-2.48002	0.000440352	0.00370314					Ma01_g18790	1.52927	0.00194358	0.0311841	Ma07_g15650	-2.46777	0.00169549	0.0210504
Ma08_g33340	-4.2365	0.0218713	0.0489359	Ma04_g07970	-2.47855	0.0100052	0.0433481					Ma06_g32670	1.53002	0.00153946	0.0265236	Ma03_g28760	-2.46735	0.00396918	0.0380509
Ma01_g21430	-4.23443	2.92086e-07	2.85251e-06	Ma10_g13000	-2.47635	0.00306217	0.0173819					Ma08_g23360	1.53056	0.000205761	0.00636909	Ma11_g09120	-2.46676	2.32966e-08	3.4371e-06
Ma05_g20400	-4.2339	2.16938e-05	0.000126024	Ma07_g15380	-2.47519	0.00676934	0.0321981					Ma06_g30900	1.53599	0.00296668	0.0411464	Ma04_g11910	-2.46457	0.000196218	0.00428704
Ma07_g03540	-4.22808	1.4686e-06	1.19697e-05	Ma11_g17980	-2.47429	0.00110155	0.00777802					Ma10_g21440	1.53708	0.00236818	0.0356112	Ma00_g04010	-2.46212	1.6232e-07	1.7117e-05
Ma02_g07200	-4.22595	8.62065e-06	5.60315e-05	Ma08_g31870	-2.47403	0.00473357	0.0244094					Ma06_g03800	1.53777	0.00359822	0.0467877	Ma11_g14680	-2.45666	7.91019e-05	0.00212013
Ma05_g12310	-4.2257	2.20905e-08	2.88439e-07	Ma08_g09860	-2.4693	0.0040736	0.0217392					Ma05_g04390	1.54363	5.38982e-05	0.00236776	Ma10_g19060	-2.45416	0.00017164	0.00385506
Ma05_g10130	-4.22537	7.49607e-08	8.58809e-07	Ma04_g03270	-2.46919	0.0024512	0.0146579					Ma02_g20700	1.54374	2.18922e-05	0.00121901	Ma09_g01050	-2.45307	1.98074e-13	1.32722e-10
Ma09_g30110	-4.22508	9.10763e-10	1.68398e-08	Ma05_g24100	-2.46918	0.0110412	0.0466871					Ma01_g03060	1.54611	0.00123885	0.0228677	Ma03_g06190	-2.45072	2.9154e-05	0.000997533
Ma06_g16360	-4.22292	7.99191e-18	7.92535e-16	Ma04_g03310	-2.4687	5.44695e-05	0.000673019					Ma02_g09730	1.54946	2.00315e-07	2.94903e-05	Ma01_g03780	-2.45033	0.00486612	0.0437054
Ma03_g26980	-4.21509	2.10294e-05	0.000122737	Ma01_g11360	-2.46661	0.00152815	0.0101007					Ma11_g01370	1.55531	0.00191841	0.0309283	Ma06_g18770	-2.44963	0.00295988	0.0311922
Ma02_g06340	-4.21045	0.000141137	0.000643797	Ma07_g16170	-2.4664	9.10836e-06	0.000147371					Ma04_g35000	1.55555	0.000309691	0.00855122	Ma04_g03090	-2.44961	0.000549736	0.00919457
Ma08_g18540	-4.20997	0.000520921	0.00200121	Ma03_g20610	-2.46524	0.000418205	0.0035472					Ma03_g09090	1.55597	0.00135968	0.0242156	Ma03_g33570	-2.4478	5.35057e-05	0.00157017
Ma07_g12930	-4.20747	0.00527625	0.0146428	Ma03_g30030	-2.46428	0.00398763	0.0213778					Ma05_g19450	1.5585	0.00206537	0.0324819	Ma04_g24610	-2.44662	0.000472051	0.00822193
Ma10_g12100	-4.20303	1.30723e-06	1.08087e-05	Ma03_g26610	-2.4641	0.00235224	0.0141791					Ma03_g20940	1.55917	0.000403177	0.0102769	Ma04_g37200	-2.44655	3.54605e-05	0.00115437
Ma04_g29750	-4.20189	2.55292e-23	5.70541e-21	Ma07_g26180	-2.46378	0.00216978	0.013324					Ma03_g14820	1.56084	0.00171402	0.0286271	Ma05_g14870	-2.44592	1.86363e-05	0.000708509
Ma03_g05130	-4.19909	0.00529036	0.014674	Ma09_g10590	-2.45999	2.84375e-11	2.48844e-09					Ma10_g05790	1.56198	0.000801989	0.0166924	Ma04_g16060	-2.43976	9.66955e-06	0.000428377
Ma04_g05890	-4.19335	4.21109e-06	2.99871e-05	Ma04_g13770	-2.45688	0.00368755	0.0201326					Ma10_g31350	1.56221	0.000280473	0.007963	Ma09_g09560	-2.43833	0.00204697	0.0239842
Ma11_g22110	-4.19059	9.09808e-10	1.68323e-08	Ma10_g22240	-2.45572	6.1916e-06	0.000105545					Ma04_g38130	1.56234	0.000293939	0.00824451	Ma04_g00240	-2.43627	0.00534573	0.0466454
Ma02_g06350	-4.19021	3.31187e-05	0.000182363	Ma07_g13820	-2.45465	3.22603e-05	0.000430144					Ma09_g29180	1.56265	0.000329275	0.00890934	Ma04_g12630	-2.43441	0.000190942	0.00420348
Ma07_g05150	-4.18752	8.99696e-28	3.38385e-25	Ma05_g05760	-2.45354	0.000121097	0.00129315					Ma05_g13450	1.56325	0.00104769	0.0202948	Ma01_g21020	-2.43396	0.000102222	0.00260108
Ma04_g06950	-4.18322	7.22133e-09	1.06971e-07	Ma08_g00850	-2.45354	0.00303517	0.017262					Ma07_g24350	1.56401	0.00101852	0.0198655	Ma09_g16950	-2.4323	4.09632e-09	8.28616e-07
Ma08_g13030	-4.18292	0.000496949	0.00192422	mito3_g00190	-2.45321	0.00268542	0.0157623					Ma06_g38440	1.56464	0.00298141	0.0412747	Ma07_g26100	-2.43134	0.00311298	0.0322769
Ma08_g00600	-4.182	4.92939e-08	5.92237e-07	Ma02_g09470	-2.45163	0.000575377	0.00460975					Ma06_g02840	1.56681	0.00226671	0.0344806	Ma04_g11690	-2.43117	0.00221964	0.0253968
Ma09_g02780	-4.18017	1.34662e-08	1.86489e-07	Ma03_g29190	-2.45032	0.000141674	0.001471					Ma04_g13240	1.56962	0.00100606	0.0196651	Ma11_g00660	-2.43035	0.00288821	0.0306973
Ma09_g02800	-4.17549	4.6022e-08	5.56832e-07	Ma09_g11260	-2.45014	0.0076195	0.0351795					Ma08_g00390	1.57059	9.84951e-05	0.00368807	Ma02_g07310	-2.4282	0.00166354	0.0207805
Ma11_g03400	-4.16956	1.82484e-07	1.88669e-06	Ma10_g22300	-2.44627	0.00258527	0.0152913					Ma01_g04050	1.57072	0.000752142	0.0159073	Ma04_g13770	-2.42699	0.00558569	0.0479457
Ma11_g21870	-4.16788	1.10106e-15	7.3502e-14	Ma06_g00960	-2.43916	0.000100261	0.00110977					Ma08_g02370	1.57153	9.5849e-08	1.59972e-05	Ma08_g24000	-2.42637	0.00194077	0.0231017
Ma08_g19470	-4.16613	3.74858e-06	2.70369e-05	Ma09_g30250	-2.43835	1.78302e-07	5.22986e-06					Ma11_g22890	1.57317	1.27542e-05	0.000808656	Ma08_g26760	-2.42454	1.82578e-07	1.88819e-05
Ma05_g21260	-4.16569	0.00109439	0.00378514	Ma10_g00390	-2.43744	0.00474376	0.0244459					Ma11_g20700	1.5814	3.09954e-05	0.00158818	Ma11_g17120	-2.42282	1.90429e-05	0.000721409
Ma03_g06600	-4.16211	1.89576e-06	1.49685e-05	Ma00_g03610	-2.43635	0.00508665	0.0258785					Ma09_g24500	1.58191	0.00156191	0.0267832	Ma06_g26840	-2.41859	0.0014007	0.0182761
Ma11_g23890	-4.1593	8.15169e-06	5.32866e-05	Ma02_g06000	-2.43424	0.00636949	0.0307418					Ma03_g03640	1.58542	8.26755e-05	0.00326163	Ma11_g22300	-2.41591	2.01e-15	1.95902e-12
Ma03_g05270	-4.15232	2.1826e-13	9.25907e-12	Ma04_g18590	-2.43144	1.95571e-05	0.000282145					Ma07_g10820	1.5882	0.00225269	0.0343365	Ma09_g24530	-2.41549	0.0048898	0.0438568
Ma06_g14400	-4.14955	0.00497588	0.0139323	Ma06_g08620	-2.43073	0.000286573	0.00260914					Ma02_g24720	1.59276	0.00140736	0.0247807	Ma08_g10630	-2.40876	0.00242094	0.0271116
Ma06_g09230	-4.14696	1.43892e-05	8.77031e-05	Ma08_g24110	-2.42983	0.000620571	0.00489465					Ma05_g16130	1.59295	0.00233397	0.0353079	Ma03_g22740	-2.40866	8.65126e-07	6.83662e-05
Ma09_g20740	-4.14648	3.50702e-09	5.62162e-08	Ma04_g18970	-2.42773	3.618e-07	9.64248e-06					Ma06_g24880	1.59433	0.00140707	0.0247807	Ma06_g15780	-2.40585	6.48862e-05	0.00181908
Ma06_g34790	-4.14642	1.55063e-07	1.63553e-06	Ma00_g00360	-2.42771	0.000414499	0.0035205					Ma10_g16160	1.59539	2.01619e-05	0.00115243	Ma03_g11650	-2.40514	1.11332e-05	0.000475676
Ma11_g20540	-4.14281	0.00316141	0.0094113	Ma04_g07440	-2.42733	0.000176548	0.00174454					Ma04_g35190	1.59556	2.44475e-05	0.00133422	Ma08_g26910	-2.40282	0.00231573	0.0262627
Ma10_g06040	-4.13854	1.57109e-08	2.12985e-07	Ma07_g00570	-2.4237	0.0029885	0.0170427					Ma02_g03940	1.59621	0.000756553	0.015967	Ma03_g22010	-2.39868	3.40712e-07	3.2092e-05
Ma01_g11650	-4.13843	9.79384e-06	6.26924e-05	Ma03_g07820	-2.42298	4.833e-07	1.22782e-05					Ma05_g08160	1.59686	0.000750113	0.0158755	Ma09_g07590	-2.39813	0.000312257	0.00604643
Ma09_g16980	-4.13262	2.25749e-07	2.2723e-06	Ma04_g18750	-2.42291	0.00135498	0.00918736					Ma03_g20230	1.59826	0.000152267	0.00511171	Ma04_g26220	-2.39273	3.67403e-05	0.00119121
Ma05_g23880	-4.12911	5.6678e-11	1.40628e-09	Ma10_g19030	-2.42112	0.000215069	0.00205952					Ma04_g15840	1.60088	0.000108448	0.00397205	Ma07_g10590	-2.38714	3.79941e-06	0.000211786
Ma01_g01380	-4.12853	3.17978e-23	7.00482e-21	Ma11_g01450	-2.41642	0.00666993	0.0318647					Ma05_g03930	1.60169	6.72899e-08	1.1807e-05	Ma04_g23990	-2.38432	0.00400083	0.0382063
Ma04_g28150	-4.12599	0.000123967	0.000575619	Ma06_g34860	-2.41627	0.000401731	0.00343242					Ma06_g18550	1.60244	9.17731e-05	0.00348392	Ma05_g27070	-2.38421	7.41577e-05	0.00202818
Ma06_g16910	-4.12094	5.71708e-05	0.00029294	Ma05_g00270	-2.41574	0.000139615	0.00145586					Ma11_g19130	1.60324	0.000747069	0.0158314	Ma05_g17690	-2.38411	0.00366408	0.0360721
Ma02_g21480	-4.1187	1.15123e-09	2.0751e-08	Ma07_g23600	-2.4142	0.000268308	0.00247359					Ma06_g11950	1.60387	1.27772e-07	2.03389e-05	Ma04_g33640	-2.38138	0.000662883	0.0105094
Ma05_g13250	-4.11193	1.2419e-16	9.87152e-15	Ma05_g06160	-2.41372	2.10984e-07	6.10324e-06					Ma04_g03560	1.60696	0.000861931	0.0175764	Ma07_g07940	-2.38016	0.000501336	0.00859972
Ma07_g12290	-4.11104	2.27221e-09	3.79617e-08	Ma08_g19930	-2.4134	0.00988672	0.0429115					Ma07_g21070	1.60717	0.000148137	0.005029	Ma03_g01640	-2.37908	0.0056743	0.0484863
Ma09_g06980	-4.10862	4.19406e-11	1.06812e-09	Ma04_g35590	-2.41264	4.24364e-05	0.000544312					Ma10_g23930	1.6091	0.00244622	0.0363985	Ma02_g05190	-2.37816	3.17813e-11	1.16157e-08
Ma03_g18130	-4.1084	4.88069e-08	5.87072e-07	Ma10_g16150	-2.41232	0.00190422	0.0120798					Ma06_g31140	1.61078	0.0017995	0.0295122	Ma03_g11240	-2.37758	1.23746e-05	0.000511572
Ma06_g03090	-4.10768	0.000218238	0.000941617	Ma02_g24030	-2.40888	0.000515821	0.00421049					Ma10_g19380	1.61337	4.06977e-06	0.000324078	Ma05_g00110	-2.37137	0.000182641	0.00405122
Ma05_g08420	-4.10165	1.87929e-06	1.48499e-05	Ma05_g13910	-2.4079	0.000295547	0.00267215					Ma04_g25570	1.61516	0.00346142	0.0456182	Ma11_g12050	-2.36479	5.78558e-08	7.10236e-06
Ma09_g11620	-4.10095	0.000176169	0.000779628	Ma04_g21070	-2.40695	0.00150151	0.00995175					Ma05_g13440	1.61553	1.6046e-06	0.000154719	Ma01_g11950	-2.36375	0.000124393	0.00299465
Ma04_g13880	-4.09898	8.60714e-14	3.89798e-12	Ma04_g24700	-2.40376	0.00313062	0.0176582					Ma06_g34580	1.61614	0.00235455	0.0354946	Ma01_g03150	-2.36143	1.66827e-06	0.000113199
Ma10_g13400	-4.09426	0.00139557	0.00467024	Ma08_g14510	-2.40375	0.000210249	0.00201929					Ma06_g26620	1.61878	0.00187748	0.0304382	Ma09_g25480	-2.35507	0.00524255	0.0460071
Ma04_g30680	-4.09415	7.34693e-17	6.14056e-15	Ma08_g19880	-2.40096	0.000258387	0.00239544					Ma08_g02530	1.61917	3.72874e-05	0.00181799	Ma09_g07600	-2.35392	0.000198454	0.0043186
Ma05_g01570	-4.09207	7.40748e-11	1.78939e-09	Ma08_g20880	-2.39534	3.22656e-05	0.000430144					Ma10_g05100	1.61934	0.00122527	0.0226768	Ma07_g13810	-2.34709	0.0048085	0.0433938
Ma04_g26720	-4.08737	4.24133e-05	0.000226348	Ma05_g23720	-2.39379	2.14192e-05	0.000302713					Ma06_g26940	1.62231	0.00215915	0.0333999	Ma03_g25530	-2.34164	0.000545912	0.00915442
Ma01_g04530	-4.08617	0.00865662	0.0223189	Ma06_g37570	-2.39316	0.000255262	0.00237205					Ma08_g02940	1.6236	0.00109682	0.0209639	Ma05_g01590	-2.339	1.32408e-05	0.000541124
Ma09_g10530	-4.08602	5.70687e-14	2.68301e-12	Ma08_g08830	-2.39109	0.00200954	0.0125904					Ma05_g13520	1.62543	2.33851e-05	0.00129024	Ma07_g14240	-2.33757	6.84737e-05	0.00189514
Ma10_g22930	-4.08165	1.33746e-11	3.73968e-10	Ma06_g17160	-2.3898	0.00541865	0.0271934					Ma05_g06330	1.62628	0.00136026	0.0242156	Ma06_g35610	-2.3342	0.0015779	0.0200146
Ma06_g09240	-4.08074	3.24148e-05	0.000179242	Ma11_g13040	-2.38964	3.42152e-05	0.000452496					Ma07_g11310	1.62646	2.679e-08	5.46298e-06	Ma05_g18900	-2.33295	0.00172519	0.0213249
Ma10_g14870	-4.07667	5.3978e-05	0.000278291	Ma07_g13130	-2.38933	0.000154977	0.00157843					Ma05_g21950	1.6266	0.00343778	0.0453612	Ma07_g20070	-2.33245	0.000424733	0.00758927
Ma03_g32050	-4.07419	3.57671e-05	0.000194446	Ma05_g12010	-2.38719	0.0041459	0.022048					Ma08_g09810	1.62705	1.02727e-05	0.000687425	Ma03_g04890	-2.33206	0.00163375	0.0205099
Ma09_g00900	-4.07377	1.81826e-07	1.88178e-06	Ma09_g09410	-2.38675	0.00203021	0.0126821					Ma06_g02820	1.62748	1.37338e-09	4.5053e-07	Ma09_g11790	-2.33185	2.65064e-05	0.000927665
Ma06_g03990	-4.0714	0.00197594	0.00631044	Ma08_g13830	-2.38469	0.000680149	0.00529431					Ma07_g11410	1.62889	0.000467208	0.0113804	Ma06_g31750	-2.33181	0.00188409	0.0225888
Ma07_g08400	-4.07078	4.1984e-12	1.32939e-10	Ma04_g02830	-2.38465	5.00194e-09	2.32406e-07					Ma03_g14870	1.62947	1.83656e-05	0.00106591	Ma06_g15490	-2.33144	2.21532e-06	0.000141042
Ma04_g06810	-4.06569	0.000316648	0.00130158	Ma05_g10130	-2.38163	0.00181097	0.0115719					Ma08_g04580	1.63049	4.60284e-05	0.00207334	Ma05_g10090	-2.32849	3.23355e-05	0.00106667
Ma03_g00990	-4.06505	2.51252e-13	1.0557e-11	Ma05_g14830	-2.37857	0.00109581	0.00774809					Ma02_g21620	1.63469	0.000638317	0.0143123	Ma03_g20730	-2.32621	0.00028009	0.00556082
Ma08_g17030	-4.06418	3.54989e-05	0.000193227	Ma07_g28370	-2.37771	6.99027e-05	0.000821977					Ma05_g24730	1.63705	0.00340638	0.0450897	Ma01_g11410	-2.31771	0.00451204	0.0416296
Ma11_g18000	-4.05465	5.44821e-20	7.85178e-18	Ma03_g08570	-2.37636	0.00336219	0.0187064					Ma03_g20250	1.64045	0.001473	0.0256374	Ma06_g30480	-2.31765	0.00273042	0.0295089
Ma11_g04580	-4.05334	1.66891e-07	1.742e-06	Ma04_g38920	-2.37389	0.0015611	0.0102788					Ma03_g21660	1.64676	4.52578e-07	5.66902e-05	Ma02_g19290	-2.31403	0.00133057	0.0175031
Ma06_g02710	-4.05289	2.1642e-11	5.82936e-10	Ma05_g15730	-2.37311	0.000115088	0.00124161					Ma02_g14090	1.64706	0.00339948	0.0450668	Ma07_g10540	-2.31358	0.000209777	0.0044831
Ma02_g10610	-4.05224	4.07591e-06	2.91321e-05	Ma04_g37600	-2.37287	0.00109873	0.00776305					Ma07_g24550	1.64857	4.89577e-07	5.92755e-05	Ma02_g15910	-2.30879	0.00116357	0.0159183
Ma06_g30350	-4.04873	7.15989e-07	6.30009e-06	Ma03_g23500	-2.37283	0.00172673	0.0111489					Ma05_g03250	1.65434	3.16111e-06	0.000265893	Ma08_g02440	-2.30682	6.63556e-06	0.00032633
Ma09_g18590	-4.04784	9.9069e-06	6.33504e-05	Ma06_g18440	-2.37028	0.000230365	0.00218124					Ma03_g22180	1.65807	5.24634e-08	9.59603e-06	Ma05_g10110	-2.30618	0.000876675	0.0129878
Ma01_g19160	-4.04753	3.2345e-39	5.86796e-36	Ma01_g03350	-2.36969	0.000107099	0.00116944					Ma10_g15840	1.66187	0.000263123	0.00759183	Ma04_g07630	-2.30375	2.89286e-06	0.000172622
Ma02_g14310	-4.04445	2.77405e-21	4.83359e-19	Ma03_g08740	-2.3686	0.00373568	0.020339					Ma03_g25020	1.66191	0.00194022	0.0311467	Ma09_g29140	-2.3031	0.00132505	0.0174448
Ma06_g28840	-4.04188	1.96007e-28	7.95402e-26	Ma04_g04510	-2.36624	9.85115e-05	0.00109541					Ma10_g19250	1.66262	0.00286684	0.0403174	Ma02_g21060	-2.30082	6.21121e-06	0.000310203
Ma10_g06870	-4.04038	0.000512077	0.00197285	Ma02_g19860	-2.36517	0.00143095	0.00959683					Ma10_g28080	1.67046	0.000293283	0.00823376	Ma07_g04170	-2.29769	2.12461e-06	0.000136668
Ma01_g01590	-4.04031	2.08319e-12	7.18653e-11	Ma11_g15100	-2.36464	0.00017055	0.00169448					Ma09_g24630	1.67098	0.00255786	0.0374631	Ma04_g07860	-2.29422	0.00538463	0.0468957
Ma04_g28510	-4.03992	2.88356e-07	2.81965e-06	Ma03_g09850	-2.36361	0.000184875	0.00181368					Ma03_g29590	1.67731	0.00214638	0.0332976	Ma09_g15340	-2.28888	1.31891e-05	0.000539697
Ma03_g20430	-4.03759	0.000402327	0.00160002	Ma10_g01130	-2.36254	0.0031841	0.0179085					Ma08_g20510	1.67751	1.72203e-07	2.62478e-05	Ma10_g00260	-2.28481	7.36456e-07	6.13643e-05
Ma11_g11120	-4.0374	1.30746e-07	1.40508e-06	Ma03_g16660	-2.36098	1.14471e-08	4.83388e-07					Ma09_g21780	1.67764	2.31288e-07	3.29258e-05	Ma09_g27700	-2.28411	7.78202e-05	0.00209941
Ma03_g28040	-4.03552	4.22081e-05	0.000225488	Ma06_g04950	-2.35973	6.3893e-07	1.56028e-05					Ma08_g26920	1.67846	0.00038365	0.00998152	Ma09_g02210	-2.28336	0.00508118	0.0450706
Ma03_g13130	-4.03045	5.95022e-06	4.0611e-05	Ma06_g23000	-2.35681	0.00164338	0.0107117					Ma07_g17900	1.68134	0.000640297	0.0143354	Ma01_g13580	-2.28304	2.69218e-06	0.00016276
Ma03_g27850	-4.02981	6.85111e-13	2.65446e-11	Ma03_g27820	-2.35515	1.43599e-05	0.00021756					Ma01_g12150	1.68229	0.00161353	0.0273268	Ma07_g26360	-2.28304	5.11274e-05	0.00151922
Ma09_g30270	-4.02959	3.92609e-08	4.81832e-07	Ma05_g10110	-2.35007	0.000771047	0.00588837					Ma02_g16740	1.68259	0.00162779	0.0274605	Ma05_g09920	-2.27639	2.27181e-05	0.0008275
Ma05_g00920	-4.02767	1.9591e-09	3.34926e-08	Ma06_g00490	-2.34552	7.92946e-05	0.000916338					Ma10_g07220	1.68434	1.41752e-05	0.000871109	Ma04_g12310	-2.27638	0.000365244	0.0068116
Ma07_g11340	-4.02658	6.9533e-06	4.64229e-05	Ma11_g00700	-2.3447	0.000101407	0.00111984					Ma03_g30930	1.68668	6.94719e-05	0.00287608	Ma09_g01740	-2.26546	1.35213e-05	0.000547717
Ma03_g05750	-4.02587	6.5838e-29	2.78152e-26	Ma02_g06290	-2.34339	0.000315702	0.00282054					Ma09_g02760	1.68714	0.00017163	0.0056241	Ma09_g10990	-2.26342	0.000589784	0.00964936
Ma06_g30020	-4.0258	2.00193e-07	2.04646e-06	Ma06_g33700	-2.34007	0.00423254	0.0223639					Ma08_g22910	1.6877	0.0025194	0.0371086	Ma09_g10830	-2.25762	0.0049688	0.0443428
Ma07_g05750	-4.01956	5.72408e-07	5.16793e-06	Ma04_g06040	-2.33872	0.00221491	0.0135273					Ma06_g17060	1.68838	0.000159177	0.00526908	Ma03_g18560	-2.25598	2.67208e-10	7.53879e-08
Ma02_g08560	-4.01761	4.816e-05	0.000252474	Ma01_g14110	-2.33824	0.00133058	0.0090531					Ma01_g02090	1.68912	0.00162229	0.027429	Ma04_g05000	-2.25531	0.000288402	0.0056977
Ma03_g27800	-4.01295	2.34954e-09	3.90631e-08	Ma02_g04390	-2.33774	4.36269e-11	3.56045e-09					Ma03_g27500	1.69112	9.03414e-05	0.00345127	Ma02_g08470	-2.25264	0.00207838	0.0242111
Ma07_g13520	-4.01028	2.0696e-15	1.2817e-13	Ma05_g08540	-2.33656	1.05223e-07	3.31142e-06					Ma06_g38760	1.6917	0.00350399	0.0459784	Ma06_g10270	-2.24951	0.00075554	0.0116211
Ma04_g30460	-4.00974	2.95479e-10	6.2289e-09	Ma01_g04050	-2.33609	2.32647e-06	4.63851e-05					Ma05_g17430	1.69287	9.98918e-07	0.000107669	Ma06_g15030	-2.24454	4.26075e-05	0.00133444
Ma01_g01620	-4.00801	8.14635e-10	1.52638e-08	Ma11_g04400	-2.33415	1.67105e-06	3.50243e-05					Ma11_g13000	1.69368	0.000103129	0.00381894	Ma00_g01170	-2.24396	2.87482e-08	4.05538e-06
Ma05_g31300	-4.00229	2.68256e-06	2.02549e-05	Ma02_g18820	-2.33161	0.000399432	0.00341556					Ma07_g20620	1.7063	0.00236002	0.0355239	Ma10_g14470	-2.23837	2.88602e-10	8.02562e-08
Ma03_g19130	-3.99894	4.44946e-17	3.92074e-15	Ma01_g11210	-2.33153	2.32302e-06	4.63457e-05					Ma04_g24840	1.70658	9.51481e-10	3.26315e-07	Ma03_g06830	-2.23738	0.00356448	0.0353732
Ma10_g21310	-3.99848	0.0130226	0.0315078	Ma10_g06120	-2.33148	0.0117824	0.0490834					Ma11_g01710	1.70825	3.07718e-05	0.0015848	Ma01_g10070	-2.23532	0.000223537	0.0047082
Ma07_g14770	-3.99822	7.85233e-05	0.000385996	Ma03_g15840	-2.33137	0.0063433	0.0306436					Ma10_g09290	1.70845	0.00377879	0.0483441	Ma08_g34430	-2.23524	5.061e-05	0.0015058
Ma07_g23270	-3.99788	9.42271e-06	6.06439e-05	Ma09_g21840	-2.32892	0.00281141	0.0163102					Ma08_g31790	1.71301	5.75871e-07	6.8156e-05	Ma04_g23710	-2.23511	0.000155144	0.00353391
Ma04_g27510	-3.99733	2.10555e-08	2.77036e-07	Ma04_g25730	-2.32886	0.00698888	0.0329537					Ma05_g08940	1.71328	2.14017e-07	3.12031e-05	Ma09_g14600	-2.23459	0.00458782	0.0420034
Ma09_g11550	-3.99732	2.08314e-05	0.000121724	Ma08_g22290	-2.32746	2.00491e-05	0.000286433					Ma09_g08400	1.71429	0.00386535	0.0490771	Ma06_g08000	-2.23042	4.91363e-09	9.62763e-07
Ma10_g02590	-3.99155	7.06425e-05	0.000352082	Ma04_g14320	-2.32382	0.0100071	0.0433503					Ma03_g12500	1.71634	5.52608e-05	0.00241133	Ma03_g30960	-2.22901	1.60733e-08	2.57197e-06
Ma06_g37810	-3.98783	2.41323e-09	4.00572e-08	Ma01_g01270	-2.32321	0.00114843	0.00805028					Ma03_g26670	1.71722	0.000200238	0.00629499	Ma02_g11190	-2.2261	0.000197207	0.00429727
Ma06_g13290	-3.98314	1.67893e-07	1.7511e-06	Ma10_g23630	-2.32251	0.00138515	0.00935343					Ma01_g01380	1.71911	3.96739e-05	0.0018983	Ma08_g03280	-2.22394	2.16556e-07	2.18341e-05
Ma02_g18440	-3.98221	1.10622e-05	6.99975e-05	Ma11_g05350	-2.32019	5.04101e-07	1.2786e-05					Ma01_g19250	1.71953	5.46296e-05	0.00239292	Ma00_g00190	-2.22165	4.42443e-07	4.01986e-05
Ma06_g33200	-3.98208	0.00238471	0.00740503	Ma08_g29870	-2.32004	0.000966289	0.0070196					Ma11_g17310	1.72275	3.64555e-07	4.85821e-05	Ma03_g04560	-2.22107	1.12537e-15	1.13111e-12
Ma03_g04300	-3.97832	3.33422e-08	4.17537e-07	Ma11_g16690	-2.3199	1.24355e-15	3.76676e-13					Ma09_g17760	1.72288	1.17198e-05	0.000755776	Ma11_g14310	-2.21836	2.63614e-06	0.00016058
Ma06_g14620	-3.97608	5.15791e-07	4.70776e-06	Ma05_g00440	-2.3193	0.0109381	0.046323					Ma04_g40150	1.72409	0.000296424	0.00827573	Ma09_g20710	-2.2171	0.00543753	0.0471013
Ma04_g14860	-3.97489	8.79264e-05	0.000426777	Ma01_g14050	-2.31885	0.000302882	0.00272689					Ma02_g09700	1.72451	0.000133796	0.00464948	Ma08_g31240	-2.21171	0.000112893	0.0027907
Ma08_g23240	-3.97197	1.1261e-12	4.10521e-11	Ma09_g22160	-2.31705	0.000991531	0.00716076					Ma03_g25720	1.72642	1.02373e-06	0.000109561	Ma09_g01410	-2.20931	0.00287218	0.0306158
Ma03_g16060	-3.97033	0.00029863	0.00123802	Ma11_g06880	-2.31611	0.000313222	0.00280315					Ma10_g23810	1.72655	0.00154049	0.0265236	Ma09_g07410	-2.20828	0.00335264	0.0339411
Ma06_g11350	-3.96944	2.65371e-07	2.62065e-06	Ma06_g32480	-2.31502	1.05815e-06	2.3861e-05					Ma09_g16480	1.72769	0.00192423	0.0309394	Ma09_g26490	-2.20776	0.000574961	0.00947751
Ma07_g23050	-3.96769	0.00244835	0.00756987	Ma09_g30120	-2.31352	0.000257012	0.0023841					Ma08_g20600	1.72912	5.4744e-05	0.00239445	Ma11_g18620	-2.20442	0.000202261	0.00436771
Ma03_g17130	-3.96495	5.50596e-07	4.99145e-06	Ma04_g12400	-2.31169	0.00780364	0.0357832					Ma11_g10570	1.73262	4.59204e-05	0.00207191	Ma08_g01290	-2.20224	0.000139442	0.00326173
Ma09_g22420	-3.9606	1.67441e-12	5.90177e-11	Ma09_g29480	-2.31119	3.69639e-08	1.32927e-06					Ma08_g05700	1.73434	0.00266955	0.0385672	Ma09_g12200	-2.20089	0.00132034	0.017424
Ma06_g25910	-3.9596	2.21033e-07	2.22992e-06	Ma10_g28080	-2.31019	1.24388e-07	3.81174e-06					Ma11_g05360	1.73612	0.00136923	0.0242793	Ma04_g36940	-2.19948	1.59591e-08	2.56646e-06
Ma04_g15370	-3.95902	4.55619e-05	0.000240201	Ma05_g31320	-2.3099	8.06675e-05	0.000928457					Ma06_g38570	1.73679	0.00100543	0.0196651	Ma09_g20520	-2.19888	0.000195684	0.00428148
Ma08_g16750	-3.95795	4.68768e-15	2.74332e-13	Ma01_g14090	-2.30803	2.58635e-11	2.28863e-09					Ma01_g20090	1.73808	0.00386924	0.0490918	Ma04_g12970	-2.19864	0.00249948	0.0277114
Ma02_g04550	-3.95476	1.32465e-08	1.84108e-07	Ma08_g03420	-2.306	0.00131681	0.00900026					Ma09_g03900	1.73869	0.000175015	0.00570404	Ma05_g17930	-2.19784	2.93644e-05	0.00100048
Ma04_g18490	-3.95439	1.02483e-07	1.13327e-06	Ma02_g07070	-2.30301	0.000632563	0.00497553					Ma06_g34520	1.739	0.000105659	0.00388876	Ma05_g06720	-2.197	4.93691e-05	0.00147845
Ma08_g15090	-3.9511	1.05726e-07	1.16412e-06	Ma10_g31200	-2.30229	0.00417053	0.0221253					Ma11_g25180	1.74023	0.000418273	0.0105283	Ma08_g14870	-2.19346	0.00494077	0.0441662
Ma09_g31490	-3.95078	1.16244e-05	7.30644e-05	Ma06_g10570	-2.30061	0.000126986	0.0013451					Ma11_g00850	1.74245	2.35641e-05	0.00129539	Ma04_g14500	-2.19291	1.57726e-06	0.000109331
Ma03_g03860	-3.95033	0.00474409	0.0133937	Ma03_g23290	-2.29807	0.000350138	0.0030639					Ma05_g20700	1.74363	0.00065789	0.0146316	Ma02_g06580	-2.18921	3.23257e-05	0.00106667
Ma03_g22010	-3.95011	3.60143e-17	3.21016e-15	Ma09_g16700	-2.29506	1.02834e-09	5.63388e-08					Ma09_g13560	1.74429	2.18315e-06	0.000196094	Ma02_g08970	-2.18761	0.00415303	0.039298
Ma05_g28960	-3.94923	7.87571e-06	5.17237e-05	Ma04_g20600	-2.29335	0.00558293	0.0278193					Ma04_g03140	1.74434	0.00324391	0.0435933	Ma09_g01600	-2.18738	0.00483878	0.0435571
Ma01_g20020	-3.94901	8.29712e-14	3.78538e-12	Ma09_g13770	-2.29324	1.35403e-05	0.00020656					Ma02_g16070	1.74746	0.00201941	0.0321306	Ma06_g25190	-2.18569	0.000343902	0.00651073
Ma08_g08660	-3.94792	0.00181944	0.00587698	Ma09_g26150	-2.28858	0.000397846	0.00340477					Ma11_g22190	1.74892	0.000174663	0.00569874	Ma09_g17540	-2.18453	7.32355e-14	5.35335e-11
Ma02_g10560	-3.94775	0.00760101	0.0199713	Ma05_g17150	-2.28801	0.00368007	0.0201057					Ma03_g10490	1.75121	0.00206834	0.0325117	Ma09_g09480	-2.18144	6.34923e-05	0.00179447
Ma03_g24580	-3.94691	2.15142e-06	1.67218e-05	Ma03_g12260	-2.28631	2.00166e-15	5.68075e-13					Ma09_g27710	1.75254	0.00304099	0.0418119	Ma08_g32550	-2.18067	9.02205e-06	0.000407866
Ma06_g31750	-3.94594	1.34486e-07	1.44017e-06	Ma10_g26440	-2.28552	0.00563661	0.0279894					Ma06_g15800	1.75655	0.00329983	0.0441831	Ma11_g16000	-2.17932	0.00432398	0.040475
Ma08_g34740	-3.9443	3.14448e-08	3.96156e-07	Ma11_g10210	-2.28321	0.00080548	0.00606313					Ma11_g02870	1.75776	3.98767e-13	4.08496e-10	Ma06_g26690	-2.1746	0.00327601	0.0334284
Ma11_g03850	-3.94428	4.67749e-06	3.28576e-05	Ma07_g22100	-2.28097	0.000154141	0.00157171					Ma03_g07400	1.75872	0.00240654	0.035973	Ma06_g02370	-2.17202	0.000151291	0.00346334
Ma02_g02500	-3.94385	2.38581e-05	0.000137303	Ma04_g10120	-2.28018	2.42361e-05	0.000335655					Ma11_g11550	1.75914	0.000728479	0.0155822	Ma06_g15480	-2.17201	0.000147678	0.00341463
Ma06_g28830	-3.94201	2.6134e-07	2.58665e-06	Ma09_g28980	-2.27972	0.00917096	0.0405878					Ma03_g14100	1.75942	8.1607e-05	0.0032364	Ma05_g19600	-2.16563	4.8771e-07	4.33321e-05
Ma05_g28430	-3.93998	1.2576e-09	2.24715e-08	Ma08_g22650	-2.2764	0.0066059	0.031634					Ma01_g15560	1.76319	0.00284384	0.0401249	Ma04_g08350	-2.16554	0.0054976	0.0474047
Ma06_g36160	-3.93871	2.44474e-09	4.05366e-08	Ma03_g19340	-2.27343	6.5817e-05	0.000779461					Ma03_g02210	1.76334	0.00028538	0.0080644	Ma01_g04690	-2.16482	0.00131568	0.0173889
Ma02_g16200	-3.93632	1.17692e-05	7.37453e-05	Ma05_g10270	-2.27325	0.000182964	0.00179947					Ma08_g20370	1.76483	0.00136215	0.0242156	Ma03_g31770	-2.16237	5.02761e-10	1.29362e-07
Ma04_g35340	-3.93534	5.47261e-06	3.77586e-05	Ma04_g20330	-2.26794	0.000129789	0.00136835					Ma06_g00180	1.77252	0.000685111	0.0150376	Ma04_g22540	-2.16163	0.000688937	0.0108089
Ma04_g25710	-3.93403	0.000188987	0.000829097	Ma02_g10050	-2.26666	0.00419429	0.0222177					Ma09_g19760	1.78026	0.000148962	0.0050513	Ma10_g10390	-2.16061	1.73644e-05	0.000671264
Ma08_g32580	-3.9325	3.2224e-16	2.36624e-14	Ma02_g08620	-2.26548	0.00405039	0.0216484					Ma09_g21570	1.78199	0.000246455	0.00729217	Ma10_g01550	-2.1604	0.000205034	0.00440149
Ma02_g01890	-3.93236	3.00007e-08	3.7998e-07	Ma05_g23490	-2.26518	0.000244473	0.00228877					Ma07_g22430	1.79021	3.89586e-06	0.000312264	Ma06_g36910	-2.15844	0.000369046	0.00686502
Ma06_g05470	-3.93206	0.00097152	0.00342626	Ma10_g25230	-2.26435	0.00502631	0.0256377					Ma01_g11840	1.79419	0.000346411	0.00926105	Ma03_g05100	-2.15749	2.09393e-05	0.000780384
Ma02_g04790	-3.93054	4.0663e-20	6.00042e-18	Ma06_g23010	-2.26324	0.00384658	0.0208113					Ma03_g03930	1.79543	0.000772206	0.0162067	Ma04_g22750	-2.1461	0.00010096	0.00258322
Ma02_g02430	-3.92818	0.00464771	0.0131493	Ma10_g03810	-2.26305	0.00287957	0.0166109					Ma06_g21680	1.79838	0.000454393	0.0111402	Ma01_g14400	-2.14522	0.000110786	0.00275316
Ma02_g11640	-3.92709	7.58781e-30	4.03475e-27	Ma03_g16010	-2.26141	0.00238236	0.0143278					Ma09_g23150	1.80253	0.000799038	0.0166629	Ma06_g12290	-2.1448	1.16559e-05	0.00048941
Ma01_g16600	-3.92611	1.74243e-08	2.33645e-07	Ma08_g01990	-2.26024	0.000852676	0.00635423					Ma02_g22570	1.80264	0.00060847	0.0138384	Ma08_g23930	-2.14325	0.000973316	0.0139753
Ma11_g03980	-3.92598	1.4973e-09	2.64026e-08	Ma08_g00140	-2.25927	9.98177e-07	2.27037e-05					Ma02_g01150	1.80281	0.00284861	0.0401734	Ma10_g22650	-2.14079	4.83326e-05	0.00145816
Ma03_g12340	-3.92489	8.79924e-06	5.7048e-05	Ma06_g35950	-2.25769	0.00502471	0.0256377					Ma06_g34390	1.80485	3.07092e-09	9.17629e-07	Ma03_g13040	-2.13592	9.61926e-05	0.00248501
Ma08_g26440	-3.92415	0.000788115	0.00286192	Ma09_g30780	-2.25538	8.15188e-05	0.000935521					Ma09_g11390	1.80524	0.000826179	0.0170548	Ma01_g10630	-2.13544	0.00034926	0.00657685
Ma05_g15140	-3.9215	5.46753e-06	3.77347e-05	Ma03_g25940	-2.25512	1.17975e-07	3.64359e-06					Ma08_g03900	1.80716	0.00357268	0.0466074	Ma03_g28860	-2.11996	0.00090156	0.0132312
Ma03_g08080	-3.91951	0.00243904	0.00754807	Ma10_g09280	-2.255	0.00360635	0.0197956					Ma04_g19580	1.80932	0.000390487	0.0100812	Ma03_g04390	-2.11762	0.00568073	0.0484986
Ma04_g13810	-3.91585	4.72438e-05	0.000248261	Ma03_g18310	-2.25433	0.00051474	0.00420414					Ma11_g20180	1.81065	0.000374563	0.00978728	Ma04_g24790	-2.11718	0.00547356	0.0472776
Ma04_g32140	-3.91469	1.69703e-11	4.64403e-10	Ma06_g37610	-2.25082	1.66692e-05	0.000245724					Ma04_g06710	1.81122	0.000682332	0.0149984	Ma08_g02050	-2.11561	0.000186072	0.00411316
Ma04_g06490	-3.91296	5.824e-05	0.000297482	Ma06_g26230	-2.25077	0.000140552	0.00146176					Ma10_g29630	1.81138	0.00064658	0.0144333	Ma09_g01330	-2.11431	0.000132943	0.00314325
Ma09_g29440	-3.91177	2.80311e-09	4.59845e-08	Ma08_g16760	-2.25037	0.00138146	0.00933682					Ma09_g15790	1.81317	0.000972534	0.0191337	Ma02_g12830	-2.11345	0.00168086	0.0209181
Ma01_g14400	-3.91006	9.57482e-18	9.28607e-16	Ma07_g03120	-2.24608	0.000478416	0.00396189					Ma07_g23820	1.81551	0.000119028	0.00428159	Ma02_g14610	-2.11245	8.33534e-05	0.00221196
Ma02_g19770	-3.90792	0.000203314	0.000884525	Ma07_g21720	-2.24418	0.00997673	0.0432485					Ma11_g17060	1.82024	0.000391171	0.0100826	Ma02_g24140	-2.10969	0.0011707	0.015974
Ma02_g22720	-3.9013	6.20066e-06	4.20296e-05	Ma11_g15780	-2.24375	1.04616e-05	0.000165859					Ma01_g12710	1.82237	0.000257723	0.00747891	Ma09_g09980	-2.10925	4.46371e-07	4.03276e-05
Ma11_g05230	-3.89779	3.13874e-16	2.31583e-14	Ma10_g09700	-2.24274	3.06321e-05	0.000411388					Ma07_g01630	1.82294	6.31058e-06	0.000458924	Ma09_g13000	-2.10852	0.00010471	0.00265179
Ma06_g30340	-3.88914	0.00181077	0.00585388	Ma05_g20090	-2.24141	9.52296e-11	7.15972e-09					Ma04_g36610	1.82427	2.25883e-05	0.00125315	Ma11_g00090	-2.10641	0.00351587	0.0350747
Ma02_g10480	-3.88685	0.000178374	0.000788479	Ma11_g01830	-2.24098	0.000114809	0.00123945					Ma01_g14830	1.83069	1.78219e-09	5.66172e-07	Ma03_g33300	-2.10555	0.000123746	0.00298547
Ma06_g14390	-3.88509	0.00148586	0.00493065	Ma10_g03800	-2.24014	0.00754907	0.0349413					Ma09_g29260	1.83079	0.000295684	0.00827573	Ma05_g05080	-2.10431	0.00330201	0.0335659
Ma08_g30210	-3.8825	3.35963e-07	3.23326e-06	Ma07_g22550	-2.23989	2.05019e-06	4.18298e-05					Ma10_g04780	1.83148	0.000125558	0.00445803	Ma05_g24930	-2.10422	1.17411e-11	4.54975e-09
Ma09_g07990	-3.87995	5.24872e-11	1.30967e-09	Ma04_g32140	-2.23887	0.000123918	0.00131747					Ma03_g19390	1.83153	9.70251e-05	0.00364206	Ma11_g21680	-2.10382	0.00255672	0.0281949
Ma09_g14850	-3.87887	1.13926e-09	2.05835e-08	Ma07_g12890	-2.23847	6.97252e-05	0.000820502					Ma03_g22810	1.83646	7.34832e-05	0.00300325	Ma05_g28410	-2.10033	4.68121e-05	0.00142308
Ma10_g16240	-3.87499	1.0122e-05	6.45651e-05	Ma02_g22500	-2.23718	0.00243006	0.0145591					Ma08_g22290	1.83762	0.00150698	0.0261384	Ma11_g17820	-2.09456	0.00068069	0.0107056
Ma07_g20300	-3.87492	0.00353424	0.0103553	Ma10_g26420	-2.23463	0.000935385	0.00684631					Ma04_g31330	1.83802	0.000817706	0.0169494	Ma02_g07070	-2.09404	0.00295006	0.0311404
Ma05_g20800	-3.87441	0.000124951	0.000579057	Ma08_g04550	-2.23391	0.00219878	0.0134549					Ma11_g17300	1.84018	1.59245e-07	2.43959e-05	Ma05_g11790	-2.09322	8.55072e-06	0.000393443
Ma09_g27170	-3.87401	1.87823e-06	1.48454e-05	Ma02_g11750	-2.22862	0.000372173	0.00322112					Ma03_g12720	1.84148	0.00113225	0.0214031	Ma11_g04000	-2.08787	0.00374883	0.0366485
Ma04_g30860	-3.87398	0.000105717	0.000501084	Ma03_g18770	-2.22857	0.00132415	0.00903081					Ma08_g26830	1.84339	0.00389547	0.0493143	Ma09_g10840	-2.08497	0.0048524	0.0436309
Ma05_g22920	-3.87321	3.44442e-27	1.19359e-24	Ma09_g06780	-2.2282	0.000583694	0.00466174					Ma03_g19300	1.84396	2.04835e-06	0.000187331	Ma01_g17030	-2.08436	0.000724924	0.0112419
Ma09_g01070	-3.87127	6.41647e-05	0.000323721	Ma09_g21310	-2.2248	0.0112191	0.0472809					Ma01_g19220	1.8447	0.000856621	0.0175224	Ma01_g21690	-2.08336	1.90448e-10	5.61962e-08
Ma07_g00240	-3.87097	1.30391e-11	3.65581e-10	Ma04_g38810	-2.22434	0.00235092	0.0141739					Ma07_g08040	1.84559	1.83307e-05	0.00106591	Ma01_g14190	-2.08299	6.34185e-05	0.00179396
Ma10_g22530	-3.86563	0.0219901	0.0491733	Ma02_g04890	-2.22287	1.611e-05	0.000239272					Ma11_g20170	1.84573	0.000206034	0.00637101	Ma11_g06590	-2.08089	2.92904e-10	8.05186e-08
Ma09_g26880	-3.86475	8.36336e-08	9.46895e-07	Ma06_g36450	-2.2227	0.000138747	0.00144824					Ma02_g13430	1.84844	9.16078e-05	0.00348202	Ma02_g08710	-2.08085	1.18526e-07	1.30107e-05
Ma08_g12680	-3.86455	1.78942e-10	3.97604e-09	Ma10_g11560	-2.22205	0.00154201	0.0101773					Ma10_g12550	1.85298	0.000717965	0.015468	Ma10_g02420	-2.07563	0.000436693	0.00775245
Ma11_g17000	-3.86423	0.00609516	0.0165505	Ma08_g15600	-2.21823	0.00667577	0.0318805					Ma10_g07190	1.85351	0.00014803	0.005029	Ma01_g02260	-2.07246	0.000138053	0.00323158
Ma03_g16090	-3.86234	2.26284e-05	0.000130984	Ma04_g01330	-2.21817	0.00260593	0.0153846					Ma06_g13510	1.854	0.00338161	0.04488	Ma11_g15820	-2.07054	2.31676e-08	3.43383e-06
Ma06_g04330	-3.86083	6.52728e-20	9.19214e-18	Ma05_g03210	-2.21815	0.00815056	0.0369916					Ma03_g21260	1.85544	6.3761e-05	0.00267265	Ma04_g00290	-2.06932	0.000169812	0.00381973
Ma03_g13940	-3.86019	1.19621e-06	9.98709e-06	Ma05_g27290	-2.21747	0.00379952	0.0206224					Ma04_g32400	1.85573	1.07626e-05	0.000711406	Ma04_g32660	-2.06406	3.07997e-05	0.00103189
Ma05_g23630	-3.85945	3.66542e-09	5.8512e-08	Ma00_g02920	-2.21662	0.00351898	0.0194278					Ma06_g12740	1.85681	0.000586924	0.0134192	Ma01_g21010	-2.06327	0.00108135	0.0150822
Ma06_g27600	-3.85855	3.2552e-05	0.000179853	Ma04_g33840	-2.21588	5.55509e-05	0.000681628					Ma08_g26200	1.85858	0.00187793	0.0304382	Ma04_g22020	-2.06159	1.78228e-06	0.000119175
Ma03_g11920	-3.85782	5.7574e-06	3.94937e-05	Ma11_g24290	-2.21445	0.00246578	0.0147087					Ma02_g11620	1.85905	0.00142813	0.0250879	Ma08_g15090	-2.06006	0.00554982	0.0477015
Ma08_g07210	-3.85559	3.42181e-05	0.000187779	Ma04_g22650	-2.21273	0.00803711	0.036615					Ma06_g36610	1.85944	2.18002e-07	3.14798e-05	Ma04_g18530	-2.05462	0.000269357	0.00541194
Ma10_g11880	-3.85554	2.47745e-37	3.05629e-34	Ma05_g26860	-2.21264	0.000151476	0.00155181					Ma04_g27680	1.8617	4.48645e-05	0.00205153	Ma06_g35790	-2.05039	6.45423e-05	0.00181465
Ma08_g08320	-3.85245	3.21245e-06	2.37135e-05	Ma02_g13200	-2.21208	0.000103215	0.0011349					Ma09_g00890	1.86185	8.72468e-05	0.00336285	Ma04_g18780	-2.04857	6.24897e-06	0.000311606
Ma03_g13510	-3.85111	1.94624e-09	3.33466e-08	Ma05_g10170	-2.20992	0.0120523	0.0498846					Ma09_g00600	1.86302	0.000971386	0.0191236	Ma04_g08810	-2.04635	8.82096e-07	6.93664e-05
Ma05_g07480	-3.84903	0.00910454	0.0232753	Ma08_g26720	-2.20937	0.00752973	0.0348672					Ma02_g12680	1.86337	0.0017795	0.0292832	Ma03_g02330	-2.04587	2.33166e-06	0.000146185
Ma05_g12400	-3.84482	1.45255e-08	1.99014e-07	Ma03_g32460	-2.20881	0.000941256	0.00687809					Ma08_g04370	1.86363	0.000283186	0.00802228	Ma10_g11040	-2.04473	3.59541e-08	4.85879e-06
Ma08_g13020	-3.84385	6.69527e-10	1.28734e-08	Ma02_g11010	-2.20834	3.21103e-06	6.10464e-05					Ma07_g06110	1.86387	0.000276671	0.00786246	Ma02_g24780	-2.04447	0.00508491	0.0450818
Ma03_g02320	-3.84383	0.000224094	0.000964319	Ma03_g24940	-2.20804	0.00174837	0.0112494					Ma03_g16190	1.86671	9.94033e-07	0.000107527	Ma03_g17720	-2.0389	0.000309651	0.00602135
Ma03_g01930	-3.84294	4.87421e-06	3.40411e-05	Ma03_g13890	-2.20673	0.00312025	0.0176217					Ma07_g03100	1.86859	0.000110955	0.00403934	Ma04_g26770	-2.0366	0.000182264	0.00404566
Ma05_g12600	-3.84056	0.000101955	0.00048517	Ma03_g03380	-2.20566	4.08982e-12	4.48911e-10					Ma03_g08480	1.87157	3.78704e-07	4.91574e-05	Ma06_g27520	-2.03646	1.3506e-05	0.000547717
Ma08_g20300	-3.83889	0.00248883	0.00767655	Ma09_g06770	-2.20508	8.95156e-05	0.0010129					Ma11_g16690	1.87479	1.52967e-10	6.41187e-08	Ma08_g02450	-2.03412	0.00167589	0.0208921
Ma06_g33150	-3.83856	0.00296835	0.00891748	Ma10_g26600	-2.20227	3.59433e-06	6.7398e-05					Ma05_g14080	1.87681	0.000102768	0.00381492	Ma09_g21430	-2.03293	0.000209366	0.00447868
Ma07_g25920	-3.83842	1.54439e-22	3.17537e-20	Ma06_g03720	-2.19926	0.000152771	0.00156037					Ma03_g22890	1.87812	3.37947e-05	0.00170556	Ma05_g30420	-2.02976	0.00341151	0.0343748
Ma03_g27110	-3.83638	2.51185e-05	0.000143539	Ma09_g22860	-2.19914	1.3766e-06	2.98046e-05					Ma04_g34830	1.88036	5.55046e-06	0.000414636	Ma01_g00130	-2.02779	0.0016429	0.0205605
Ma07_g04230	-3.83567	0.00145167	0.00483017	Ma02_g23860	-2.19604	1.11951e-09	6.06999e-08					Ma10_g07240	1.88247	0.000425863	0.010666	Ma06_g24060	-2.02646	6.14633e-09	1.15089e-06
Ma07_g04650	-3.83039	2.56029e-17	2.34308e-15	Ma09_g18940	-2.1954	0.0046734	0.0241902					Ma09_g07910	1.88972	3.45952e-05	0.00173436	Ma05_g15660	-2.02595	2.57817e-06	0.000158804
Ma01_g03230	-3.82785	4.71989e-10	9.52035e-09	Ma09_g20520	-2.19367	0.000152791	0.00156037					Ma02_g21950	1.89018	0.000169457	0.00555893	Ma10_g23550	-2.02555	2.30109e-05	0.000834127
Ma03_g31440	-3.82501	6.28191e-09	9.45075e-08	Ma09_g09760	-2.19362	0.00364589	0.019957					Ma10_g17910	1.89538	0.00300842	0.0414893	Ma08_g00910	-2.02533	0.00137904	0.0180521
Ma07_g09840	-3.81914	0.000467617	0.00182647	Ma05_g28430	-2.1925	0.000694251	0.0053881					Ma10_g03870	1.8959	0.000910577	0.0182721	Ma11_g22850	-2.02182	0.00309338	0.0321254
Ma04_g21110	-3.81677	0.000358425	0.00144726	Ma06_g06250	-2.19077	0.00294045	0.0168555					Ma06_g20190	1.89688	0.00131256	0.0237915	Ma04_g26980	-2.01911	2.54023e-06	0.000157118
Ma08_g09480	-3.81482	0.0153408	0.0362104	Ma06_g03770	-2.18949	9.98594e-05	0.0011065					Ma07_g12110	1.89907	0.00150689	0.0261384	Ma06_g33290	-2.01735	0.00215375	0.0248381
Ma06_g12550	-3.81361	3.82822e-10	7.85014e-09	Ma04_g14020	-2.18941	0.000201406	0.00195341					Ma05_g10730	1.9008	7.35388e-05	0.00300325	Ma06_g33580	-2.01539	5.141e-05	0.00152396
Ma05_g17620	-3.81224	3.04133e-06	2.264e-05	Ma04_g18500	-2.18551	0.00492697	0.0252168					Ma04_g15710	1.90255	0.00281905	0.0400182	Ma04_g31320	-2.01108	0.00408003	0.0387597
Ma08_g34420	-3.812	4.26587e-07	3.98678e-06	Ma09_g03580	-2.18403	0.000745715	0.00573					Ma10_g06390	1.90778	2.56233e-10	1.01752e-07	Ma02_g04790	-2.00824	3.15557e-06	0.000183531
Ma11_g22120	-3.8114	0.0074109	0.0195484	Ma10_g11050	-2.18158	0.00826981	0.0374143					Ma05_g25680	1.908	0.00356865	0.0466074	Ma08_g11880	-2.00767	7.01331e-05	0.00193455
Ma01_g13580	-3.80853	2.37753e-17	2.21527e-15	Ma02_g09200	-2.18151	0.0115622	0.0483451					Ma03_g05310	1.91404	8.7032e-06	0.000602437	Ma09_g14750	-2.00604	0.00240201	0.026956
Ma03_g05400	-3.80813	3.88812e-07	3.68059e-06	Ma01_g10480	-2.18115	0.00305293	0.0173411					Ma04_g38320	1.91534	0.0033743	0.0448421	Ma05_g31850	-2.00265	0.00219968	0.0252223
Ma09_g01370	-3.80489	1.31722e-05	8.12973e-05	Ma11_g05450	-2.17918	8.12938e-05	0.000934159					Ma00_g01440	1.91601	0.000881548	0.0178319	Ma03_g18310	-2.00076	0.00268018	0.0291619
Ma05_g07430	-3.80439	2.29703e-08	2.98411e-07	Ma04_g13860	-2.17577	6.35458e-06	0.000107857					Ma09_g08160	1.91613	0.000159225	0.00526908	Ma09_g20970	-1.99686	0.00100022	0.0142535
Ma02_g11470	-3.79717	1.69027e-10	3.76658e-09	Ma05_g06310	-2.17455	0.00384754	0.0208113					Ma03_g32770	1.91625	0.00102705	0.0200105	Ma03_g23080	-1.99594	2.84027e-08	4.0421e-06
Ma08_g08780	-3.79381	7.45066e-11	1.79801e-09	Ma04_g15690	-2.17347	0.00138089	0.00933497					Ma03_g02450	1.91775	0.000272544	0.00775987	Ma06_g24330	-1.99515	0.000238182	0.00495299
Ma09_g16190	-3.79199	9.1009e-06	5.88183e-05	Ma03_g09370	-2.17294	0.00434335	0.0228183					Ma02_g11680	1.92022	0.00366111	0.0474013	Ma05_g23040	-1.99455	0.00297747	0.0313262
Ma04_g11130	-3.79173	0.00623841	0.0168712	Ma10_g17120	-2.17271	0.0103341	0.0444574					Ma05_g13700	1.92066	1.71676e-10	7.0975e-08	Ma09_g07610	-1.99451	0.00147529	0.0189951
Ma06_g22790	-3.79066	0.00111316	0.00384145	Ma07_g08210	-2.17246	2.06257e-09	1.04461e-07					Ma09_g28410	1.92387	0.000499556	0.0119371	Ma07_g24720	-1.99358	3.59041e-05	0.00116645
Ma10_g13650	-3.7868	0.000447764	0.0017576	Ma11_g23210	-2.17183	0.00352402	0.0194428					Ma11_g04790	1.92574	0.000440121	0.0108876	Ma09_g20460	-1.99305	2.16194e-08	3.26453e-06
Ma10_g26690	-3.78598	6.18938e-06	4.19808e-05	Ma04_g25990	-2.17125	1.76993e-05	0.00025897					Ma05_g11570	1.92997	0.000298858	0.00831294	Ma07_g14930	-1.99164	0.000539901	0.00908295
Ma09_g00030	-3.7831	9.40249e-19	1.08202e-16	Ma01_g16820	-2.1701	0.000161023	0.00162633					Ma03_g29510	1.92999	0.000392003	0.0100826	Ma06_g27510	-1.98799	6.21901e-09	1.1562e-06
Ma01_g17700	-3.78181	4.69401e-05	0.000246749	Ma05_g30020	-2.1684	0.000142085	0.0014743					Ma02_g09140	1.93178	0.000244017	0.00723423	Ma06_g23510	-1.98726	0.000137356	0.00321997
Ma06_g20260	-3.77461	7.98511e-10	1.50072e-08	Ma02_g25040	-2.16825	0.000745762	0.00573					Ma03_g20120	1.93207	0.00134751	0.0241043	Ma07_g11880	-1.98706	2.93437e-05	0.00100048
Ma03_g16380	-3.76604	0.000248792	0.00105718	Ma05_g25870	-2.16782	8.09625e-05	0.000931512					Ma03_g09400	1.93752	2.01479e-05	0.00115243	Ma04_g25990	-1.98406	0.000114634	0.00282526
Ma04_g17360	-3.76526	0.00186442	0.00600278	Ma03_g19110	-2.16511	0.00622067	0.0302087					Ma02_g16830	1.94981	3.55657e-05	0.00177417	Ma06_g23850	-1.98325	3.07997e-06	0.000180439
Ma01_g18900	-3.76383	1.07197e-07	1.17695e-06	Ma09_g29140	-2.16406	0.00251562	0.0149494					Ma08_g21820	1.95138	0.00254805	0.0373846	Ma11_g24980	-1.98264	1.45696e-06	0.000103673
Ma06_g12960	-3.76341	6.68269e-05	0.000335396	Ma05_g11290	-2.16371	8.24994e-05	0.000944023					Ma08_g32400	1.95199	0.00337812	0.0448533	Ma01_g14120	-1.98117	0.00433671	0.0405352
Ma11_g19350	-3.76334	2.01758e-09	3.42267e-08	Ma06_g06950	-2.16324	0.000694248	0.0053881					Ma05_g11960	1.95327	0.00139241	0.0246035	Ma06_g05330	-1.97075	7.57306e-05	0.00206592
Ma08_g05320	-3.76325	2.97713e-08	3.77287e-07	Ma09_g03930	-2.16307	7.97351e-05	0.000919742					Ma06_g08820	1.95332	0.00264548	0.0384589	Ma11_g12110	-1.9707	0.00426737	0.040132
Ma02_g16360	-3.76198	7.63941e-07	6.69148e-06	Ma03_g21920	-2.16199	0.000295945	0.00267437					Ma06_g37320	1.95688	0.000704011	0.0153055	Ma04_g17240	-1.96829	0.000115554	0.00284359
Ma04_g31450	-3.76052	0.00426068	0.0121862	Ma05_g21720	-2.15969	0.0100702	0.0435877					Ma06_g14120	1.96127	0.000186232	0.00597922	Ma03_g20180	-1.96487	4.64808e-06	0.000246693
Ma02_g14050	-3.75676	5.81551e-05	0.000297242	Ma08_g06060	-2.1545	3.06367e-05	0.000411388					Ma05_g25870	1.96329	0.000362403	0.00956205	Ma02_g24040	-1.96374	9.0529e-06	0.000407866
Ma05_g23450	-3.75559	4.53355e-06	3.19953e-05	Ma08_g05950	-2.15408	6.11679e-06	0.00010444					Ma08_g05160	1.96555	0.0013563	0.0241921	Ma04_g29790	-1.95429	0.00026826	0.00539927
Ma02_g18050	-3.75462	0.00021455	0.00092804	Ma03_g17200	-2.15271	0.000462354	0.00385932					Ma08_g13800	1.96615	9.49093e-05	0.00357598	Ma09_g29410	-1.95413	0.00405694	0.038616
Ma07_g14240	-3.75103	1.17468e-10	2.70764e-09	Ma07_g02670	-2.1524	0.00768507	0.035363					Ma03_g08030	1.96846	0.000454337	0.0111402	Ma07_g12450	-1.95211	0.000580257	0.00953157
Ma03_g03790	-3.74939	0.00780768	0.0204429	Ma04_g30820	-2.15232	0.0120847	0.0499794					Ma06_g33660	1.97352	1.04148e-05	0.000693858	Ma11_g21960	-1.95085	3.63297e-05	0.00117908
Ma06_g20310	-3.74888	0.00612907	0.0166216	Ma10_g23230	-2.15189	0.00339731	0.01886					Ma03_g24520	1.98588	3.2543e-06	0.000271312	Ma07_g27430	-1.94833	0.000901747	0.0132312
Ma02_g06370	-3.74582	0.000160545	0.000720271	Ma09_g11210	-2.15167	0.000116819	0.00125684					Ma04_g35970	1.98839	0.000197171	0.00623756	Ma02_g20620	-1.9455	0.00377734	0.0368488
Ma04_g17960	-3.74516	1.48049e-09	2.61361e-08	Ma02_g03580	-2.15131	0.00219373	0.0134292					Ma02_g18220	1.98932	6.44277e-05	0.00268939	Ma06_g05700	-1.94387	0.0043872	0.0408528
Ma05_g28810	-3.74418	4.9878e-12	1.55383e-10	Ma09_g16980	-2.14735	0.00645361	0.0310574					Ma10_g22060	1.98949	6.99984e-06	0.000500605	Ma05_g07260	-1.94281	8.65937e-06	0.000397306
Ma03_g14750	-3.73834	2.61598e-06	1.98279e-05	Ma11_g24310	-2.14681	0.00738321	0.0343199					Ma08_g03640	1.98979	0.000124403	0.00442225	Ma11_g01970	-1.9428	0.000902158	0.0132312
Ma09_g08280	-3.73807	9.65458e-18	9.33407e-16	Ma08_g23930	-2.14681	0.00114876	0.00805076					Ma03_g09450	1.99727	9.93112e-05	0.00371402	Ma06_g24570	-1.94135	0.000839529	0.0125899
Ma09_g26850	-3.73733	2.31935e-06	1.7856e-05	Ma05_g13920	-2.14501	0.000215621	0.00206271					Ma05_g01780	2.00485	0.00192312	0.0309394	Ma07_g23230	-1.93872	7.76486e-05	0.00209941
Ma05_g07070	-3.73666	1.47616e-06	1.20249e-05	Ma03_g30260	-2.14477	0.000364119	0.00316427					Ma06_g10470	2.00716	6.14536e-06	0.000450162	Ma05_g09240	-1.93839	0.000105664	0.0026677
Ma07_g08820	-3.7336	1.44557e-06	1.18038e-05	Ma08_g24940	-2.14397	0.00399696	0.02141					Ma06_g05630	2.00864	0.0017279	0.0287339	Ma09_g05140	-1.93522	0.0031734	0.0327121
Ma08_g06940	-3.73313	9.58871e-08	1.06992e-06	Ma09_g23620	-2.14356	4.96649e-10	2.99721e-08					Ma05_g30670	2.00969	6.43938e-05	0.00268939	Ma05_g20770	-1.93405	8.3179e-07	6.70498e-05
Ma06_g15100	-3.7322	0.000699187	0.00258582	Ma10_g09520	-2.14343	0.00440654	0.0230896					Ma03_g16610	2.01429	6.31147e-05	0.00265293	Ma03_g18890	-1.93327	0.000117246	0.00287861
Ma08_g32340	-3.73168	1.47324e-09	2.6023e-08	Ma05_g09940	-2.1426	0.0017283	0.0111506					Ma09_g05840	2.01768	0.000158158	0.00525214	Ma04_g01810	-1.93205	0.00393825	0.0378943
Ma02_g13230	-3.73064	6.55946e-07	5.82998e-06	Ma05_g25840	-2.14208	5.42913e-05	0.000671226					Ma08_g24890	2.01885	4.24857e-05	0.00198793	Ma02_g17690	-1.93131	0.00381891	0.0371305
Ma09_g15420	-3.72971	5.50131e-05	0.000283154	Ma03_g26560	-2.14119	0.000456449	0.00381813					Ma07_g13500	2.019	0.000534943	0.0125541	Ma06_g00960	-1.92362	0.00228879	0.0260214
Ma01_g18380	-3.72443	3.91813e-07	3.70448e-06	Ma04_g11940	-2.13861	0.000183146	0.00179959					Ma06_g21620	2.01938	5.60976e-06	0.000417001	Ma05_g12610	-1.92172	7.94377e-06	0.000372443
Ma06_g22140	-3.72313	1.94338e-05	0.000114535	Ma11_g04210	-2.13781	0.00326091	0.0182436					Ma05_g23180	2.01998	0.00215759	0.033397	Ma04_g38200	-1.92095	1.36829e-05	0.000553562
Ma02_g16270	-3.72228	1.26706e-08	1.76901e-07	Ma06_g09010	-2.13742	0.0117599	0.0490158					Ma05_g08040	2.02572	0.00134818	0.0241043	Ma03_g30770	-1.92094	0.00334118	0.033857
Ma03_g11400	-3.72047	5.58858e-81	1.72357e-76	Ma02_g12890	-2.13575	0.00122551	0.00848673					Ma06_g22820	2.02735	0.00358973	0.0467175	Ma11_g03980	-1.91843	0.00298506	0.0313856
Ma01_g21910	-3.71551	6.55554e-09	9.82692e-08	Ma02_g09980	-2.1346	0.000383235	0.00330125					Ma11_g20650	2.0294	6.17196e-06	0.000451017	Ma02_g11870	-1.91593	0.00569235	0.0485117
Ma09_g10790	-3.71138	6.68717e-05	0.000335512	Ma05_g10780	-2.13406	9.17426e-06	0.000148133					Ma11_g01390	2.03203	3.08413e-05	0.00158567	Ma11_g09730	-1.91475	3.39593e-07	3.2092e-05
Ma06_g26920	-3.70932	1.58743e-05	9.58083e-05	Ma08_g28900	-2.13225	0.00122065	0.00845487					Ma10_g15180	2.03276	0.000128613	0.00451916	Ma07_g09220	-1.9132	0.00264616	0.0288797
Ma08_g13010	-3.70914	8.40313e-20	1.15183e-17	Ma04_g26920	-2.13028	4.99751e-05	0.000627717					Ma08_g15460	2.03343	0.000687597	0.0150702	Ma08_g24930	-1.91076	0.00505129	0.0448549
Ma08_g33400	-3.70909	1.75426e-05	0.000104831	Ma02_g13050	-2.1278	0.00145296	0.00969932					Ma07_g02460	2.03614	0.000251149	0.00736607	Ma10_g09650	-1.91025	5.02384e-05	0.0014989
Ma02_g21030	-3.70602	0.00234636	0.00730214	Ma07_g24080	-2.12764	1.96912e-05	0.000283636					Ma06_g22130	2.04067	9.41239e-05	0.00355527	Ma03_g17770	-1.91025	0.000201739	0.00436644
Ma07_g11780	-3.70417	0.00220107	0.00691346	Ma08_g12790	-2.12731	0.00647021	0.0311135					Ma08_g10720	2.04602	5.1889e-05	0.0022962	Ma07_g19020	-1.90933	0.0056888	0.0485117
Ma01_g16580	-3.70403	1.1994e-11	3.40302e-10	Ma09_g15360	-2.12639	0.00220672	0.0134854					Ma02_g20040	2.04648	0.00037613	0.00981972	Ma11_g18540	-1.90849	0.00151326	0.0193832
Ma11_g14400	-3.70041	3.86815e-07	3.66393e-06	Ma07_g22920	-2.12597	9.60368e-06	0.00015404					Ma04_g26190	2.04762	0.000140328	0.00483459	Ma01_g01620	-1.90452	0.00381627	0.037116
Ma05_g10190	-3.69898	0.0113502	0.0280356	Ma02_g05280	-2.12515	0.00118458	0.0082541					Ma02_g17950	2.04955	0.000313214	0.00861697	Ma04_g03110	-1.90237	5.14422e-06	0.000265576
Ma05_g09720	-3.694	0.000304671	0.00125923	Ma05_g09920	-2.12435	6.91682e-05	0.000815093					Ma11_g13110	2.05058	3.10891e-07	4.24556e-05	Ma09_g30670	-1.90165	0.00265398	0.0289454
Ma07_g02480	-3.69371	1.65441e-05	9.93839e-05	Ma09_g26760	-2.12305	0.000214908	0.00205903					Ma09_g06750	2.05303	4.68236e-10	1.73847e-07	Ma06_g01470	-1.8996	0.00144719	0.0187232
Ma03_g19670	-3.6929	6.47817e-10	1.25184e-08	Ma08_g28920	-2.12174	7.9453e-05	0.000917159					Ma03_g14330	2.05474	0.0029447	0.0410034	Ma05_g19500	-1.89875	0.000322453	0.00619908
Ma06_g06460	-3.6908	5.87522e-06	4.02126e-05	Ma10_g11260	-2.12146	0.0076663	0.0353179					Ma09_g26740	2.05777	0.00014213	0.00488331	Ma08_g18380	-1.89419	1.79647e-06	0.00011985
Ma03_g01020	-3.68806	7.34678e-06	4.86228e-05	Ma10_g25700	-2.11942	0.00887321	0.0395926					Ma07_g27820	2.05823	0.0015414	0.0265236	Ma02_g16130	-1.89191	2.64492e-05	0.000926672
Ma08_g30300	-3.68735	4.37397e-06	3.10181e-05	Ma11_g17030	-2.11904	0.00345731	0.0191343					Ma11_g04550	2.05829	1.5867e-08	3.52108e-06	Ma08_g29650	-1.88735	0.00301101	0.0315691
Ma06_g30370	-3.68651	0.00489486	0.0137401	Ma11_g11630	-2.1188	1.53973e-05	0.000230645					Ma01_g09430	2.06228	4.27567e-05	0.00199752	Ma02_g15410	-1.88273	0.00260293	0.0285727
Ma10_g11710	-3.68522	0.000157004	0.000707399	Ma06_g37340	-2.11835	1.18104e-05	0.000183096					Ma01_g02450	2.06297	0.000856736	0.0175224	Ma09_g11360	-1.88204	6.95012e-06	0.000337669
Ma10_g16820	-3.68475	7.26953e-06	4.82046e-05	Ma04_g21080	-2.11777	5.60827e-08	1.90584e-06					Ma06_g22020	2.06306	1.79981e-05	0.00105202	Ma03_g09490	-1.8817	1.25219e-08	2.16527e-06
Ma05_g10770	-3.68261	1.98937e-07	2.03497e-06	Ma06_g13100	-2.11576	4.02911e-06	7.36652e-05					Ma07_g12290	2.06378	0.00272855	0.03912	Ma06_g05120	-1.88146	0.000108166	0.00271158
Ma06_g27880	-3.67318	2.90491e-06	2.17241e-05	Ma11_g15090	-2.11462	0.00116956	0.00818017					Ma03_g01600	2.07122	1.87691e-05	0.00108724	Ma06_g14830	-1.88001	0.00194769	0.0231584
Ma09_g09930	-3.67057	0.0146627	0.0348552	Ma04_g02840	-2.11286	2.71063e-06	5.28406e-05					Ma10_g07590	2.07941	0.000489925	0.0117535	Ma11_g12040	-1.87776	0.00521516	0.0458545
Ma06_g16630	-3.66915	3.46624e-05	0.000189678	Ma08_g00450	-2.11139	6.19981e-05	0.00074544					Ma05_g06230	2.07966	0.000214099	0.00655327	Ma04_g28360	-1.87754	0.00122454	0.0164584
Ma01_g18420	-3.66773	5.90601e-14	2.77241e-12	Ma02_g01890	-2.11126	0.00288697	0.0166384					Ma09_g04970	2.08494	0.000386666	0.0100143	Ma11_g12190	-1.87463	0.00299208	0.0314491
Ma04_g08150	-3.66575	0.00137426	0.00460843	Ma08_g11070	-2.10861	0.00028295	0.00258436					Ma02_g15250	2.08763	1.56699e-11	9.09457e-09	Ma03_g11910	-1.87443	0.0012421	0.0166179
Ma07_g27710	-3.66548	1.53768e-12	5.47011e-11	Ma06_g29200	-2.10783	0.000100325	0.00111009					Ma01_g09710	2.08935	2.51074e-05	0.00135922	Ma10_g08860	-1.87139	0.00112182	0.0154789
Ma08_g00560	-3.66443	2.68494e-08	3.44023e-07	Ma10_g20200	-2.10426	0.00883374	0.0394556					Ma08_g24470	2.09618	1.43774e-05	0.000878361	Ma07_g19380	-1.87077	2.95391e-05	0.00100216
Ma09_g25920	-3.66436	9.16256e-08	1.02832e-06	Ma03_g33070	-2.10304	0.00594825	0.0291735					Ma08_g22590	2.09645	7.52376e-13	6.67844e-10	Ma07_g05590	-1.87072	6.78944e-06	0.000331867
Ma10_g05760	-3.66338	0.00011505	0.000538792	Ma08_g14520	-2.1026	0.000602112	0.00478238					Ma07_g04800	2.10221	0.000178397	0.00580174	Ma08_g04090	-1.86909	0.000289527	0.00571291
Ma02_g08620	-3.66285	3.39242e-06	2.48399e-05	Ma03_g17530	-2.10207	0.0012534	0.00864187					Ma08_g27550	2.10356	1.48935e-05	0.000902512	Ma06_g14360	-1.86675	1.11365e-05	0.000475676
Ma08_g15630	-3.66212	4.93535e-20	7.14607e-18	Ma06_g00760	-2.10204	9.86352e-06	0.000157646					Ma10_g25080	2.10758	3.90071e-06	0.000312264	Ma04_g31740	-1.86661	0.00507944	0.0450676
Ma04_g29870	-3.66211	1.37377e-05	8.4332e-05	Ma08_g31010	-2.09788	0.00548248	0.0274316					Ma11_g02800	2.10822	8.79763e-05	0.00337853	Ma03_g20800	-1.86568	3.75105e-07	3.49696e-05
Ma02_g22090	-3.65961	6.92726e-09	1.03259e-07	Ma08_g16740	-2.09606	2.02833e-06	4.14374e-05					Ma08_g30990	2.10949	0.00128315	0.0234416	Ma09_g16960	-1.86494	0.00549306	0.0473782
Ma10_g14220	-3.65842	0.00909355	0.0232546	Ma09_g26590	-2.09413	0.00276215	0.0160927					Ma11_g22550	2.11012	0.00335576	0.0446941	Ma08_g15850	-1.8633	0.000273346	0.00546742
Ma06_g36050	-3.65669	8.58452e-06	5.58202e-05	Ma02_g16960	-2.09392	0.0009523	0.00694108					Ma07_g02050	2.11054	0.00242798	0.0362396	Ma09_g07630	-1.86328	9.3804e-06	0.00041903
Ma04_g22020	-3.65485	1.35957e-17	1.28228e-15	Ma08_g33630	-2.09365	0.00072438	0.00558342					Ma06_g03440	2.11305	1.05686e-06	0.00011231	Ma04_g01770	-1.86312	7.78719e-05	0.00209941
Ma01_g20460	-3.65351	5.29632e-12	1.6433e-10	Ma09_g31200	-2.09315	0.00900277	0.0400346					Ma08_g29200	2.11335	1.85724e-06	0.000174073	Ma01_g13360	-1.85933	2.43022e-07	2.42743e-05
Ma09_g15880	-3.65335	1.13245e-12	4.1235e-11	Ma02_g25030	-2.09304	0.000348643	0.00305336					Ma06_g29200	2.11736	0.000318237	0.00872262	Ma09_g23490	-1.85804	0.00381101	0.037076
Ma04_g06430	-3.65322	8.94822e-10	1.65849e-08	Ma06_g14340	-2.09269	0.000249862	0.00233081					Ma02_g03580	2.11891	0.0027138	0.0389826	Ma11_g18000	-1.85388	3.11968e-05	0.00103977
Ma09_g21360	-3.65192	9.26396e-05	0.00044691	Ma04_g37390	-2.09218	0.00028731	0.00261283					Ma06_g33230	2.12083	0.00323227	0.0435296	Ma03_g07590	-1.85255	1.67367e-05	0.000653324
Ma07_g13270	-3.64807	3.47996e-05	0.000190158	Ma07_g11300	-2.09053	0.00037239	0.00322112					Ma04_g16740	2.12191	0.00122884	0.0227105	Ma04_g38750	-1.85098	1.15624e-05	0.000487394
Ma05_g04880	-3.64662	4.41218e-05	0.000234073	Ma05_g22760	-2.09046	0.00598508	0.0293177					Ma06_g01810	2.12269	0.000249761	0.00735393	Ma06_g27530	-1.84496	2.5823e-06	0.000158804
Ma02_g15040	-3.64454	7.30765e-06	4.84261e-05	Ma08_g07540	-2.08715	0.00061229	0.00484632					Ma06_g29120	2.12331	0.00011966	0.0042992	Ma03_g12190	-1.84485	1.19417e-05	0.00049687
Ma05_g25390	-3.64255	1.45114e-06	1.1843e-05	Ma07_g01580	-2.0851	5.82903e-09	2.66511e-07					Ma05_g12270	2.12532	3.71837e-06	0.000300859	Ma09_g26520	-1.84468	0.000664476	0.0105175
Ma04_g18440	-3.63986	3.60059e-06	2.60977e-05	Ma06_g06790	-2.0805	0.00381591	0.0206864					Ma05_g26580	2.1302	0.000271873	0.00775987	Ma07_g07650	-1.8411	4.66708e-07	4.16965e-05
Ma05_g14380	-3.6392	6.18417e-38	9.08219e-35	Ma11_g02850	-2.08033	0.0029336	0.0168271					Ma01_g05500	2.13044	7.74926e-05	0.00313082	Ma02_g07670	-1.84056	0.00338282	0.0341714
Ma04_g22200	-3.63855	2.66929e-07	2.63267e-06	Ma03_g09660	-2.08026	0.000653106	0.00511107					Ma09_g09160	2.13061	8.72941e-07	9.72153e-05	Ma06_g19430	-1.84054	0.0013904	0.0181639
Ma04_g16460	-3.63767	3.89771e-10	7.97673e-09	Ma09_g04970	-2.07839	0.000346314	0.00303634					Ma08_g03540	2.13095	0.000791011	0.0165372	Ma10_g02500	-1.84022	7.30731e-07	6.11065e-05
Ma09_g22980	-3.63644	2.74781e-14	1.37128e-12	Ma01_g08760	-2.07636	0.00059208	0.00471598					Ma10_g08680	2.13291	2.66931e-05	0.00142584	Ma01_g06520	-1.83458	0.00539354	0.0469351
Ma08_g24440	-3.63294	4.04654e-07	3.81603e-06	Ma09_g24550	-2.07494	0.00297309	0.0169917					Ma11_g24580	2.13293	0.000330544	0.0089309	Ma03_g22680	-1.83218	5.28191e-06	0.000270083
Ma02_g23260	-3.63255	8.68943e-07	7.49414e-06	Ma06_g33400	-2.07473	0.00288475	0.0166317					Ma10_g25480	2.13578	9.49546e-06	0.000647909	Ma10_g09980	-1.83138	0.00080436	0.012163
Ma09_g03090	-3.62646	0.00312909	0.00932948	Ma06_g23040	-2.0724	0.00966801	0.0422048					Ma03_g11980	2.13623	0.00100028	0.0195901	Ma07_g06570	-1.82994	0.000759243	0.0116476
Ma07_g21520	-3.62536	5.3558e-10	1.06156e-08	Ma03_g18240	-2.07201	0.000490516	0.00404191					Ma00_g03900	2.14051	8.94106e-08	1.51596e-05	Ma11_g05300	-1.82686	1.08326e-05	0.000468923
Ma09_g11570	-3.62476	0.0116857	0.0287515	Ma02_g17950	-2.07198	0.000239426	0.00225144					Ma10_g08020	2.14197	0.000718521	0.015468	Ma11_g02240	-1.82658	0.000542237	0.00910704
Ma08_g27160	-3.62238	0.000387634	0.00154878	Ma04_g08950	-2.07182	0.00487154	0.0249737					Ma04_g21850	2.14637	0.0016732	0.0280696	Ma08_g19080	-1.82239	0.00128475	0.017082
Ma03_g07880	-3.62212	1.78671e-37	2.29599e-34	Ma08_g23840	-2.07119	3.69614e-06	6.88155e-05					Ma03_g19030	2.14721	0.000403688	0.0102779	Ma08_g16360	-1.8223	1.12601e-11	4.41656e-09
Ma11_g09840	-3.62122	0.00071436	0.00263252	Ma07_g11630	-2.0705	0.011972	0.0496501					Ma08_g33980	2.15041	2.16389e-05	0.00120937	Ma07_g04330	-1.82019	0.000255429	0.00519303
Ma11_g14670	-3.62111	0.0109052	0.0271034	Ma10_g03010	-2.06769	0.0105495	0.0451473					Ma07_g23620	2.15043	0.0037158	0.0478425	Ma03_g26740	-1.81815	1.08529e-05	0.000469169
Ma06_g32750	-3.62078	5.95056e-06	4.0611e-05	Ma03_g03560	-2.06706	1.99688e-06	4.08213e-05					Ma10_g30380	2.15435	2.81922e-05	0.00148748	Ma05_g27660	-1.81629	0.00553861	0.047656
Ma10_g23280	-3.62074	5.38313e-05	0.000277581	Ma03_g32210	-2.06699	0.00136015	0.00921055					Ma04_g27510	2.1595	0.00221587	0.0339639	Ma02_g09980	-1.816	0.00285438	0.0304596
Ma08_g07240	-3.62016	1.06102e-05	6.74422e-05	Ma04_g37980	-2.06521	0.00734442	0.0341913					Ma05_g31920	2.15977	0.00222676	0.0340789	Ma08_g08700	-1.81458	0.000122615	0.00296962
Ma01_g02530	-3.61099	2.33005e-09	3.876e-08	Ma08_g11180	-2.06353	0.00869632	0.0389745					Ma01_g15510	2.16023	0.000516421	0.012224	Ma11_g06400	-1.81154	0.00551989	0.0475331
Ma03_g25450	-3.60978	7.39107e-06	4.88844e-05	Ma06_g02780	-2.0633	0.00122761	0.00849563					Ma06_g30530	2.16132	1.37498e-05	0.000857377	Ma01_g21490	-1.80591	0.00370518	0.0363322
Ma02_g09240	-3.60935	0.000518734	0.00199455	Ma06_g16240	-2.06291	1.30874e-05	0.000200524					Ma05_g20170	2.16203	1.47485e-05	0.000897637	Ma09_g31290	-1.80534	4.3387e-05	0.0013535
Ma05_g08770	-3.60817	3.96977e-05	0.000213668	Ma10_g17320	-2.06269	4.67375e-05	0.000591295					Ma05_g24330	2.16514	0.000444179	0.01097	Ma05_g28820	-1.8049	0.000557609	0.00927799
Ma08_g07250	-3.60663	0.00978344	0.0247255	Ma05_g21910	-2.06205	0.011138	0.0470272					Ma06_g08220	2.17286	0.00172722	0.0287339	Ma06_g18680	-1.80332	0.000369345	0.00686661
Ma10_g09840	-3.60647	0.00745274	0.0196419	Ma06_g08330	-2.0619	0.00698339	0.0329455					Ma11_g07820	2.17413	0.000455378	0.0111553	Ma02_g18310	-1.80271	0.000132043	0.00312963
Ma06_g23610	-3.60601	6.99191e-09	1.04122e-07	Ma05_g27930	-2.06169	0.000544291	0.00440212					Ma03_g06590	2.17537	0.00120914	0.0224567	Ma02_g05120	-1.80207	9.19808e-05	0.00240323
Ma05_g09690	-3.6057	3.43932e-10	7.11893e-09	mito11_g00080	-2.06005	0.00925954	0.040847					Ma06_g34280	2.17774	0.00172751	0.0287339	Ma05_g06200	-1.80064	0.0020649	0.0240977
Ma01_g13980	-3.60364	1.18394e-12	4.30588e-11	Ma05_g26440	-2.05889	6.24115e-05	0.000747562					Ma08_g29990	2.17934	3.99845e-07	5.11327e-05	Ma03_g08730	-1.79655	0.000133083	0.00314325
Ma08_g00550	-3.60353	1.10047e-11	3.1513e-10	Ma09_g16660	-2.05608	8.92093e-06	0.000145009					Ma06_g19140	2.18136	4.38687e-07	5.53958e-05	Ma09_g23590	-1.79532	6.48346e-05	0.00181908
Ma09_g18640	-3.60247	0.0184288	0.0423108	Ma07_g19000	-2.05477	2.42459e-05	0.000335655					Ma02_g22210	2.18304	0.000574144	0.0132071	Ma08_g00110	-1.79485	5.88619e-05	0.0016891
Ma02_g09370	-3.59768	1.1138e-11	3.18651e-10	Ma06_g05160	-2.05289	0.00114833	0.00805028					Ma09_g07460	2.18748	0.00132976	0.0239452	Ma02_g03060	-1.79262	1.46093e-08	2.38517e-06
Ma04_g32980	-3.59767	0.000126813	0.000586098	Ma06_g14540	-2.04889	0.00173593	0.0111876					Ma02_g18000	2.18924	4.11913e-05	0.00194243	Ma04_g25080	-1.79219	1.12064e-05	0.000476763
Ma01_g18690	-3.59708	0.000358073	0.00144622	Ma03_g15490	-2.04861	0.00139736	0.00941336					Ma10_g17900	2.19198	8.57017e-06	0.000594592	Ma03_g29350	-1.79191	0.000307356	0.00598491
Ma08_g27130	-3.59361	0.00585516	0.0160074	Ma01_g20620	-2.04789	0.000155273	0.00158094					Ma05_g03160	2.20079	0.000290589	0.00818096	Ma01_g13920	-1.79173	0.00170272	0.0211041
Ma11_g05000	-3.59227	1.9089e-05	0.000112782	Ma03_g17570	-2.04603	7.17356e-06	0.000119884					Ma07_g10160	2.20113	1.14052e-05	0.000741985	Ma04_g07740	-1.78923	0.000108943	0.00272255
Ma06_g31010	-3.59164	0.000147824	0.000670646	Ma03_g23310	-2.04544	0.00278543	0.0161924					Ma03_g01740	2.20441	0.00270231	0.0389102	Ma05_g19820	-1.78492	0.000477556	0.00828459
Ma05_g22390	-3.59154	3.46188e-05	0.00018954	Ma06_g30390	-2.04424	4.9117e-05	0.000618172					Ma09_g13070	2.2079	0.000132838	0.00463475	Ma10_g29730	-1.78485	0.00354107	0.0352603
Ma04_g21170	-3.585	5.62224e-06	3.86354e-05	Ma11_g01590	-2.04305	0.00394125	0.0211894					Ma07_g12170	2.20897	4.87307e-08	9.13474e-06	Ma04_g20340	-1.78217	1.59496e-05	0.000626359
Ma09_g29780	-3.58236	1.55138e-08	2.10776e-07	Ma09_g02150	-2.04202	0.000238784	0.00224609					Ma03_g29190	2.21417	0.000647109	0.0144344	Ma07_g03330	-1.78114	0.000724236	0.0112367
Ma06_g16090	-3.58153	0.000978682	0.00344679	Ma09_g22830	-2.04172	0.00649954	0.0312141					Ma03_g17200	2.21806	0.000501843	0.0119634	Ma05_g09470	-1.77891	0.00131581	0.0173889
Ma05_g03690	-3.58069	0.000130439	0.000600517	Ma05_g25290	-2.04141	0.00215181	0.013249					Ma04_g08820	2.22156	0.000160128	0.00529317	Ma08_g10030	-1.77787	0.00127995	0.0170323
Ma04_g31740	-3.58036	3.99363e-08	4.89343e-07	Ma05_g21160	-2.04006	0.000433653	0.00365559					Ma11_g00950	2.2246	0.00236228	0.0355402	Ma03_g12760	-1.77742	0.00183891	0.0222417
Ma03_g28020	-3.57899	0.000582468	0.00220904	Ma07_g25160	-2.03943	7.46878e-05	0.000869394					Ma09_g21070	2.22475	0.000187119	0.00599495	Ma02_g01480	-1.77329	0.000289077	0.00570755
Ma06_g28750	-3.57803	1.33459e-05	8.21709e-05	Ma07_g24800	-2.03741	3.4647e-05	0.000457247					Ma07_g15620	2.22754	0.00237985	0.0357197	Ma09_g03760	-1.77248	0.00192478	0.0229624
Ma10_g24400	-3.57664	5.66369e-06	3.88856e-05	Ma10_g21280	-2.03689	0.000216393	0.00206863					Ma04_g24350	2.23075	0.000162605	0.00536329	Ma08_g29310	-1.76782	0.00399025	0.0381619
Ma01_g19550	-3.57279	0.0015149	0.00501568	Ma01_g00100	-2.03652	0.00952255	0.0416985					Ma08_g15940	2.23289	2.77128e-05	0.00146475	Ma02_g17330	-1.76749	0.00083964	0.0125899
Ma02_g05850	-3.57202	0.0046748	0.0132186	Ma08_g00860	-2.03634	0.00170209	0.0110124					Ma10_g11130	2.23322	3.75063e-05	0.00182277	Ma01_g06990	-1.76695	0.00276214	0.0297456
Ma10_g28250	-3.57031	2.73612e-14	1.36766e-12	Ma09_g19580	-2.03567	0.000727053	0.00560128					Ma10_g01400	2.23591	0.000124319	0.00442225	Ma07_g02060	-1.76644	0.00329834	0.0335447
Ma09_g10130	-3.56869	0.0124143	0.03024	Ma04_g34420	-2.0351	3.36776e-05	0.000446511					Ma08_g16610	2.23649	0.00162767	0.0274605	Ma04_g39180	-1.76507	2.92572e-05	0.000998937
Ma09_g11540	-3.56692	6.12477e-09	9.24591e-08	Ma07_g20570	-2.03416	0.00143625	0.00962434					Ma03_g13370	2.23651	8.29449e-05	0.00326799	Ma05_g26670	-1.76369	9.34877e-06	0.00041859
Ma02_g10530	-3.56539	0.000604966	0.00228285	Ma07_g20580	-2.03212	4.23354e-05	0.000543459					Ma05_g23080	2.2411	8.85239e-07	9.73979e-05	Ma10_g14320	-1.76261	0.000461555	0.00808953
Ma04_g20680	-3.56372	4.16657e-06	2.97112e-05	Ma06_g08040	-2.03168	0.000479307	0.00396511					Ma09_g08990	2.24462	1.52942e-08	3.44461e-06	Ma10_g22330	-1.7603	3.63129e-06	0.000204542
Ma08_g13050	-3.5602	4.76525e-08	5.74082e-07	Ma04_g13260	-2.0309	0.000792469	0.00600667					Ma03_g20010	2.24848	2.71712e-06	0.000237689	Ma03_g25780	-1.75961	2.01532e-06	0.000131212
Ma08_g27140	-3.55957	0.00260203	0.00797389	Ma06_g14830	-2.03064	0.00080837	0.00608053					Ma04_g18850	2.25388	0.000398133	0.0101828	Ma08_g33830	-1.75871	2.18546e-05	0.000802408
Ma08_g22950	-3.55883	1.55148e-05	9.38771e-05	Ma06_g04620	-2.02979	0.00392613	0.0211276					Ma01_g15500	2.25482	4.51284e-05	0.00205736	Ma07_g17500	-1.75819	0.00370767	0.0363456
Ma10_g15850	-3.556	1.00039e-05	6.38776e-05	Ma07_g00600	-2.02785	0.00805612	0.0366634					Ma03_g10150	2.25743	0.000250866	0.00736492	Ma02_g11720	-1.7579	0.00367576	0.0361208
Ma05_g14290	-3.55568	8.50641e-10	1.58613e-08	Ma05_g28330	-2.02648	2.0946e-09	1.05744e-07					Ma02_g16060	2.26181	1.83904e-07	2.7341e-05	Ma07_g12480	-1.75595	4.80855e-06	0.000252296
Ma00_g01780	-3.55561	0.0167211	0.0389322	Ma01_g12130	-2.02637	3.89332e-06	7.17775e-05					Ma08_g14470	2.26196	0.000135356	0.00469007	Ma10_g21570	-1.75566	0.00198897	0.0235016
Ma08_g21570	-3.55545	3.94805e-05	0.000212684	Ma02_g09560	-2.02612	1.66541e-05	0.000245616					Ma02_g07240	2.26337	2.00184e-06	0.000185323	Ma06_g18510	-1.75478	0.00260635	0.0285907
Ma06_g01180	-3.55478	8.64861e-06	5.61895e-05	Ma10_g19020	-2.0256	0.00144751	0.00967321					Ma03_g01980	2.26779	0.00306668	0.042031	Ma03_g01730	-1.75394	0.00199291	0.0235136
Ma03_g06920	-3.5528	9.52191e-05	0.000457565	Ma06_g36790	-2.02106	0.0116314	0.0485699					Ma11_g11940	2.27024	6.90095e-05	0.00286086	Ma06_g25510	-1.75255	5.62622e-07	4.94416e-05
Ma04_g34760	-3.54956	3.61606e-07	3.45165e-06	Ma04_g09890	-2.01859	6.56933e-05	0.000778581					Ma10_g11630	2.27044	0.00255836	0.0374631	Ma10_g24940	-1.74994	4.8753e-05	0.00146409
Ma08_g14030	-3.54938	9.09867e-06	5.88162e-05	Ma08_g30610	-2.01424	0.000228171	0.00216502					Ma09_g25920	2.27354	0.00133493	0.0240111	Ma07_g25160	-1.74981	0.000677515	0.0106818
Ma05_g22740	-3.54627	1.25657e-06	1.04205e-05	Ma07_g02510	-2.01287	0.0031054	0.0175505					Ma09_g06030	2.27362	1.06967e-08	2.58262e-06	Ma07_g26230	-1.74927	7.8308e-07	6.42505e-05
Ma02_g04540	-3.54432	2.51138e-08	3.23532e-07	Ma04_g14530	-2.01284	8.27772e-11	6.29867e-09					Ma04_g37230	2.27565	0.00305234	0.0419243	Ma00_g04600	-1.73989	4.56432e-07	4.0892e-05
Ma03_g33080	-3.5436	0.00459303	0.0130148	Ma11_g14200	-2.01101	0.000754742	0.00578207					Ma09_g20720	2.28525	0.000172402	0.00564325	Ma01_g11800	-1.73973	3.71285e-06	0.000208406
Ma03_g06110	-3.54257	5.65569e-07	5.11217e-06	Ma03_g17870	-2.01064	0.00106353	0.00757478					Ma04_g33980	2.28933	1.42346e-05	0.000871398	Ma06_g27200	-1.73914	0.0029342	0.0310232
Ma08_g11700	-3.54223	0.000837554	0.00301623	Ma10_g30140	-2.00999	0.000265478	0.00245252					Ma01_g04220	2.29472	0.000386707	0.0100143	Ma06_g05150	-1.73718	0.00101667	0.0144112
Ma07_g14940	-3.53907	2.52151e-05	0.000144011	Ma09_g13780	-2.0086	0.00154233	0.0101773					Ma03_g18040	2.2972	0.00121971	0.022611	Ma01_g11180	-1.7342	7.64723e-08	8.94393e-06
Ma05_g07150	-3.53831	1.76846e-16	1.37038e-14	Ma01_g03690	-2.00677	0.000234181	0.0022111					Ma06_g26700	2.29769	2.46315e-05	0.00134184	Ma01_g16400	-1.73373	0.000832606	0.0125169
Ma05_g27580	-3.53737	0.000289815	0.0012064	Ma03_g23320	-2.0046	0.00968832	0.0422482					Ma10_g15290	2.30327	0.00262538	0.0382771	Ma10_g27810	-1.73287	0.00434022	0.0405444
Ma11_g18190	-3.53602	0.000373898	0.00150057	Ma06_g13390	-2.00357	2.97183e-05	0.000400765					Ma03_g32970	2.30776	1.82108e-07	2.7341e-05	Ma08_g13460	-1.73187	1.27577e-06	9.30445e-05
Ma08_g21630	-3.53546	3.62011e-23	7.91829e-21	Ma02_g18150	-2.00232	0.0108568	0.046087					Ma10_g27140	2.30969	0.000729028	0.0155822	Ma02_g16910	-1.73176	0.00142685	0.0185421
Ma09_g25150	-3.53491	8.1515e-09	1.19034e-07	Ma05_g14160	-2.00206	1.60516e-07	4.77034e-06					Ma09_g23100	2.31138	6.15512e-05	0.00261268	Ma08_g31250	-1.73009	4.42899e-06	0.000237786
Ma01_g14430	-3.53312	2.29282e-11	6.13294e-10	Ma01_g11970	-2.00159	0.00379057	0.0205916					Ma05_g04220	2.31327	1.34578e-06	0.000135386	Ma07_g01440	-1.72782	0.000172783	0.00387533
Ma04_g06920	-3.53306	0.00086778	0.00310833	Ma02_g19950	-1.99965	0.00339786	0.01886					Ma07_g25610	2.31428	0.000297205	0.00828989	Ma11_g07110	-1.72551	0.00516938	0.0456431
Ma11_g23130	-3.53015	3.45118e-05	0.000189088	Ma07_g13430	-1.9987	0.00126545	0.00871347					Ma02_g01100	2.31819	0.000213287	0.00654168	Ma01_g11990	-1.72456	0.00181489	0.0220773
Ma03_g17190	-3.52778	8.48007e-17	7.03048e-15	Ma09_g22080	-1.99722	0.00027409	0.00251878					Ma08_g25890	2.31884	4.94623e-06	0.000378876	Ma06_g02800	-1.72409	7.3224e-11	2.40317e-08
Ma03_g24670	-3.52757	2.08036e-09	3.51564e-08	Ma10_g06600	-1.99677	0.0021937	0.0134292					Ma10_g30030	2.31887	0.000179324	0.00581311	Ma06_g04080	-1.72379	0.000114367	0.00282086
Ma03_g08160	-3.52755	0.000764717	0.00278805	Ma06_g33980	-1.99404	0.0102951	0.0443602					Ma09_g06820	2.32254	0.000806873	0.016771	Ma10_g19460	-1.72274	2.61442e-14	2.10219e-11
Ma09_g20070	-3.52753	9.13096e-05	0.000440977	Ma06_g28510	-1.99357	0.00736877	0.0342629					Ma07_g10520	2.32463	0.00157909	0.0270164	Ma04_g28820	-1.72085	0.00554544	0.0476766
Ma05_g10060	-3.52707	2.77255e-15	1.67008e-13	Ma09_g21210	-1.99075	4.46065e-06	8.02969e-05					Ma06_g22810	2.33674	0.000865393	0.0176232	Ma09_g11540	-1.7178	0.00541844	0.0470047
Ma05_g28410	-3.52615	3.46978e-12	1.12054e-10	Ma02_g16470	-1.99041	0.0120545	0.0498873					Ma08_g22820	2.33856	4.15211e-06	0.000328038	Ma06_g11050	-1.71708	0.00410305	0.0389396
Ma09_g12090	-3.52381	0.000272465	0.00114406	Ma05_g17540	-1.9898	3.05705e-12	3.54565e-10					Ma07_g19790	2.34301	0.00265661	0.0385628	Ma05_g27100	-1.71633	3.11004e-08	4.33023e-06
Ma05_g11490	-3.52372	1.85916e-05	0.000110181	Ma06_g08000	-1.98968	4.64237e-08	1.61239e-06					Ma08_g11570	2.34381	0.00115031	0.0216436	Ma04_g40140	-1.71599	0.00162681	0.0204627
Ma06_g00140	-3.52083	7.5086e-05	0.00037117	Ma03_g06620	-1.98835	1.2967e-05	0.00019897					Ma05_g03780	2.34792	0.000162312	0.00535948	Ma03_g17730	-1.71529	0.000972762	0.0139736
Ma06_g10180	-3.5195	0.000112304	0.000527824	Ma07_g07930	-1.98811	0.000151905	0.00155468					Ma08_g17900	2.35599	0.000255622	0.00743942	Ma07_g13820	-1.71485	0.00363268	0.0358398
Ma11_g12860	-3.51753	0.0134459	0.0323569	Ma09_g30750	-1.98782	0.00155915	0.010269					Ma09_g02290	2.35661	4.96305e-05	0.00221903	Ma03_g19490	-1.71219	1.13407e-06	8.50237e-05
Ma06_g15650	-3.51727	0.00812492	0.021146	Ma03_g19630	-1.98763	2.37069e-07	6.73413e-06					Ma04_g13360	2.35943	0.00139705	0.0246567	Ma06_g28880	-1.7114	0.00577298	0.0489495
Ma03_g10560	-3.51605	0.00155243	0.00512179	Ma07_g14220	-1.98605	0.000469796	0.0039058					Ma10_g05780	2.36114	1.55998e-05	0.00093413	Ma05_g05410	-1.71129	0.000755876	0.0116211
Ma03_g05790	-3.51559	0.0105281	0.026319	Ma11_g24540	-1.98588	0.00213086	0.0131543					Ma04_g34180	2.3748	2.13832e-11	1.14812e-08	Ma07_g08340	-1.71115	0.00110079	0.0152541
Ma01_g21770	-3.5154	0.000162398	0.000727451	Ma06_g34520	-1.98313	8.2062e-06	0.000134481					Ma01_g21360	2.38082	0.000202459	0.00632528	Ma10_g24640	-1.71049	0.000717333	0.0111565
Ma06_g36340	-3.51522	0.000328721	0.00134244	Ma09_g19750	-1.98246	0.00375264	0.0204278					Ma05_g08590	2.3861	0.00338502	0.0449055	Ma04_g37770	-1.71017	0.00132114	0.017424
Ma07_g26360	-3.51411	2.94855e-10	6.22141e-09	Ma04_g29510	-1.98091	0.00230163	0.0139301					Ma08_g10940	2.38677	7.58626e-06	0.00053619	Ma03_g13720	-1.7087	1.44592e-05	0.00057556
Ma09_g30200	-3.51364	3.76654e-07	3.58309e-06	Ma03_g19160	-1.97986	0.00704523	0.0331648					Ma06_g17760	2.38756	8.12304e-05	0.00322995	Ma05_g05370	-1.70831	0.00201872	0.0237397
Ma02_g05360	-3.51271	1.19108e-05	7.44965e-05	Ma07_g02720	-1.97797	0.000168963	0.00168279					Ma11_g23040	2.38834	8.46472e-05	0.00330059	Ma10_g12510	-1.70822	0.00251444	0.027842
Ma07_g20580	-3.50634	2.01709e-12	6.9741e-11	Ma03_g07790	-1.97629	0.00555807	0.0277437					Ma05_g25290	2.38927	0.000319427	0.00874007	Ma02_g04810	-1.70799	3.19683e-05	0.00105999
Ma02_g20090	-3.50567	3.75353e-12	1.2021e-10	Ma04_g12070	-1.97578	3.91336e-05	0.000507529					Ma07_g26900	2.39005	0.00273023	0.0391256	Ma06_g23410	-1.70696	1.18565e-05	0.000495721
Ma06_g01510	-3.50549	0.00195839	0.00626219	Ma04_g33640	-1.97311	0.0042778	0.0225463					Ma04_g05730	2.3924	0.000399397	0.0101892	Ma08_g33090	-1.70229	0.00237515	0.0267624
Ma09_g16920	-3.50298	5.11471e-13	2.02234e-11	Ma06_g21680	-1.97189	0.000120907	0.00129156					Ma08_g11430	2.40108	0.000281643	0.00798872	Ma01_g19240	-1.69784	0.00024734	0.00507671
Ma03_g15880	-3.50129	2.16197e-05	0.00012564	Ma02_g11850	-1.97155	0.00104759	0.00748159					Ma10_g04150	2.40412	1.55023e-05	0.000930533	Ma05_g01220	-1.69764	0.000744612	0.0114753
Ma04_g01990	-3.50109	5.18084e-06	3.59789e-05	Ma05_g03250	-1.97029	2.17812e-08	8.4087e-07					Ma06_g07490	2.40916	1.11883e-06	0.000117244	Ma03_g05150	-1.6976	0.0001058	0.0026677
Ma03_g03940	-3.50009	4.76318e-12	1.49442e-10	Ma10_g15100	-1.96773	0.00277308	0.0161385					Ma09_g05320	2.41368	0.000186548	0.00598303	Ma10_g14760	-1.69747	0.00209563	0.0243007
Ma07_g13300	-3.49905	7.85404e-07	6.85417e-06	Ma05_g23420	-1.96738	7.92277e-07	1.86954e-05					Ma06_g30510	2.41704	0.000733788	0.0156507	Ma01_g04280	-1.69671	0.00390259	0.0376605
Ma02_g24130	-3.49753	5.89251e-06	4.03041e-05	Ma08_g16850	-1.96731	6.2566e-08	2.10218e-06					Ma05_g23420	2.42115	1.06038e-08	2.58083e-06	Ma10_g05450	-1.69317	1.85215e-05	0.000705815
Ma07_g09530	-3.49674	0.000370968	0.00149088	Ma05_g07880	-1.96644	6.1301e-10	3.5961e-08					Ma06_g29040	2.42147	3.11793e-06	0.000264323	Ma08_g06300	-1.6916	6.8616e-15	5.96458e-12
Ma03_g13620	-3.49463	0.000794913	0.00288389	Ma10_g12970	-1.9643	3.30857e-12	3.76269e-10					Ma01_g01110	2.42278	1.52178e-08	3.44461e-06	Ma09_g01590	-1.69094	0.00331046	0.0336093
Ma03_g20390	-3.49307	0.012716	0.0308725	Ma05_g24240	-1.96391	0.0038433	0.0208027					Ma08_g28080	2.42614	2.02715e-05	0.00115651	Ma07_g12270	-1.68951	7.00411e-06	0.000339779
Ma11_g16650	-3.49239	7.94235e-10	1.4936e-08	Ma07_g24550	-1.96094	1.65115e-09	8.52619e-08					Ma09_g30730	2.43546	4.76122e-05	0.00214148	Ma10_g18460	-1.68765	0.00262745	0.0287633
Ma08_g14810	-3.49236	5.37353e-09	8.22049e-08	Ma02_g09120	-1.96069	0.00502048	0.0256246					Ma04_g38010	2.4363	3.49232e-05	0.0017479	Ma07_g26000	-1.68747	1.18136e-09	2.77343e-07
Ma06_g19900	-3.49167	0.00356999	0.0104471	Ma05_g01810	-1.95789	0.000143128	0.00148268					Ma01_g03990	2.43698	0.00220895	0.0339096	Ma10_g13150	-1.68697	0.00205125	0.0239913
Ma01_g06840	-3.49103	9.67576e-30	4.89197e-27	Ma06_g08050	-1.95741	0.00020132	0.00195318					Ma08_g29830	2.4403	5.07066e-09	1.37867e-06	Ma09_g27690	-1.68476	8.45211e-05	0.00223925
Ma03_g23780	-3.48694	1.69561e-26	5.33616e-24	Ma03_g01130	-1.95731	2.41178e-05	0.000334272					Ma02_g11170	2.4414	0.00277651	0.0396194	Ma08_g01820	-1.68355	8.65658e-08	9.97926e-06
Ma03_g15370	-3.48596	2.09095e-10	4.56383e-09	Ma11_g23280	-1.95516	0.000176411	0.00174428					Ma07_g28200	2.44291	0.00232706	0.0352386	Ma04_g32880	-1.68307	0.00266361	0.0290406
Ma01_g17130	-3.48454	3.20598e-06	2.36771e-05	Ma05_g28800	-1.95473	5.67599e-05	0.000694119					Ma08_g08050	2.44314	1.28719e-07	2.03389e-05	Ma08_g02960	-1.67795	0.00585577	0.0494718
Ma03_g09410	-3.4843	6.78888e-08	7.86536e-07	Ma03_g11510	-1.9538	1.10234e-05	0.000173283					Ma05_g10930	2.44337	0.00371468	0.0478425	Ma11_g00490	-1.6743	2.11763e-05	0.000786482
Ma07_g12250	-3.4838	2.11298e-05	0.000123188	Ma05_g12690	-1.95364	0.00801105	0.0365216					Ma10_g15690	2.44903	2.69081e-06	0.00023676	Ma06_g12150	-1.6732	0.000956141	0.0138231
Ma03_g24810	-3.48089	4.15013e-11	1.05868e-09	Ma05_g21360	-1.95199	0.00155447	0.0102446					Ma05_g02540	2.45003	9.69143e-08	1.60707e-05	Ma01_g02270	-1.67212	1.09043e-05	0.000470129
Ma04_g16060	-3.47857	2.56668e-10	5.48192e-09	Ma04_g35970	-1.94968	0.000294261	0.00266221					Ma01_g17210	2.45197	7.56799e-06	0.000536154	Ma08_g22110	-1.67171	5.47556e-05	0.00159665
Ma02_g19880	-3.47526	3.22814e-08	4.0537e-07	Ma09_g20180	-1.94795	1.55576e-07	4.64105e-06					Ma03_g24890	2.4565	0.000326887	0.00887979	Ma06_g08700	-1.67109	0.000269994	0.0054206
Ma04_g37660	-3.47343	0.0045088	0.0128121	Ma11_g07820	-1.94258	0.00191702	0.0121346					Ma10_g28440	2.4604	4.51226e-06	0.000348286	Ma07_g12000	-1.66971	0.00390548	0.037676
Ma04_g31790	-3.47333	5.82215e-10	1.14007e-08	Ma06_g37080	-1.94204	0.00420756	0.0222714					Ma06_g15450	2.46613	1.63317e-05	0.000970258	Ma08_g17150	-1.66549	0.00468239	0.0425183
Ma08_g07220	-3.47242	6.31264e-05	0.00031937	Ma05_g24050	-1.93771	0.00416147	0.0221056					Ma10_g22760	2.47277	8.48424e-06	0.000590335	Ma09_g21920	-1.66285	0.000202278	0.00436771
Ma10_g18180	-3.47241	6.0661e-08	7.10537e-07	Ma10_g29750	-1.93731	0.00620428	0.0301384					Ma00_g02750	2.48055	4.84861e-05	0.00217755	Ma05_g20240	-1.66151	0.000272605	0.00545601
Ma10_g04400	-3.47216	8.14758e-08	9.25183e-07	Ma06_g27210	-1.93639	0.00406002	0.021688					Ma06_g38610	2.48114	0.00296063	0.0411268	Ma03_g29660	-1.66073	0.00444959	0.0412821
Ma06_g32530	-3.47196	0.000190235	0.000833979	Ma05_g20370	-1.93614	0.00560575	0.0278898					Ma01_g21420	2.48986	1.60312e-06	0.000154719	Ma06_g27590	-1.66068	0.00386532	0.0374459
Ma04_g05100	-3.46766	1.8008e-06	1.43163e-05	Ma11_g05620	-1.93578	2.58901e-07	7.23682e-06					Ma05_g11060	2.49007	0.00325702	0.0436875	Ma01_g20770	-1.65772	1.02584e-05	0.000450123
Ma06_g21240	-3.46712	5.70701e-11	1.41373e-09	Ma03_g23340	-1.93523	0.000147637	0.00151939					Ma07_g12500	2.49022	0.000416947	0.0105188	Ma02_g08060	-1.65369	7.30748e-09	1.32785e-06
Ma11_g05690	-3.46687	4.81183e-18	4.91396e-16	Ma04_g03860	-1.93486	0.00261043	0.0154082					Ma07_g16170	2.49174	4.54375e-06	0.000349822	Ma00_g02570	-1.65308	3.36449e-05	0.00110533
Ma09_g27790	-3.46659	8.49126e-13	3.18976e-11	Ma11_g06050	-1.93309	0.00962373	0.0420656					Ma10_g08690	2.49231	0.00107311	0.0206282	Ma11_g02650	-1.65059	0.00295557	0.0311701
Ma03_g06080	-3.46504	3.71547e-12	1.19115e-10	Ma09_g04910	-1.93295	1.90243e-05	0.000275415					Ma04_g07410	2.49691	0.0030323	0.0417114	Ma09_g28420	-1.65057	0.000249188	0.00509836
Ma03_g07070	-3.46467	0.000167023	0.000744883	Ma04_g02870	-1.93283	0.00974583	0.0424344					Ma06_g22800	2.49707	0.000166397	0.00547641	Ma07_g17720	-1.64998	6.51972e-06	0.000322606
Ma03_g06980	-3.46277	2.83909e-05	0.000159986	Ma07_g09610	-1.93242	0.000193264	0.00188198					Ma06_g18470	2.4971	0.00348421	0.0458185	Ma01_g07430	-1.6499	3.12384e-08	4.33069e-06
Ma11_g07460	-3.4625	0.000180383	0.000796561	Ma01_g04470	-1.93074	0.00145888	0.00973216					Ma03_g28600	2.49913	0.00130377	0.023701	Ma08_g11100	-1.6465	0.00531365	0.0465042
Ma01_g06690	-3.4606	8.53955e-11	2.02247e-09	Ma02_g02750	-1.92802	0.00090825	0.00668755					Ma04_g24700	2.5066	0.00321223	0.0434147	Ma06_g00010	-1.64644	0.00204952	0.0239913
Ma03_g18770	-3.45893	1.1494e-06	9.65117e-06	Ma02_g02920	-1.92769	0.00273234	0.0159663					Ma03_g02440	2.51284	1.56924e-05	0.000937665	Ma05_g04190	-1.64581	0.00536494	0.0467876
Ma06_g28330	-3.4568	2.50225e-17	2.31053e-15	Ma10_g11310	-1.92448	0.00481437	0.0247289					Ma06_g18890	2.51558	0.000192551	0.00611794	Ma08_g21630	-1.64485	4.58228e-06	0.000244411
Ma06_g11270	-3.45364	0.000751471	0.00274664	Ma11_g12340	-1.92402	0.000117145	0.00125949					Ma06_g29780	2.5161	0.00161242	0.0273233	Ma07_g26770	-1.64224	0.000411517	0.00743574
Ma06_g12640	-3.45345	2.5253e-06	1.92493e-05	Ma06_g11920	-1.91841	0.00339606	0.01886					Ma08_g17680	2.52307	1.15526e-05	0.000748192	Ma04_g27690	-1.63998	4.79172e-10	1.24355e-07
Ma09_g21830	-3.45021	1.50297e-08	2.05143e-07	Ma08_g01600	-1.9177	0.00329196	0.0183839					Ma03_g10420	2.52596	1.81132e-06	0.000171343	Ma04_g13860	-1.6398	0.000232353	0.00485271
Ma06_g25580	-3.44719	6.55151e-08	7.62473e-07	Ma06_g20050	-1.9174	0.00268133	0.0157441					Ma11_g00520	2.52659	0.000110773	0.00403934	Ma05_g28420	-1.63973	1.67196e-07	1.75307e-05
Ma07_g15530	-3.44644	2.34662e-10	5.07163e-09	Ma07_g06710	-1.9168	0.000148871	0.00152935					Ma06_g30520	2.52829	0.000414518	0.0104775	Ma07_g12630	-1.63972	0.00500001	0.0445225
Ma10_g17560	-3.44628	6.6459e-19	7.97534e-17	Ma02_g21770	-1.91592	0.000163822	0.00164691					Ma06_g10530	2.53258	1.36254e-06	0.000136616	Ma06_g34160	-1.63766	0.000733033	0.0113395
Ma06_g32060	-3.445	0.00841878	0.0217931	Ma01_g20460	-1.91499	0.000307828	0.0027637					Ma11_g11100	2.53286	1.37139e-05	0.000857377	Ma10_g17390	-1.6373	0.00478415	0.0432226
Ma07_g02830	-3.44184	0.0164653	0.0384207	Ma05_g13170	-1.91456	0.000389875	0.0033502					Ma03_g26610	2.53689	0.00134581	0.0241043	Ma01_g18840	-1.63717	0.000153337	0.00350021
Ma10_g30080	-3.43736	1.00023e-05	6.38776e-05	Ma03_g23360	-1.91403	0.00468777	0.0242367					Ma04_g37530	2.54549	8.07768e-05	0.00322184	Ma07_g10670	-1.63408	0.00355457	0.0353075
Ma05_g07360	-3.43725	7.26893e-09	1.07573e-07	Ma02_g18610	-1.91306	0.00246186	0.0146882					Ma11_g17050	2.54968	2.01484e-06	0.000185957	Ma05_g15040	-1.63319	0.00219004	0.0251385
Ma03_g08140	-3.43675	0.000425441	0.00167831	Ma10_g12540	-1.91306	2.11801e-05	0.000299872					Ma05_g06250	2.55674	0.00324182	0.0435933	Ma01_g10930	-1.63222	0.000148688	0.00342569
Ma05_g14840	-3.43527	7.27386e-09	1.07594e-07	Ma07_g09020	-1.91125	0.00390909	0.0210674					Ma03_g26110	2.5687	0.0001986	0.00625895	Ma06_g18310	-1.63136	0.00113706	0.0156223
Ma05_g29500	-3.43315	0.000427155	0.00168443	Ma07_g28860	-1.90921	1.0244e-05	0.000162819					Ma08_g24440	2.56959	0.000323826	0.00882812	Ma04_g04900	-1.63091	0.000247961	0.0050862
Ma06_g19060	-3.43114	2.37891e-31	1.46736e-28	Ma10_g26990	-1.90808	0.00968505	0.0422457					Ma03_g01310	2.57032	2.71386e-07	3.82004e-05	Ma10_g28480	-1.63062	0.00176329	0.0216296
Ma06_g23210	-3.42962	1.3854e-07	1.47844e-06	Ma07_g21010	-1.90623	0.000123725	0.00131598					Ma01_g15270	2.57888	0.000956763	0.0188973	Ma06_g06380	-1.63028	4.99912e-05	0.00149291
Ma10_g10710	-3.42745	8.25457e-06	5.38792e-05	Ma00_g02750	-1.90475	0.0013903	0.00937639					Ma06_g32210	2.59044	2.11456e-06	0.000191096	Ma01_g21960	-1.63016	0.000431898	0.00768315
Ma06_g04510	-3.42533	6.97683e-10	1.33482e-08	Ma06_g17920	-1.90396	0.00148641	0.00987868					Ma04_g25730	2.59193	0.00283064	0.0400425	Ma07_g24760	-1.62936	1.00755e-06	7.75256e-05
Ma08_g17710	-3.42492	0.00208787	0.00661448	Ma04_g32880	-1.9034	0.00182758	0.0116638					Ma10_g11920	2.59216	6.96318e-06	0.000499165	Ma05_g20630	-1.62915	1.44168e-05	0.000575296
Ma06_g13300	-3.42353	1.94989e-20	3.02194e-18	Ma06_g19530	-1.90048	0.00386627	0.0208911					Ma07_g13430	2.59502	2.8575e-05	0.00149461	Ma03_g29320	-1.62896	0.00576576	0.0489298
Ma08_g14360	-3.42242	0.000273752	0.00114883	Ma06_g18560	-1.89974	1.95378e-08	7.62676e-07					Ma02_g08780	2.59588	0.00176037	0.0290952	Ma04_g21580	-1.62642	0.000101021	0.00258322
Ma07_g07970	-3.42239	5.15539e-26	1.49998e-23	Ma09_g25870	-1.89918	4.00812e-05	0.000517687					Ma04_g26400	2.59705	1.69106e-06	0.000162536	Ma11_g15590	-1.61922	0.00146822	0.0189117
Ma05_g06630	-3.4211	3.67391e-18	3.80225e-16	Ma07_g06150	-1.89853	4.56867e-05	0.000578986					Ma11_g06470	2.59978	0.000304236	0.0084392	Ma03_g01160	-1.61666	0.00311472	0.0322844
Ma02_g05600	-3.42008	0.0011331	0.00389805	Ma09_g04230	-1.89578	0.0051198	0.0260135					Ma08_g10850	2.59998	0.000156162	0.0052077	Ma10_g06970	-1.61444	1.19129e-05	0.000496312
Ma07_g19830	-3.41988	4.34267e-05	0.000230679	Ma01_g15730	-1.89573	0.00123155	0.00851728					Ma08_g21570	2.60006	0.00264359	0.0384498	Ma02_g04850	-1.613	3.53743e-05	0.00115273
Ma05_g25310	-3.41781	0.00498806	0.0139623	Ma04_g19160	-1.89563	1.90338e-06	3.91642e-05					Ma06_g38130	2.61496	0.00212941	0.0331437	Ma07_g07110	-1.61262	9.78326e-06	0.000432818
Ma10_g11530	-3.41717	0.000470302	0.00183463	Ma04_g13540	-1.89484	0.00850067	0.0382391					Ma11_g18350	2.61581	4.03046e-06	0.000321797	Ma11_g17230	-1.61218	0.000140326	0.00327526
Ma11_g24530	-3.4162	1.13624e-06	9.54588e-06	Ma09_g21900	-1.89472	0.00559704	0.0278747					Ma03_g07150	2.62349	0.00119175	0.0222155	Ma08_g07310	-1.61007	0.00130914	0.0173344
Ma06_g06480	-3.41072	0.00130747	0.00441808	Ma04_g18980	-1.89209	5.79495e-06	9.9701e-05					Ma03_g22270	2.62922	0.00220481	0.0339079	Ma10_g21340	-1.60998	5.11556e-05	0.00151922
Ma04_g28610	-3.40914	6.54473e-06	4.40424e-05	Ma01_g23640	-1.89031	0.00722908	0.0337929					Ma09_g14710	2.63034	1.74035e-05	0.00102585	Ma11_g07040	-1.6093	0.00362152	0.0357516
Ma11_g09480	-3.40823	2.63243e-10	5.6107e-09	Ma05_g00300	-1.88975	1.71809e-06	3.59384e-05					Ma09_g00210	2.63338	0.002602	0.0380283	Ma10_g25410	-1.60602	0.000205137	0.00440149
Ma04_g24480	-3.40654	1.56885e-07	1.65136e-06	Ma08_g06950	-1.88954	3.44372e-10	2.1922e-08					Ma10_g14910	2.63547	7.1154e-08	1.23415e-05	Ma05_g28790	-1.59961	0.000185954	0.00411316
Ma04_g38030	-3.40586	0.000281168	0.00117543	Ma11_g23240	-1.88929	0.00606889	0.0295994					Ma07_g00510	2.6397	0.00133521	0.0240111	Ma09_g23510	-1.59813	0.000574627	0.00947751
Ma01_g00220	-3.40525	0.000120861	0.000562552	Ma02_g15020	-1.88872	0.00403226	0.0215624					Ma06_g02700	2.64342	0.00108705	0.02083	Ma08_g34540	-1.59459	4.56671e-08	5.92255e-06
Ma04_g35250	-3.40509	4.09332e-18	4.22215e-16	Ma04_g26210	-1.88853	8.00667e-06	0.000131642					Ma08_g25160	2.64545	0.000367956	0.00965644	Ma11_g14010	-1.59359	4.34959e-05	0.00135558
Ma07_g15020	-3.40448	1.61368e-08	2.17706e-07	Ma05_g27660	-1.8858	0.00350496	0.0193605					Ma11_g07890	2.6463	0.0024759	0.0366736	Ma06_g12280	-1.59211	0.00465017	0.0423452
Ma03_g02330	-3.40319	6.38828e-16	4.3913e-14	Ma02_g04850	-1.88539	1.30732e-06	2.84217e-05					Ma11_g23440	2.65142	4.54573e-07	5.66902e-05	Ma03_g21150	-1.59168	0.00314617	0.0324952
Ma09_g23440	-3.40311	6.63521e-07	5.88374e-06	Ma05_g27420	-1.88536	0.000372501	0.00322112					Ma03_g01690	2.65248	1.80218e-05	0.00105202	Ma11_g09160	-1.58978	3.41245e-07	3.2092e-05
Ma03_g14760	-3.4031	7.36159e-28	2.83798e-25	Ma04_g35430	-1.88526	0.000704617	0.00545377					Ma10_g25730	2.66099	3.9111e-07	5.03818e-05	Ma03_g19590	-1.5897	3.26617e-06	0.000188261
Ma09_g05870	-3.3995	9.64675e-07	8.23002e-06	Ma06_g16970	-1.88484	4.21692e-06	7.64254e-05					Ma10_g25810	2.66769	0.00271918	0.0390413	Ma01_g12690	-1.58446	0.000560359	0.00931413
Ma10_g16770	-3.39945	2.62676e-08	3.36988e-07	Ma06_g37990	-1.8841	4.54278e-09	2.1264e-07					Ma03_g08740	2.67658	0.00109153	0.0209004	Ma05_g27040	-1.58251	0.000720498	0.0111934
Ma09_g11840	-3.39907	2.50676e-06	1.91269e-05	Ma09_g30260	-1.88404	2.54393e-06	5.01495e-05					Ma03_g31050	2.68121	1.10566e-05	0.000726128	Ma10_g20840	-1.5817	0.00107787	0.0150598
Ma10_g02250	-3.39788	0.000133987	0.000615198	Ma06_g21530	-1.88283	7.5977e-05	0.000881557					Ma08_g02220	2.69586	0.00384916	0.0489127	Ma07_g01680	-1.58136	0.00382282	0.0371348
Ma05_g24870	-3.39388	3.69733e-09	5.89909e-08	Ma04_g39250	-1.88198	0.00123768	0.00855218					Ma10_g23400	2.69642	2.05405e-05	0.00116744	Ma02_g24200	-1.58032	0.00522781	0.0459262
Ma02_g20940	-3.39332	1.54122e-05	9.3311e-05	Ma05_g29670	-1.88187	0.00052692	0.00428251					Ma07_g26010	2.69989	5.13942e-07	6.15507e-05	Ma09_g00400	-1.57708	0.00106644	0.0149402
Ma06_g18270	-3.39117	7.71852e-05	0.000380388	Ma10_g09400	-1.87887	0.000636306	0.00500247					Ma02_g07400	2.71067	0.00262248	0.0382535	Ma04_g32440	-1.57595	1.64367e-05	0.00064313
Ma04_g06820	-3.3906	6.04093e-09	9.13276e-08	Ma04_g15710	-1.87793	0.00379621	0.0206115					Ma06_g27370	2.71206	1.27931e-06	0.000131773	Ma07_g21540	-1.57556	0.00185636	0.0223722
Ma03_g05420	-3.3878	0.000916734	0.00325688	Ma06_g18050	-1.8776	4.56572e-05	0.000578986					Ma01_g01570	2.71372	0.00391696	0.0494619	Ma04_g33610	-1.5747	0.000508688	0.00869758
Ma04_g11440	-3.38774	5.37118e-07	4.87787e-06	Ma10_g07590	-1.87752	0.00163219	0.0106653					Ma05_g08930	2.72204	2.45771e-06	0.000218801	Ma11_g17470	-1.5747	9.97784e-07	7.71436e-05
Ma04_g07070	-3.38726	8.38363e-06	5.4583e-05	Ma09_g24940	-1.87696	9.86426e-05	0.00109649					Ma05_g31280	2.72676	0.000192579	0.00611794	Ma01_g20900	-1.57358	0.000105191	0.00266188
Ma05_g15450	-3.38666	0.00127086	0.00431183	Ma10_g11760	-1.8764	0.00183995	0.0117356					Ma07_g08090	2.72714	0.000100268	0.00373591	Ma07_g08710	-1.57238	0.000443302	0.00783833
Ma00_g02460	-3.38494	1.58857e-08	2.14694e-07	Ma08_g16780	-1.87294	0.00936236	0.0411516					Ma07_g16030	2.72836	1.7217e-06	0.000164177	Ma03_g06620	-1.57174	0.000754903	0.0116172
Ma05_g21680	-3.38459	0.00367777	0.0107198	Ma06_g08270	-1.87181	0.000982166	0.00710942					Ma09_g27840	2.73063	0.00348979	0.045832	Ma04_g08540	-1.57091	0.00222691	0.0254618
Ma08_g11950	-3.38417	0.00167477	0.00546695	Ma11_g20290	-1.87181	0.0104356	0.0447694					Ma07_g20680	2.73167	0.00059456	0.013563	Ma01_g12990	-1.56936	0.00457169	0.041937
Ma08_g30370	-3.38366	5.06289e-11	1.26947e-09	Ma10_g08770	-1.87165	0.000628172	0.00494593					Ma09_g28740	2.73235	1.14076e-05	0.000741985	Ma06_g13490	-1.56933	0.00387146	0.0374602
Ma08_g17060	-3.38351	9.18409e-09	1.32501e-07	Ma11_g19630	-1.87157	0.00111046	0.00783347					Ma06_g31200	2.73562	0.000559874	0.0129578	Ma06_g33040	-1.5674	0.00031933	0.00615743
Ma02_g06360	-3.38349	0.00278509	0.00844105	Ma03_g18990	-1.86774	2.7259e-06	5.30396e-05					Ma09_g04960	2.73622	3.22449e-12	2.49526e-09	Ma03_g22190	-1.56433	3.55908e-05	0.00115744
Ma11_g17150	-3.38258	0.000112018	0.00052656	Ma04_g07170	-1.86583	0.000133838	0.00140326					Ma06_g22200	2.73922	0.000529985	0.0124766	Ma10_g26850	-1.56093	0.00183947	0.0222417
Ma04_g39180	-3.38183	9.01562e-16	6.0976e-14	Ma10_g08690	-1.86511	0.0108424	0.046052					Ma05_g05820	2.7398	0.000254437	0.00741923	Ma05_g26790	-1.56025	4.89488e-05	0.0014674
Ma09_g20930	-3.38013	8.87498e-06	5.74545e-05	Ma03_g09050	-1.86468	1.31832e-09	7.01518e-08					Ma06_g12050	2.74278	1.13056e-07	1.82461e-05	Ma08_g23510	-1.55864	0.0017867	0.0218003
Ma06_g25180	-3.37662	0.000940902	0.00333391	Ma08_g26730	-1.86272	0.00282416	0.0163632					Ma05_g04730	2.74681	0.000537831	0.0126023	Ma04_g00190	-1.55645	0.00146012	0.0188374
Ma09_g02420	-3.37373	4.19826e-06	2.99096e-05	Ma06_g03800	-1.86257	0.00041292	0.00351277					Ma02_g11730	2.75371	0.000498049	0.0119136	Ma04_g07210	-1.55527	0.000543691	0.00912192
Ma06_g22180	-3.37357	6.09649e-06	4.14511e-05	Ma09_g01330	-1.86241	0.000837087	0.00626215					Ma03_g21440	2.7548	0.000443086	0.0109519	Ma04_g32070	-1.55289	5.23382e-05	0.0015472
Ma03_g32890	-3.37004	5.81471e-27	1.94925e-24	Ma06_g09320	-1.86145	0.0100647	0.04357					Ma11_g19050	2.75577	0.000362633	0.00956205	Ma05_g05840	-1.55105	0.000238815	0.00495868
Ma09_g18960	-3.36721	0.000750452	0.00274356	Ma01_g02290	-1.85944	0.00104418	0.00746223					Ma10_g27770	2.75603	6.53764e-07	7.67728e-05	Ma08_g08740	-1.55089	0.00539688	0.0469388
Ma09_g04420	-3.36202	9.02888e-07	7.74575e-06	Ma11_g11610	-1.85771	3.93765e-09	1.86813e-07					Ma01_g21520	2.76456	0.00119684	0.022283	Ma06_g24620	-1.55029	0.00204783	0.0239855
Ma03_g08870	-3.36088	0.000150912	0.000682323	Ma06_g33870	-1.85749	0.000798036	0.00603595					Ma05_g15800	2.76624	2.02321e-08	4.33054e-06	Ma08_g26630	-1.54933	0.000971202	0.0139716
Ma03_g28480	-3.35991	8.83987e-18	8.60033e-16	Ma01_g12610	-1.85502	4.72829e-08	1.63502e-06					Ma03_g05910	2.76789	0.00288094	0.040478	Ma03_g28970	-1.54663	1.74532e-06	0.000117683
Ma01_g12110	-3.35808	3.11321e-34	2.74327e-31	Ma09_g29330	-1.85463	6.10753e-05	0.000737445					Ma02_g08850	2.77354	9.64882e-12	6.33046e-09	Ma01_g02140	-1.546	0.000112272	0.00278412
Ma03_g05490	-3.3528	0.0100154	0.0252356	Ma05_g01110	-1.85424	0.000935058	0.0068455					Ma11_g01400	2.77458	3.1371e-06	0.000265204	Ma09_g22180	-1.54561	5.36463e-10	1.36355e-07
Ma10_g17870	-3.35249	2.41748e-16	1.82256e-14	Ma03_g14830	-1.85347	2.96914e-08	1.08887e-06					Ma04_g07920	2.77963	0.000992298	0.0194718	Ma04_g14670	-1.54503	6.06047e-07	5.22582e-05
Ma11_g18540	-3.3515	1.00038e-08	1.43235e-07	Ma08_g31510	-1.85281	0.00760661	0.0351302					Ma09_g14120	2.79375	8.80947e-07	9.73883e-05	Ma05_g25930	-1.54399	1.9172e-06	0.000125331
Ma03_g25240	-3.35052	0.00476836	0.0134496	Ma11_g15280	-1.85077	2.29982e-06	4.59993e-05					Ma04_g37490	2.79759	5.73507e-05	0.0024824	Ma01_g12110	-1.54136	9.55202e-08	1.07797e-05
Ma08_g22280	-3.35003	1.10475e-09	1.99951e-08	Ma03_g33450	-1.85038	0.000386687	0.00332643					Ma02_g09470	2.79914	0.000129387	0.00453971	Ma06_g21010	-1.54129	7.03445e-06	0.000340382
Ma09_g04220	-3.34716	5.8113e-18	5.87627e-16	Ma10_g20990	-1.85021	1.00179e-05	0.000159789					Ma03_g01750	2.8101	7.11177e-07	8.25512e-05	Ma03_g33560	-1.54022	0.000209037	0.00447619
Ma07_g02100	-3.34698	8.83226e-06	5.7214e-05	Ma06_g36150	-1.84924	3.9554e-05	0.000511926					Ma04_g34950	2.81021	0.00145987	0.0254528	Ma04_g13490	-1.53891	2.38322e-05	0.00085263
Ma11_g18960	-3.34674	0.000297806	0.00123516	Ma03_g21530	-1.84734	0.00237824	0.0143112					Ma08_g09890	2.81047	0.00109814	0.0209758	Ma03_g28390	-1.53681	0.000573779	0.00947751
Ma05_g29360	-3.34505	2.4174e-11	6.44382e-10	Ma05_g31970	-1.84652	1.91171e-09	9.71335e-08					Ma07_g15490	2.81159	0.00120147	0.0223554	Ma07_g27160	-1.53526	0.00227536	0.0259144
Ma11_g05750	-3.34401	2.30039e-08	2.98722e-07	Ma01_g15790	-1.84582	0.00709848	0.0333209					Ma06_g20750	2.81439	0.002034	0.0322544	Ma08_g19670	-1.53421	0.00210387	0.0243669
Ma06_g05980	-3.34344	6.65848e-06	4.46811e-05	Ma06_g02500	-1.84518	3.65236e-08	1.31644e-06					Ma04_g25580	2.83591	9.92089e-10	3.36418e-07	Ma11_g15780	-1.53328	0.00267059	0.029097
Ma03_g17030	-3.34317	1.92232e-09	3.29734e-08	Ma05_g26580	-1.84439	0.000916904	0.00673451					Ma05_g28590	2.84254	0.00384699	0.0489057	Ma10_g03540	-1.5322	0.00130723	0.0173237
Ma05_g24260	-3.34093	5.67082e-09	8.63972e-08	Ma03_g04640	-1.84398	0.00329807	0.0184114					Ma11_g03040	2.84626	8.9185e-05	0.00341141	Ma11_g16960	-1.5315	1.41595e-05	0.000566771
Ma08_g22320	-3.3395	2.22283e-06	1.72074e-05	Ma10_g22670	-1.8427	3.06041e-05	0.000411301					Ma09_g28430	2.8466	6.97199e-08	1.21627e-05	Ma02_g04250	-1.52985	3.97767e-05	0.00126667
Ma08_g11320	-3.33571	1.54563e-14	8.07947e-13	Ma11_g10040	-1.8416	3.63805e-05	0.00047673					Ma10_g26230	2.85016	0.0011765	0.0220402	Ma03_g00580	-1.52902	7.88394e-05	0.00211486
Ma06_g36250	-3.33359	0.00794867	0.0207557	Ma11_g20870	-1.84116	0.00541391	0.0271791					Ma10_g13560	2.85653	0.000358251	0.00951761	Ma03_g05840	-1.52756	0.00182321	0.0221359
Ma11_g05080	-3.33278	1.09622e-05	6.94219e-05	Ma09_g23740	-1.84084	1.42454e-08	5.79042e-07					Ma09_g07210	2.86365	0.00106585	0.0205412	Ma02_g20340	-1.52557	2.48666e-05	0.000881791
Ma04_g04180	-3.33262	8.54447e-07	7.38151e-06	Ma05_g09010	-1.83999	2.12817e-06	4.31433e-05					Ma10_g20080	2.86827	5.73823e-13	5.24787e-10	Ma07_g09720	-1.52382	1.06566e-05	0.000463228
Ma11_g07850	-3.33084	4.06638e-12	1.29024e-10	Ma09_g28670	-1.83935	0.00357928	0.0196676					Ma05_g03050	2.86996	0.00249754	0.0368585	Ma11_g15210	-1.52373	0.00310973	0.032264
Ma08_g18460	-3.32957	0.0103529	0.0259431	Ma04_g31560	-1.83873	3.35357e-07	9.014e-06					Ma04_g06610	2.87108	0.000941095	0.0187226	Ma10_g02760	-1.52281	0.000419589	0.00754345
Ma04_g38880	-3.32744	1.32871e-07	1.42486e-06	Ma03_g02630	-1.83833	0.000342111	0.00300451					Ma08_g08830	2.87423	0.000434791	0.0108089	Ma01_g16100	-1.5216	3.75171e-06	0.000209854
Ma02_g00280	-3.32722	1.10666e-06	9.30492e-06	Ma08_g05160	-1.83777	0.00259223	0.0153209					Ma10_g15930	2.87456	0.000311231	0.00857805	Ma09_g23250	-1.52148	1.43257e-07	1.53586e-05
Ma03_g03240	-3.32209	0.000421795	0.0016667	Ma02_g02420	-1.83739	3.67076e-07	9.76657e-06					Ma03_g17210	2.88613	0.00214306	0.0332921	Ma05_g22890	-1.52007	0.000598995	0.0097695
Ma09_g02330	-3.32203	0.000195194	0.000853297	Ma06_g02650	-1.83679	1.08978e-07	3.40916e-06					Ma06_g10570	2.89613	1.57382e-06	0.000152727	Ma08_g10170	-1.51869	0.00263348	0.0288024
Ma00_g02920	-3.32016	4.13147e-07	3.88362e-06	Ma10_g19930	-1.83647	2.28772e-06	4.57863e-05					Ma06_g29050	2.90032	2.60441e-05	0.00140359	Ma09_g07620	-1.51665	0.00562907	0.0482023
Ma06_g28600	-3.31933	0.0104298	0.026105	Ma09_g28620	-1.83428	0.000282377	0.00257996					Ma03_g21740	2.9012	7.82546e-05	0.00315039	Ma11_g08660	-1.51586	0.00502593	0.0447038
Ma02_g01800	-3.31907	0.000722963	0.00265629	Ma01_g17730	-1.83301	3.03537e-06	5.81278e-05					Ma10_g15000	2.90657	0.00263829	0.0383913	Ma02_g01760	-1.51578	0.00349086	0.034901
Ma07_g15490	-3.3181	0.000130693	0.000601508	Ma06_g00420	-1.83293	0.000753894	0.00577839					Ma05_g21580	2.907	0.000232256	0.00696076	Ma03_g25230	-1.51578	0.000500527	0.00859198
Ma07_g16300	-3.31751	4.20929e-09	6.63016e-08	Ma01_g17840	-1.83254	0.00102882	0.00736924					Ma09_g11730	2.92065	0.000720252	0.0154823	Ma10_g12790	-1.51576	0.00013572	0.00319325
Ma04_g20430	-3.31637	1.06009e-05	6.74105e-05	Ma06_g36780	-1.83205	0.00145108	0.00968881					Ma05_g27580	2.92461	0.00270096	0.0389102	Ma10_g20020	-1.51535	0.00164275	0.0205605
Ma06_g32390	-3.31288	0.000278128	0.00116387	Ma11_g01430	-1.83114	0.00064395	0.00505122					Ma03_g31670	2.936	0.000151107	0.00509544	Ma04_g17070	-1.514	0.00360161	0.0356207
Ma01_g04350	-3.31055	8.6762e-09	1.25862e-07	Ma10_g25590	-1.83098	8.57082e-06	0.000139895					Ma06_g14620	2.93956	0.000199458	0.00627701	Ma01_g06920	-1.51248	0.0014615	0.0188477
Ma05_g05980	-3.31034	2.45419e-07	2.44634e-06	Ma03_g30440	-1.83076	0.00538169	0.0270475					Ma10_g02900	2.93994	7.93691e-07	9.00512e-05	Ma01_g22450	-1.51207	0.00036227	0.00676637
Ma01_g18940	-3.30536	6.46275e-10	1.24964e-08	Ma04_g16340	-1.83058	0.00920222	0.0406747					Ma08_g12790	2.94032	6.01364e-05	0.00256707	Ma07_g20090	-1.51154	0.000576082	0.00947751
Ma04_g14200	-3.30506	1.47687e-07	1.56469e-06	Ma03_g10820	-1.8295	0.00124641	0.00860493					Ma02_g25030	2.9482	1.03318e-06	0.000110182	Ma11_g04770	-1.50603	0.000655451	0.0104311
Ma06_g05150	-3.30466	9.35085e-10	1.72276e-08	Ma09_g24050	-1.82853	2.15708e-12	2.65439e-10					Ma04_g07020	2.95015	3.01902e-05	0.00156192	Ma02_g17710	-1.50602	0.00258352	0.0283984
Ma07_g08240	-3.30411	4.87075e-29	2.11576e-26	Ma09_g11240	-1.82812	0.00128973	0.00884973					Ma04_g18830	2.95691	1.07077e-07	1.7563e-05	Ma10_g19930	-1.50572	7.23955e-05	0.00198504
Ma05_g07800	-3.30363	4.15167e-08	5.06695e-07	Ma07_g03590	-1.82811	1.25534e-09	6.71405e-08					Ma07_g16910	2.96867	1.0799e-11	6.93433e-09	Ma01_g18290	-1.50494	0.00045309	0.00797632
Ma06_g20420	-3.30283	1.09848e-07	1.20179e-06	Ma09_g30740	-1.828	0.00517275	0.0262318					Ma10_g25510	2.97624	0.000399115	0.0101892	Ma05_g03420	-1.5027	0.000491731	0.0084893
Ma11_g22960	-3.30277	1.34947e-12	4.85072e-11	Ma06_g34970	-1.82775	0.00727295	0.0339526					Ma10_g06320	2.97673	0.00223979	0.0342031	Ma11_g21760	-1.50052	0.00159534	0.0201437
Ma01_g11880	-3.30215	7.06863e-13	2.71949e-11	Ma06_g13940	-1.825	0.000443212	0.00372322					Ma11_g24150	2.97699	0.00124451	0.0229161	Ma05_g24640	1.50112	0.00490625	0.0439554
Ma06_g11840	-3.30105	5.22673e-16	3.68873e-14	Ma03_g05180	-1.82406	0.000121603	0.00129768					Ma05_g10310	2.98749	9.43978e-08	1.59158e-05	Ma07_g24910	1.50158	0.000254568	0.00518206
Ma02_g19760	-3.3009	3.99647e-12	1.27067e-10	Ma02_g19290	-1.82347	0.0113601	0.0477666					Ma07_g19970	3.00042	0.00307718	0.0421559	Ma04_g39320	1.50287	0.000152222	0.00347969
Ma08_g28160	-3.30086	1.12523e-08	1.59629e-07	Ma03_g17330	-1.82207	0.000159848	0.00161707					Ma11_g08460	3.01125	0.00374546	0.0481013	Ma07_g28060	1.50317	0.00275917	0.0297297
Ma04_g29000	-3.29596	0.00346141	0.010166	Ma05_g07050	-1.82179	0.00438885	0.0230046					Ma01_g23310	3.01228	0.000521751	0.0123115	Ma05_g12100	1.50415	0.000238233	0.00495299
Ma03_g20800	-3.29346	2.87028e-19	3.67313e-17	Ma07_g24540	-1.82078	0.000487319	0.00402083					Ma05_g03690	3.01615	0.00124036	0.0228729	Ma09_g07910	1.5057	0.000970379	0.0139716
Ma10_g15390	-3.29165	0.000114184	0.000535183	Ma04_g27980	-1.81871	5.2663e-08	1.79934e-06					Ma10_g04720	3.01738	0.000803928	0.0167213	Ma07_g11310	1.50601	2.65368e-07	2.6101e-05
Ma04_g04600	-3.2916	1.57222e-14	8.20455e-13	Ma10_g23810	-1.81677	0.000625615	0.00492826					Ma08_g11610	3.02119	7.41535e-07	8.50933e-05	Ma04_g11990	1.50704	0.00119289	0.0161954
Ma03_g12350	-3.28796	0.00109673	0.00379068	Ma06_g35530	-1.81571	0.00229955	0.0139202					Ma05_g16120	3.0247	0.000761922	0.016069	Ma02_g18910	1.50717	1.47578e-05	0.000585046
Ma06_g29520	-3.28766	9.74641e-06	6.24147e-05	Ma10_g31230	-1.81553	0.000275869	0.00253292					Ma09_g11650	3.04009	0.00120759	0.0224554	Ma04_g34830	1.5076	0.000271953	0.00544633
Ma10_g24520	-3.28647	3.10113e-06	2.30074e-05	Ma08_g21460	-1.81508	0.00030673	0.00275681					Ma10_g08010	3.05819	1.98136e-05	0.0011382	Ma08_g33170	1.50829	0.00173056	0.0213666
Ma02_g24950	-3.28449	3.92271e-12	1.24851e-10	Ma01_g18900	-1.81471	0.0103125	0.0444106					Ma02_g07140	3.06494	0.00337149	0.0448421	Ma03_g19300	1.51446	0.000101038	0.00258322
Ma07_g13140	-3.28173	1.99902e-09	3.39866e-08	Ma03_g12760	-1.81462	0.00135894	0.00920634					Ma04_g22940	3.07581	1.24531e-05	0.0007929	Ma04_g39640	1.51529	0.00152776	0.0195377
Ma04_g30450	-3.27958	0.00186052	0.00599145	Ma05_g20640	-1.81443	0.000701476	0.00543079					Ma05_g28720	3.08033	1.4428e-09	4.6323e-07	Ma11_g19790	1.51578	0.00317429	0.0327121
Ma07_g25020	-3.27728	3.09411e-27	1.08438e-24	Ma01_g00120	-1.81102	3.95254e-06	7.25177e-05					Ma07_g25450	3.09093	0.000859641	0.0175653	Ma02_g14580	1.51851	0.0010135	0.014392
Ma03_g30230	-3.2752	5.72316e-10	1.12211e-08	Ma10_g26880	-1.81037	0.00266218	0.0156696					Ma01_g11250	3.0934	0.000325396	0.00885523	Ma10_g00060	1.51911	0.00106214	0.0149048
Ma04_g23580	-3.27504	0.00204841	0.00650819	Ma03_g30310	-1.81037	0.00126955	0.0087379					Ma07_g21230	3.0934	1.45137e-12	1.21673e-09	Ma09_g21780	1.51952	2.90667e-06	0.000173124
Ma09_g02710	-3.27406	0.000202301	0.000880617	Ma06_g25070	-1.80884	0.000484088	0.00399626					Ma05_g10030	3.09951	1.75315e-08	3.80648e-06	Ma04_g22300	1.52246	0.000430783	0.00767181
Ma08_g29550	-3.27394	0.000150929	0.000682323	Ma10_g12010	-1.80864	0.010756	0.0457949					Ma05_g22610	3.1011	0.00212232	0.0330827	Ma03_g29590	1.52317	0.00570812	0.0485689
Ma05_g22730	-3.27338	0.00869985	0.0224079	Ma04_g00280	-1.8077	0.00017536	0.00173498					Ma09_g27420	3.10323	8.41092e-11	3.78868e-08	Ma02_g22880	1.52422	0.000133106	0.00314325
Ma06_g05140	-3.27214	1.23803e-06	1.02917e-05	Ma07_g10930	-1.8052	0.00550607	0.0275277					Ma07_g25430	3.11802	0.00042563	0.010666	Ma04_g36880	1.52704	0.000148986	0.00342763
Ma07_g09060	-3.27168	0.000277715	0.00116278	Ma07_g13120	-1.80219	3.7652e-06	6.99359e-05					Ma07_g14030	3.12225	0.0005392	0.0126148	Ma01_g04050	1.52853	0.00104066	0.0146545
Ma07_g09000	-3.2715	2.2262e-09	3.73142e-08	Ma07_g22350	-1.80185	0.000202078	0.00195905					Ma01_g10520	3.12937	6.88668e-09	1.77641e-06	Ma03_g20280	1.52992	0.000608425	0.00986376
Ma03_g33000	-3.2709	0.000117135	0.000547108	Ma05_g02520	-1.80144	0.00867004	0.0388843					Ma08_g08020	3.13357	0.000447462	0.011024	Ma06_g05670	1.53082	1.56057e-08	2.52224e-06
Ma08_g26950	-3.26941	0.000408658	0.00162225	Ma05_g10200	-1.80132	0.00330178	0.0184223					Ma10_g15370	3.15515	3.41672e-05	0.00171861	Ma01_g19350	1.53108	0.0003002	0.00588024
Ma09_g06290	-3.26868	0.00866079	0.0223278	Ma03_g09220	-1.79941	0.00406057	0.021688					Ma10_g18730	3.16336	0.000222031	0.00674813	Ma04_g00860	1.53154	0.000267695	0.00539128
Ma02_g12910	-3.26825	7.86068e-15	4.378e-13	Ma11_g23410	-1.7985	0.00122672	0.00849135					Ma03_g13540	3.16337	0.00122466	0.0226768	Ma04_g24840	1.53267	4.2273e-08	5.5495e-06
Ma09_g30670	-3.26621	1.54341e-07	1.62904e-06	Ma04_g01020	-1.79787	0.00273205	0.0159663					Ma07_g23350	3.16422	6.65507e-10	2.33547e-07	Ma08_g13130	1.53401	5.96391e-05	0.00170737
Ma11_g04960	-3.26454	6.07417e-05	0.000308736	Ma03_g01120	-1.79671	6.10095e-08	2.05531e-06					Ma11_g11120	3.17159	3.56624e-05	0.00177606	Ma10_g31030	1.53403	0.000212209	0.00452305
Ma07_g23970	-3.26112	6.96355e-15	3.93339e-13	Ma06_g13340	-1.7953	3.46391e-05	0.000457247					Ma09_g30180	3.18092	8.26767e-12	5.67087e-09	Ma04_g28770	1.53482	1.65048e-09	3.73833e-07
Ma09_g11810	-3.26024	3.12498e-05	0.000173528	Ma06_g19120	-1.79357	0.00118537	0.00825777					Ma07_g06000	3.18731	0.000676782	0.0148872	Ma11_g10460	1.53678	0.00246695	0.0274443
Ma09_g14360	-3.25985	1.70787e-07	1.77767e-06	Ma05_g25680	-1.79328	0.00479786	0.0246682					Ma01_g05830	3.1875	8.42653e-05	0.00330059	Ma05_g10880	1.53704	0.000130429	0.0031078
Ma10_g06600	-3.25894	6.31465e-07	5.63024e-06	Ma10_g30850	-1.79273	0.0053261	0.0268453					Ma01_g13800	3.1875	3.4997e-06	0.000287014	Ma03_g03950	1.5371	0.00312524	0.0323414
Ma06_g10240	-3.25745	6.31321e-07	5.63024e-06	Ma06_g09570	-1.79196	0.0036692	0.0200602					Ma09_g18960	3.192	0.00139489	0.024633	Ma06_g17060	1.54181	0.000568863	0.00942858
Ma01_g11970	-3.25507	2.50506e-06	1.91187e-05	Ma01_g08270	-1.79006	0.00579371	0.0286116					Ma09_g12530	3.19656	0.000117575	0.00424451	Ma09_g13790	1.5425	4.1908e-06	0.000228843
Ma07_g21330	-3.25369	8.32735e-06	5.42968e-05	Ma07_g13500	-1.78997	0.00203629	0.01271					Ma04_g16680	3.20837	2.529e-11	1.30715e-08	Ma02_g11530	1.5427	0.0036195	0.0357427
Ma07_g28960	-3.25354	0.00208359	0.00660176	Ma11_g22640	-1.78934	0.00369936	0.0201831					Ma06_g34350	3.21185	0.00130513	0.023701	Ma02_g00210	1.54311	3.09968e-05	0.00103526
Ma08_g10360	-3.2528	0.00173669	0.00564338	Ma10_g00060	-1.78907	9.12228e-05	0.00102816					Ma05_g31360	3.21668	5.83424e-06	0.000430507	Ma08_g02370	1.54427	1.5915e-07	1.6838e-05
Ma08_g04100	-3.25187	5.88184e-08	6.92638e-07	Ma06_g15630	-1.78866	2.68879e-05	0.000367471					Ma05_g07410	3.22115	2.33987e-08	4.90398e-06	Ma02_g07760	1.54536	4.99476e-08	6.32467e-06
Ma11_g03410	-3.25113	2.87499e-09	4.70385e-08	Ma06_g25970	-1.78821	4.08046e-05	0.000525737					Ma04_g21340	3.2349	4.22321e-06	0.000331918	Ma11_g00370	1.54746	0.00235023	0.026579
Ma05_g12640	-3.24976	6.56436e-07	5.83265e-06	Ma04_g25240	-1.78772	0.000102865	0.00113145					Ma07_g03740	3.2409	2.13169e-05	0.00119803	Ma08_g26930	1.54783	4.67683e-06	0.000247089
Ma10_g28480	-3.24918	2.64385e-10	5.62725e-09	Ma03_g03930	-1.78685	0.00109384	0.00774509					Ma09_g21720	3.24281	8.70978e-05	0.00336139	Ma07_g15700	1.54863	0.000245183	0.00505346
Ma06_g08270	-3.24765	1.13597e-08	1.60856e-07	Ma04_g07380	-1.78685	0.00017326	0.00171745					Ma03_g09740	3.24684	0.000702741	0.0152961	Ma06_g01870	1.5512	0.00203722	0.0239135
Ma04_g29210	-3.24541	2.38523e-07	2.38608e-06	Ma08_g27210	-1.78582	0.00150963	0.0100014					Ma06_g33250	3.2676	9.2832e-05	0.00351527	Ma10_g19200	1.55265	0.00453941	0.0417732
Ma06_g25670	-3.24453	4.71879e-05	0.00024801	Ma10_g22680	-1.78579	0.00157831	0.0103638					Ma06_g02570	3.26925	0.00306382	0.04203	Ma07_g24800	1.55431	0.00158769	0.0201043
Ma02_g04730	-3.24366	0.00103453	0.00361048	Ma04_g18380	-1.78429	1.03075e-05	0.00016358					Ma08_g18400	3.26999	0.00286607	0.0403174	Ma11_g03750	1.55501	0.000108598	0.00271817
Ma07_g18370	-3.24289	6.80181e-20	9.4493e-18	Ma11_g19840	-1.7832	0.0030867	0.0174793					Ma04_g09090	3.28317	0.00171801	0.0286778	Ma06_g31680	1.55512	0.00189789	0.022726
Ma07_g23510	-3.23976	3.71599e-06	2.6827e-05	Ma09_g30200	-1.78103	0.00906324	0.0402127					Ma07_g20020	3.28822	0.00188649	0.0305277	Ma09_g28870	1.55543	0.00350968	0.0350348
Ma02_g10170	-3.23593	4.16511e-05	0.000222976	Ma05_g12180	-1.78028	7.97915e-06	0.000131258					Ma08_g14490	3.28972	8.15343e-06	0.00057093	Ma06_g37610	1.5555	0.0029335	0.0310232
Ma04_g37750	-3.23548	1.0148e-12	3.7348e-11	Ma05_g22250	-1.77998	0.00404258	0.0216103					Ma08_g08150	3.29271	8.34885e-05	0.00328279	Ma06_g27270	1.55588	4.63004e-05	0.00141421
Ma02_g13280	-3.23515	3.58649e-16	2.61491e-14	Ma07_g19360	-1.77917	0.00149481	0.00991744					Ma11_g24280	3.29419	2.66173e-08	5.46298e-06	Ma01_g20120	1.55682	0.00137688	0.0180454
Ma11_g13140	-3.23442	1.18306e-08	1.66682e-07	Ma08_g27970	-1.77917	0.00389863	0.0210371					Ma10_g18870	3.30065	0.000880135	0.0178152	Ma02_g03950	1.55809	0.000556659	0.009267
Ma07_g22960	-3.22962	5.79378e-08	6.83323e-07	Ma03_g06090	-1.77808	1.8988e-05	0.000275016					Ma09_g15050	3.30112	0.00115149	0.0216523	Ma06_g19620	1.5587	7.63859e-05	0.002075
Ma05_g19480	-3.22847	1.11302e-07	1.21683e-06	Ma06_g04380	-1.77766	6.71615e-10	3.918e-08					Ma06_g30910	3.30646	0.000104917	0.00386618	Ma04_g32970	1.55926	0.000213452	0.00454652
Ma08_g26500	-3.22736	0.00161982	0.00531455	Ma08_g27290	-1.77683	0.000578313	0.00462739					Ma07_g11850	3.30841	1.16611e-05	0.000753605	Ma06_g01680	1.55947	0.00313286	0.032389
Ma07_g08320	-3.22714	8.21451e-06	5.36518e-05	Ma03_g16630	-1.77435	0.0061756	0.0300129					Ma01_g00060	3.3087	4.12034e-06	0.000327242	Ma06_g13710	1.56155	0.000887961	0.0131066
Ma03_g09880	-3.22378	0.000720798	0.00265024	Ma02_g09100	-1.77432	0.000462812	0.00386109					Ma02_g01190	3.31153	0.000807734	0.0167773	Ma07_g15070	1.56243	0.000505275	0.00865804
Ma04_g29910	-3.22329	0.0154938	0.0365241	Ma06_g18100	-1.77406	2.58127e-07	7.23219e-06					Ma00_g02050	3.31696	4.22348e-05	0.00197926	Ma09_g23090	1.56285	2.87438e-06	0.000172157
Ma09_g21620	-3.22294	0.0178182	0.0411072	Ma04_g35850	-1.77325	0.0107488	0.0457889					Ma02_g01750	3.31781	0.000428995	0.0107134	Ma04_g18870	1.5631	0.00140449	0.0183034
Ma09_g04570	-3.2223	0.000103021	0.000489714	Ma09_g22560	-1.77119	9.52956e-05	0.00106354					Ma08_g12960	3.32924	8.04639e-07	9.09513e-05	Ma03_g12720	1.56472	0.00569088	0.0485117
Ma08_g34110	-3.22091	5.32166e-34	4.55904e-31	Ma07_g06670	-1.77107	0.00618262	0.0300378					Ma03_g15430	3.33626	1.22778e-08	2.91766e-06	Ma06_g38440	1.56659	0.00295054	0.0311404
Ma02_g12240	-3.21825	2.6353e-05	0.000149789	Ma08_g26760	-1.7698	0.000129789	0.00136835					Ma10_g27480	3.35587	1.14453e-06	0.00011911	Ma03_g11560	1.56704	0.00446482	0.0413481
Ma02_g16380	-3.21783	0.000722454	0.00265499	Ma06_g16600	-1.76904	7.75946e-09	3.45252e-07					Ma01_g00100	3.3569	0.00203824	0.0322569	Ma02_g20080	1.57059	1.25597e-07	1.37401e-05
Ma06_g08490	-3.21527	1.21976e-05	7.59821e-05	Ma02_g13020	-1.76781	0.00366707	0.0200555					Ma01_g17240	3.36234	1.37125e-07	2.13322e-05	Ma09_g26920	1.57074	0.000671064	0.0106006
Ma08_g16360	-3.21445	3.57207e-35	3.55375e-32	Ma03_g03230	-1.76713	0.000534777	0.00433631					Ma07_g18610	3.37497	0.000254315	0.00741923	Ma08_g24470	1.57173	0.0011536	0.0158021
Ma05_g31910	-3.21396	0.0031658	0.00942346	Ma09_g14010	-1.76653	0.00235643	0.014199					Ma06_g20330	3.40164	4.39809e-05	0.00202797	Ma09_g08770	1.57194	0.00258978	0.0284492
Ma09_g03560	-3.21327	5.26625e-05	0.000272282	Ma09_g09560	-1.76565	0.00736189	0.034241					Ma06_g07640	3.4032	0.0010582	0.0204329	Ma04_g22700	1.57315	0.0011942	0.0161995
Ma06_g28570	-3.21052	0.000187219	0.000822744	Ma07_g21590	-1.76442	5.51963e-06	9.58542e-05					Ma06_g29380	3.4072	3.77844e-07	4.91574e-05	Ma01_g10720	1.57391	0.00117138	0.015974
Ma06_g11200	-3.20912	9.4814e-08	1.05886e-06	Ma04_g22260	-1.76149	0.00685273	0.032477					Ma10_g22770	3.41064	2.15674e-05	0.00120762	Ma10_g03630	1.57638	0.000832827	0.0125169
Ma03_g09980	-3.20715	3.15382e-09	5.11125e-08	Ma04_g33610	-1.76149	9.99486e-05	0.00110671					Ma10_g28290	3.412	4.96022e-05	0.00221903	Ma05_g28600	1.57739	0.000123208	0.00297502
Ma06_g29980	-3.20606	0.000296392	0.00123045	Ma04_g15330	-1.76146	2.09426e-06	4.26459e-05					Ma02_g08820	3.41496	4.52861e-05	0.00205834	Ma02_g18220	1.57773	0.00153801	0.019622
Ma11_g16880	-3.2037	2.58244e-16	1.93313e-14	Ma09_g01560	-1.75934	0.000167995	0.0016758					Ma05_g05400	3.41844	0.00187614	0.0304382	Ma08_g01070	1.58053	6.57374e-05	0.00183853
Ma04_g05560	-3.20262	0.0132247	0.0319192	Ma01_g02320	-1.75745	0.000528725	0.00429497					Ma11_g21910	3.45681	1.01236e-06	0.00010873	Ma10_g09750	1.58126	0.00545956	0.0472286
Ma10_g28140	-3.20074	2.299e-05	0.000132927	Ma03_g28740	-1.75505	9.59504e-11	7.19674e-09					Ma04_g26300	3.46212	0.00159747	0.0271932	Ma03_g30930	1.58161	0.000191475	0.00421232
Ma08_g15870	-3.19956	1.74883e-07	1.81602e-06	Ma08_g06640	-1.75038	0.000224824	0.00213582					Ma02_g18260	3.48784	0.00159589	0.0271932	Ma11_g22480	1.58224	9.39779e-05	0.00244211
Ma03_g15290	-3.19414	2.07456e-18	2.26083e-16	Ma09_g22230	-1.74931	1.78742e-05	0.000261287					Ma04_g37190	3.49176	5.11411e-08	9.48356e-06	Ma06_g20860	1.58526	0.00151671	0.0194187
Ma08_g13000	-3.19304	0.00139664	0.00467227	Ma07_g17780	-1.74741	0.00096841	0.0070267					Ma02_g19330	3.50246	3.76588e-16	8.11817e-13	Ma03_g01830	1.58621	5.13118e-06	0.000265328
Ma05_g18670	-3.19273	6.93512e-06	4.63458e-05	Ma05_g03710	-1.74729	0.00382053	0.0206972					Ma05_g18620	3.50507	0.000138636	0.0047927	Ma10_g27680	1.59079	1.81995e-10	5.41992e-08
Ma04_g18390	-3.19249	1.83657e-16	1.41604e-14	Ma07_g02520	-1.74726	0.000378928	0.00326862					Ma05_g10200	3.51449	2.38285e-08	4.95962e-06	Ma06_g05640	1.59345	0.00390174	0.0376605
Ma09_g14660	-3.18908	8.82773e-06	5.71966e-05	Ma10_g27770	-1.74711	0.00165684	0.0107794					Ma05_g01120	3.54049	1.48821e-06	0.0001463	Ma11_g06090	1.59485	0.00440283	0.0409272
Ma04_g17130	-3.1871	9.03089e-05	0.000436554	Ma07_g20280	-1.74498	0.0114092	0.0479057					Ma09_g24160	3.57326	9.89656e-06	0.00066373	Ma07_g17710	1.59503	0.000609383	0.00987384
Ma06_g02690	-3.18696	6.23613e-15	3.56825e-13	Ma10_g08860	-1.7442	0.00156884	0.0103177					Ma08_g12270	3.60093	0.000516973	0.0122275	Ma08_g00670	1.59684	0.000552441	0.00921763
Ma07_g18300	-3.18656	8.23777e-30	4.23435e-27	Ma07_g17490	-1.74384	0.00348094	0.0192515					Ma09_g30190	3.60195	0.000262125	0.00757028	Ma04_g02920	1.59839	0.00284415	0.0304091
Ma03_g15260	-3.18331	6.33204e-05	0.000320142	Ma02_g06310	-1.74312	0.00174725	0.0112445					Ma05_g15310	3.60424	2.75643e-07	3.8336e-05	Ma02_g03710	1.59842	2.91839e-07	2.80192e-05
Ma05_g21380	-3.18322	7.38881e-08	8.47446e-07	Ma03_g18890	-1.74212	3.36661e-05	0.000446511					Ma10_g04470	3.64278	1.36422e-10	5.83948e-08	Ma03_g08480	1.5987	1.44409e-05	0.000575542
Ma01_g08050	-3.18253	6.43972e-10	1.24606e-08	Ma03_g11990	-1.74209	2.2701e-05	0.000317552					Ma02_g16460	3.64863	5.37361e-06	0.000404428	Ma09_g03250	1.59923	0.000396083	0.00722588
Ma01_g14460	-3.18038	0.000484656	0.00188253	Ma01_g02420	-1.74207	0.00694081	0.0328155					Ma11_g14200	3.68462	1.4256e-09	4.62629e-07	Ma08_g09810	1.59998	1.476e-05	0.000585046
Ma05_g25980	-3.1801	2.83725e-05	0.000159911	Ma02_g09540	-1.74112	0.000523998	0.00426207					Ma02_g15980	3.69006	1.58306e-08	3.52108e-06	Ma03_g23650	1.60128	7.7847e-06	0.000367125
Ma04_g24540	-3.17911	9.32514e-05	0.0004493	Ma06_g13240	-1.7408	7.31422e-07	1.74555e-05					Ma10_g07650	3.718	5.528e-13	5.21359e-10	Ma01_g06750	1.60236	0.000403192	0.00730996
Ma02_g01130	-3.17753	7.57987e-08	8.67424e-07	Ma01_g01960	-1.74027	0.000343959	0.00301737					Ma10_g30050	3.72145	0.0015096	0.0261536	Ma07_g28530	1.6029	0.000376794	0.00697686
Ma11_g18220	-3.17728	2.70525e-07	2.66472e-06	Ma10_g19080	-1.73909	0.00601747	0.0294215					Ma11_g09960	3.72376	0.00172161	0.028722	Ma08_g30980	1.60317	5.42345e-05	0.00158577
Ma06_g18050	-3.17477	5.21297e-12	1.6207e-10	Ma09_g12320	-1.73759	0.00649246	0.0311967					Ma06_g20230	3.7374	1.1227e-08	2.68913e-06	Ma08_g20710	1.6047	0.000109862	0.00273701
Ma06_g23160	-3.17408	5.21955e-25	1.3642e-22	Ma07_g10540	-1.73543	0.000326798	0.00289986					Ma08_g06290	3.73895	0.000808628	0.0167843	Ma11_g01710	1.60472	9.13551e-05	0.00238882
Ma08_g33370	-3.17291	0.00154069	0.00508773	Ma03_g21400	-1.73518	0.000141339	0.00146801					Ma05_g32050	3.74789	3.72504e-07	4.90925e-05	Ma09_g07710	1.60537	0.000509797	0.0087077
Ma07_g16220	-3.17167	8.05305e-08	9.15459e-07	Ma06_g29010	-1.73425	0.00611051	0.0297655					Ma10_g04700	3.75625	0.00075602	0.0159669	Ma03_g01750	1.60558	0.00474308	0.0429162
Ma08_g23500	-3.17069	0.00242265	0.00750773	Ma02_g24940	-1.73094	0.00081548	0.00612524					Ma03_g11730	3.76151	4.52696e-07	5.66902e-05	Ma02_g09700	1.60561	0.000378395	0.00699443
Ma10_g23860	-3.17021	0.000124122	0.000576251	Ma05_g10030	-1.73078	0.00157507	0.0103479					Ma02_g17900	3.77126	0.00107264	0.0206282	Ma07_g27200	1.60627	0.00521024	0.0458545
Ma10_g10940	-3.16955	1.46087e-10	3.28866e-09	Ma04_g01760	-1.7299	0.00603667	0.0294817					Ma06_g03990	3.77663	0.00395177	0.0497349	Ma01_g12150	1.60639	0.0026104	0.0286254
Ma08_g30950	-3.16925	3.12024e-12	1.02265e-10	Ma01_g02980	-1.72904	0.00101741	0.00731018					Ma09_g17350	3.79019	0.00066562	0.0147709	Ma06_g05090	1.60692	0.000489181	0.00845435
Ma01_g18840	-3.16912	1.41055e-14	7.50048e-13	Ma06_g05230	-1.72775	0.00293993	0.0168555					Ma07_g25830	3.8082	4.88318e-07	5.92755e-05	Ma11_g10030	1.60798	2.86928e-07	2.77459e-05
Ma04_g32520	-3.16771	0.000210601	0.000913138	Ma03_g21190	-1.72728	0.00388692	0.0209847					Ma10_g01920	3.81512	1.37819e-05	0.000857606	Ma02_g16830	1.60827	0.000662987	0.0105094
Ma03_g06170	-3.16667	3.99351e-07	3.76878e-06	Ma08_g22700	-1.72727	1.98238e-05	0.00028415					Ma08_g11020	3.83995	0.000126595	0.00447907	Ma06_g14310	1.6088	0.00392118	0.0377709
Ma07_g13130	-3.16603	3.70812e-07	3.53296e-06	Ma11_g21590	-1.72671	0.00707032	0.0332477					Ma01_g17250	3.84577	0.00281117	0.0399534	Ma04_g22340	1.61126	0.00140597	0.0183152
Ma07_g01650	-3.16501	1.43361e-05	8.74177e-05	Ma03_g05140	-1.72668	0.00638334	0.0307945					Ma04_g28610	3.87921	0.0026336	0.0383415	Ma05_g27590	1.61254	0.00485715	0.0436492
Ma03_g10350	-3.16368	1.13523e-19	1.54919e-17	Ma06_g02640	-1.72401	2.59034e-05	0.00035556					Ma07_g09650	3.88894	3.62032e-08	7.28408e-06	Ma08_g29830	1.61277	0.000118098	0.00289172
Ma09_g19140	-3.16342	0.0160773	0.0376607	Ma04_g13610	-1.72349	6.77414e-05	0.000800146					Ma07_g09030	3.89279	0.00266242	0.0385672	Ma09_g19760	1.61365	0.000601723	0.00978918
Ma06_g25630	-3.16264	4.32487e-05	0.000230011	Ma07_g07970	-1.72222	1.77288e-07	5.20497e-06					Ma09_g28950	3.89767	0.000225076	0.00681322	Ma05_g19380	1.61371	0.00279303	0.0300242
Ma09_g03150	-3.16032	0.00015748	0.000709131	Ma08_g05430	-1.72141	2.64531e-05	0.000362001					Ma01_g06630	3.93457	0.000253623	0.00741539	Ma06_g05860	1.61448	0.00342716	0.0344893
Ma09_g04940	-3.15921	4.36171e-13	1.74023e-11	Ma07_g05940	-1.72075	1.22982e-05	0.000190004					Ma05_g19910	3.93746	0.000861435	0.0175764	Ma10_g08170	1.61448	0.00034413	0.00651073
Ma05_g03420	-3.15765	2.27842e-13	9.59957e-12	Ma03_g18970	-1.71949	0.000794216	0.00601717					Ma11_g07100	3.95733	3.05099e-07	4.18541e-05	Ma07_g20140	1.61451	9.5528e-07	7.43939e-05
Ma03_g21110	-3.15528	0.000353901	0.00143218	Ma06_g23610	-1.71938	0.00578542	0.0285752					Ma03_g23250	3.96161	0.00245333	0.0364205	Ma03_g20940	1.61543	0.00024668	0.0050664
Ma03_g21800	-3.15131	1.57568e-07	1.65685e-06	Ma05_g26180	-1.71885	6.45028e-05	0.000766491					Ma05_g30390	3.97859	0.000101917	0.00379268	Ma08_g01000	1.61561	0.000513768	0.00874543
Ma09_g23010	-3.15066	6.79637e-14	3.16149e-12	Ma02_g20150	-1.71854	5.48065e-05	0.000674947					Ma06_g06480	4.00842	0.000152172	0.00511171	Ma07_g04710	1.61691	0.000201611	0.00436644
Ma06_g08780	-3.14959	6.80527e-06	4.55669e-05	Ma08_g11100	-1.71801	0.00285192	0.0165028					Ma11_g23150	4.02533	1.36429e-05	0.000856979	Ma07_g18390	1.61715	8.34263e-07	6.7079e-05
Ma03_g25690	-3.14919	0.000564622	0.00214849	Ma02_g01270	-1.71721	0.00274685	0.0160349					Ma07_g05690	4.0254	0.000914555	0.0183275	Ma09_g09900	1.61955	0.00533731	0.0466098
Ma03_g27360	-3.14887	0.000482844	0.00187691	Ma04_g17390	-1.71697	0.00109964	0.00776701					Ma06_g32880	4.049	3.10586e-06	0.000264042	Ma02_g14700	1.62217	0.000633947	0.0101643
Ma07_g07490	-3.14443	4.31568e-15	2.54007e-13	Ma05_g05770	-1.71359	5.24183e-06	9.22977e-05					Ma05_g24600	4.05439	8.97454e-06	0.000618383	Ma08_g20310	1.62264	0.000324146	0.00621677
Ma09_g27850	-3.14411	3.74862e-08	4.63372e-07	Ma02_g16440	-1.71351	7.54507e-12	7.77886e-10					Ma06_g33890	4.09668	1.77232e-13	2.13955e-10	Ma09_g03980	1.62329	0.00206187	0.0240712
Ma06_g25200	-3.14225	1.73444e-06	1.38437e-05	Ma09_g21670	-1.71279	3.56895e-07	9.55216e-06					Ma03_g02270	4.10937	0.000524422	0.0123649	Ma03_g08990	1.62436	0.00301477	0.0315843
Ma09_g30610	-3.14216	0.00439757	0.0125414	Ma01_g10620	-1.71213	0.00344836	0.0190881					Ma08_g22940	4.10982	0.00302461	0.0416436	Ma00_g00330	1.62481	3.16385e-05	0.00105232
Ma03_g30530	-3.14137	0.00484813	0.0136316	Ma03_g05230	-1.71198	0.000842217	0.00629007					Ma08_g14110	4.11083	9.46407e-06	0.000647677	Ma07_g28410	1.62561	0.000631694	0.0101333
Ma07_g13610	-3.1413	1.76518e-07	1.83238e-06	Ma04_g02430	-1.71056	0.0016574	0.0107808					Ma01_g19380	4.1161	0.00292545	0.040873	Ma09_g26090	1.62597	0.00340704	0.0343608
Ma08_g20450	-3.14053	4.92398e-08	5.91888e-07	Ma01_g12660	-1.71037	4.16843e-06	7.57725e-05					Ma09_g03090	4.121	0.00112417	0.0213514	Ma03_g31100	1.6269	8.75351e-06	0.000399338
Ma05_g17150	-3.13846	3.76806e-05	0.000203879	Ma08_g06400	-1.71021	1.028e-06	2.32645e-05					Ma06_g08810	4.13594	0.000228905	0.00688768	Ma01_g15560	1.62722	0.00589807	0.0497247
Ma05_g32150	-3.13779	1.77937e-08	2.37977e-07	Ma05_g02190	-1.70832	9.57156e-05	0.00106734					Ma03_g23370	4.1511	1.90693e-08	4.11079e-06	Ma10_g02140	1.63009	0.00352385	0.0351431
Ma03_g02590	-3.13723	1.41187e-10	3.18534e-09	Ma10_g05120	-1.70711	0.000291256	0.00264033					Ma04_g08240	4.18499	0.00162484	0.0274413	Ma07_g05960	1.63068	0.0058502	0.0494378
Ma02_g19740	-3.13573	2.2369e-15	1.37701e-13	Ma05_g29440	-1.70623	0.000475703	0.00394358					Ma07_g02370	4.22041	2.83993e-07	3.9316e-05	Ma11_g23920	1.6307	0.00396069	0.0380375
Ma06_g14420	-3.13532	0.00152206	0.00503613	Ma01_g06210	-1.70517	2.39136e-05	0.000332155					Ma08_g12940	4.24539	6.05289e-05	0.00257653	Ma09_g09160	1.63185	0.000166152	0.00375014
Ma06_g03670	-3.13432	8.90916e-05	0.000431346	Ma03_g05880	-1.70487	7.60603e-05	0.000881874					Ma05_g31470	4.25003	0.000213896	0.00655327	Ma04_g15670	1.63216	0.00413309	0.0391554
Ma05_g28380	-3.1341	1.4402e-08	1.97585e-07	Ma03_g20250	-1.70431	0.000446009	0.00374372					Ma04_g03530	4.25501	3.92304e-07	5.03818e-05	Ma07_g02460	1.63292	0.00340832	0.0343608
Ma10_g21750	-3.13362	0.000899594	0.00320565	Ma04_g16900	-1.70399	5.85183e-06	0.000100515					Ma08_g25780	4.32014	1.30271e-06	0.000133264	Ma06_g03800	1.63329	0.00198622	0.0234813
Ma06_g06700	-3.13338	2.20528e-09	3.70441e-08	Ma02_g07540	-1.6988	0.00696605	0.0328986					Ma02_g06350	4.34435	0.000319982	0.00874419	Ma09_g06800	1.63381	0.00300028	0.0315147
Ma02_g16030	-3.13112	1.14628e-08	1.61916e-07	Ma04_g11420	-1.69798	5.36523e-10	3.21257e-08					Ma07_g18280	4.35083	1.36583e-05	0.000856979	Ma08_g02910	1.63385	0.000516787	0.0087851
Ma07_g14880	-3.13069	2.07906e-05	0.000121515	Ma01_g18790	-1.69775	0.000420897	0.00356523					Ma01_g06930	4.35996	0.000205175	0.00636402	Ma09_g00470	1.63479	0.000588494	0.00964717
Ma05_g19740	-3.13006	0.00293447	0.00883378	Ma06_g38530	-1.69626	0.00356776	0.0196181					Ma06_g17420	4.37794	1.34638e-08	3.13741e-06	Ma08_g14900	1.63629	0.00249633	0.027686
Ma05_g07600	-3.12777	1.96355e-08	2.59904e-07	Ma02_g10970	-1.69626	0.00624982	0.0303082					Ma11_g01360	4.39615	2.42667e-13	2.71248e-10	Ma03_g02100	1.6366	0.00459696	0.0420153
Ma04_g35140	-3.12681	1.55519e-07	1.63922e-06	Ma09_g06960	-1.69604	0.00244673	0.0146395					Ma08_g16870	4.40356	0.00368812	0.0476487	Ma03_g16640	1.63803	6.50747e-05	0.00182158
Ma09_g00940	-3.12677	0.000463652	0.00181292	Ma01_g13560	-1.69282	1.09163e-05	0.000171771					Ma10_g15170	4.41237	3.56577e-09	1.05505e-06	Ma08_g07460	1.63872	0.000134254	0.00316802
Ma07_g19290	-3.12497	0.000425891	0.00167987	Ma01_g05660	-1.68951	0.0039247	0.0211258					Ma09_g23190	4.41565	3.1344e-12	2.48938e-09	Ma11_g12620	1.63957	0.00163231	0.0204998
Ma06_g05480	-3.12367	4.3781e-12	1.38246e-10	Ma05_g28760	-1.6885	0.011906	0.049461					Ma04_g12180	4.41643	0.00372651	0.0479394	Ma03_g03170	1.64236	0.00197809	0.0234218
Ma09_g03580	-3.12145	0.000215352	0.000930989	Ma08_g06550	-1.6885	5.76343e-06	9.92671e-05					Ma10_g28140	4.42632	0.000310397	0.00856286	Ma02_g16740	1.64296	0.00209339	0.0243007
Ma09_g12030	-3.12077	0.000827696	0.00298666	Ma04_g15970	-1.68616	0.00898278	0.039957					Ma06_g00040	4.44722	0.000538868	0.0126148	Ma00_g03900	1.6459	4.03358e-05	0.00127971
Ma04_g16110	-3.12026	1.19747e-15	7.9082e-14	Ma11_g04090	-1.6857	0.000106417	0.00116441					Ma01_g09730	4.4488	2.05199e-10	8.25722e-08	Ma06_g02980	1.6502	6.63576e-13	3.44236e-10
Ma05_g25440	-3.11993	5.19951e-07	4.74152e-06	Ma07_g19450	-1.6849	1.7397e-06	3.63664e-05					Ma07_g20820	4.46965	3.5228e-12	2.65795e-09	Ma08_g14470	1.65101	0.0054073	0.0469718
Ma04_g06720	-3.11797	1.5599e-05	9.43313e-05	Ma02_g25000	-1.68194	0.00835737	0.0377237					Ma08_g12290	4.4697	1.68517e-05	0.000997225	Ma02_g24720	1.65139	0.000930486	0.0135832
Ma03_g26840	-3.11778	3.6216e-06	2.62376e-05	Ma03_g26810	-1.68037	0.0023575	0.0142027					Ma02_g07290	4.50708	0.00106556	0.0205412	Ma10_g09350	1.65325	0.000164138	0.00371249
Ma10_g25520	-3.11706	9.36972e-15	5.15101e-13	Ma05_g10000	-1.67875	0.00751088	0.0348055					Ma04_g39210	4.51828	8.65061e-05	0.00335264	Ma05_g14080	1.65682	0.000629152	0.010104
Ma11_g14940	-3.11663	6.90451e-08	7.98732e-07	Ma11_g07830	-1.67873	0.00511053	0.0259832					Ma08_g13830	4.53718	3.66503e-10	1.40014e-07	Ma10_g29540	1.65734	0.00100643	0.0143229
Ma11_g18020	-3.11548	1.3235e-18	1.48971e-16	Ma03_g05310	-1.67869	8.8035e-05	0.000997941					Ma02_g11880	4.54749	0.000421498	0.0105919	Ma01_g07450	1.65771	0.00267832	0.0291515
Ma08_g14820	-3.11296	0.000232011	0.000995552	Ma03_g01810	-1.67784	0.00278255	0.0161816					Ma06_g10020	4.57011	4.9995e-10	1.81789e-07	Ma07_g01630	1.65997	3.99643e-05	0.00127139
Ma05_g23220	-3.1112	1.37879e-09	2.45233e-08	Ma05_g14850	-1.67696	0.00587461	0.0288844					Ma06_g08520	4.63363	0.00243329	0.0362547	Ma00_g04150	1.66455	5.59177e-05	0.00162171
Ma04_g22290	-3.1106	2.51349e-06	1.91688e-05	Ma11_g01400	-1.67533	0.00437101	0.0229416					Ma04_g25060	4.65025	0.00289042	0.0405734	Ma02_g21620	1.66492	0.000505543	0.00865804
Ma07_g08670	-3.11043	0.000122268	0.000568246	Ma02_g11900	-1.67375	1.73189e-05	0.000254019					Ma01_g07220	4.67083	1.77889e-14	2.68434e-11	Ma01_g09010	1.66495	9.51763e-07	7.42999e-05
Ma01_g13600	-3.11034	2.50358e-08	3.22796e-07	Ma02_g23850	-1.67126	0.00111375	0.00785261					Ma10_g04550	4.70836	1.41957e-05	0.000871109	Ma07_g12890	1.66583	0.00359665	0.0355826
Ma04_g04730	-3.1099	0.0122468	0.0299076	Ma10_g12910	-1.67121	0.010314	0.0444109					Ma03_g30140	4.7144	0.000147848	0.005029	Ma05_g02760	1.66934	0.00145722	0.018808
Ma10_g15870	-3.10894	0.00106086	0.00368446	Ma03_g05150	-1.67039	0.000127661	0.00134998					Ma09_g24490	4.72733	3.07462e-05	0.0015848	Ma08_g07730	1.67033	0.000861569	0.0128349
Ma04_g35270	-3.10676	6.86355e-22	1.32299e-19	Ma11_g13560	-1.67016	0.000754735	0.00578207					Ma07_g13740	4.7293	5.39623e-18	1.80954e-14	Ma11_g02870	1.67034	5.4095e-12	2.28929e-09
Ma01_g05470	-3.10564	4.16344e-07	3.90882e-06	Ma09_g14670	-1.66985	0.00763734	0.0352154					Ma10_g03220	4.73126	0.000368402	0.00965975	Ma10_g10220	1.67037	0.00101402	0.0143928
Ma06_g24610	-3.10551	2.98586e-20	4.49205e-18	Ma07_g27420	-1.66926	5.41088e-06	9.46963e-05					Ma01_g01670	4.76085	4.9461e-20	2.48789e-16	Ma10_g28540	1.67059	1.80474e-05	0.000691021
Ma06_g34880	-3.10488	3.32686e-09	5.35509e-08	Ma04_g34990	-1.66849	0.000239495	0.00225144					Ma11_g09710	4.77965	4.60214e-16	9.25951e-13	Ma03_g01280	1.67312	0.000779087	0.0118814
Ma10_g14740	-3.10403	0.000114718	0.000537449	Ma10_g23300	-1.66626	0.00354499	0.0195303					Ma11_g25160	4.80078	0.00279808	0.039811	Ma01_g01960	1.67418	0.000712815	0.0111131
Ma05_g29110	-3.10339	0.00862379	0.0222454	Ma09_g22800	-1.66555	7.12832e-08	2.36624e-06					Ma06_g23560	4.81685	0.00387329	0.0491159	Ma06_g21630	1.67802	0.00126284	0.0168301
Ma10_g28850	-3.10289	0.000192268	0.000841815	Ma05_g14060	-1.66554	2.56413e-06	5.04214e-05					Ma02_g01300	4.89857	1.29326e-08	3.04925e-06	Ma07_g01540	1.67846	6.1547e-09	1.15089e-06
Ma02_g09940	-3.10253	3.10294e-05	0.000172521	Ma07_g12700	-1.66525	9.8713e-05	0.00109688					Ma08_g19710	4.93344	0.000541168	0.0126238	Ma03_g04200	1.67908	0.00123905	0.0166049
Ma07_g07210	-3.10162	6.93334e-08	8.01312e-07	Ma10_g29040	-1.66497	0.00641811	0.0309325					Ma11_g23410	4.93448	1.37414e-17	3.77014e-14	Ma04_g13560	1.6791	0.00163106	0.0204998
Ma03_g05160	-3.10031	7.02625e-08	8.1099e-07	Ma10_g30830	-1.66473	0.0016364	0.0106817					Ma08_g16960	4.93749	0.00217384	0.0335926	Ma10_g07190	1.67953	0.000588803	0.00964732
Ma02_g05910	-3.09934	0.0140999	0.0337123	Ma07_g17060	-1.66427	0.000700428	0.00542492					Ma02_g09180	4.94545	0.000961915	0.0189867	Ma04_g27320	1.68368	0.000401071	0.0072813
Ma01_g16420	-3.09651	4.97394e-05	0.000259534	Ma03_g25540	-1.66313	1.09984e-09	5.99431e-08					Ma09_g24510	4.95134	1.1178e-06	0.000117244	Ma01_g09710	1.68379	0.000703672	0.0109865
Ma04_g27180	-3.09481	1.02789e-06	8.70908e-06	Ma01_g08110	-1.66246	0.000511242	0.00418099					Ma02_g06360	4.97842	0.000422403	0.0106058	Ma10_g14260	1.68507	0.000805759	0.0121784
Ma11_g00060	-3.09408	0.00140763	0.00470396	Ma10_g28430	-1.66176	0.00956256	0.0418447					Ma09_g00290	4.99859	0.000126417	0.00447907	Ma11_g16690	1.68523	8.99247e-09	1.61578e-06
Ma04_g30260	-3.09326	1.51792e-15	9.65238e-14	Ma04_g37650	-1.66117	4.3216e-08	1.52111e-06					Ma02_g23580	5.02079	0.000103786	0.00383387	Ma10_g10640	1.6854	0.00281932	0.030226
Ma03_g09010	-3.09015	2.1292e-08	2.7979e-07	Ma00_g00310	-1.6609	0.00111752	0.00787037					Ma01_g16620	5.07471	9.17517e-13	7.91162e-10	Ma06_g26700	1.68717	0.00201642	0.0237213
Ma11_g03140	-3.08939	0.00234157	0.00729016	Ma09_g05100	-1.65994	2.96395e-05	0.000399874					Ma04_g32750	5.08	0.002435	0.0362547	Ma08_g31030	1.68787	0.00177561	0.0217392
Ma00_g00550	-3.08846	0.000118224	0.000551695	Ma09_g09320	-1.65944	0.00286417	0.0165566					Ma09_g25500	5.08186	0.000114067	0.00412773	Ma05_g30670	1.69039	0.000780392	0.01189
Ma11_g20950	-3.08826	0.000314837	0.00129482	Ma09_g23190	-1.65825	0.00944508	0.0414515					Ma08_g24200	5.1254	1.06168e-06	0.000112426	Ma02_g16080	1.69236	0.00173298	0.0213774
Ma04_g21970	-3.08742	0.000377242	0.00151289	Ma04_g19920	-1.65799	0.00175276	0.0112754					Ma04_g10540	5.12579	0.00341859	0.0452117	Ma05_g21470	1.69419	9.0458e-07	7.0961e-05
Ma03_g14930	-3.08577	7.60268e-11	1.83183e-09	Ma06_g32140	-1.65764	0.00301716	0.0171805					Ma11_g04230	5.15604	0.00157844	0.0270164	Ma10_g11130	1.69427	0.00176897	0.0216744
Ma09_g02980	-3.08498	0.000158791	0.000714306	Ma10_g27620	-1.65539	0.00921148	0.040704					Ma06_g07630	5.16017	0.00230289	0.0349076	Ma10_g26110	1.69463	0.00396431	0.0380496
Ma07_g24960	-3.07991	1.16591e-05	7.32487e-05	Ma04_g37940	-1.65518	4.80745e-06	8.56101e-05					Ma10_g19080	5.2129	3.64084e-16	8.11817e-13	Ma04_g34350	1.69465	4.87451e-05	0.00146409
Ma06_g13240	-3.0777	7.55152e-19	8.95756e-17	Ma09_g25910	-1.65503	1.1629e-06	2.58944e-05					Ma11_g22350	5.21315	6.41808e-15	1.1394e-11	Ma11_g22980	1.69512	2.96392e-06	0.000175559
Ma06_g10280	-3.07672	0.00041899	0.00165731	Ma03_g25370	-1.65466	0.000338492	0.00297937					Ma10_g18720	5.23299	1.65016e-19	7.11454e-16	Ma06_g38730	1.69541	0.000300062	0.00588024
Ma05_g14980	-3.07504	2.27863e-06	1.75996e-05	Ma08_g04760	-1.65276	0.00983698	0.0427663					Ma10_g08260	5.35205	0.00137776	0.0244019	Ma06_g32670	1.69748	0.000438627	0.00776619
Ma05_g19730	-3.07464	0.0036167	0.0105661	Ma10_g12050	-1.65238	0.00276054	0.0160915					Ma05_g03580	5.38442	4.14118e-09	1.15723e-06	Ma11_g15890	1.69792	5.85206e-08	7.15664e-06
Ma04_g20880	-3.07397	0.00476217	0.0134349	Ma06_g13510	-1.65097	0.00898064	0.0399531					Ma09_g09640	5.43427	2.12118e-06	0.000191096	Ma10_g05780	1.70142	0.00188158	0.0225811
Ma04_g07000	-3.07245	4.33722e-06	3.07787e-05	Ma02_g16070	-1.65036	0.00315927	0.0178038					Ma03_g05830	5.43682	0.000209971	0.00645307	Ma08_g09370	1.70201	0.000936709	0.013601
Ma09_g29260	-3.07219	8.18937e-10	1.5335e-08	Ma06_g25350	-1.65025	0.00681919	0.0323764					Ma08_g16710	5.46301	0.00146962	0.025608	Ma10_g07750	1.70257	0.00065366	0.0104078
Ma08_g28970	-3.07149	5.87711e-05	0.000299943	Ma06_g16530	-1.64998	0.00455445	0.0237147					Ma05_g10330	5.46867	9.63624e-06	0.000652067	Ma08_g24890	1.70274	0.000556013	0.00926229
Ma04_g28990	-3.0713	0.00587984	0.0160691	Ma07_g22700	-1.64965	1.46218e-05	0.000220601					Ma07_g12530	5.48315	0.00283137	0.0400425	Ma05_g26210	1.70309	0.000575684	0.00947751
Ma08_g23520	-3.07097	0.000111687	0.000525402	Ma09_g21600	-1.64962	4.52748e-06	8.14068e-05					Ma06_g18620	5.50523	0.0024849	0.0367359	Ma03_g22360	1.70394	0.00271599	0.0294024
Ma06_g05430	-3.06905	7.01869e-12	2.10772e-10	Ma08_g32610	-1.64661	4.09835e-06	7.46954e-05					Ma02_g00190	5.51107	1.98243e-13	2.30114e-10	Ma09_g29200	1.70776	0.00155353	0.0197886
Ma07_g13490	-3.06649	0.000460083	0.00179978	Ma11_g01360	-1.64578	0.00520372	0.0263337					Ma04_g36400	5.53776	1.25537e-05	0.00079762	Ma07_g03560	1.70857	0.000244322	0.00504895
Ma10_g06050	-3.06615	0.000685198	0.00254329	Ma02_g08510	-1.64521	2.9604e-08	1.08693e-06					Ma03_g29410	5.55712	1.35294e-07	2.11564e-05	Ma08_g03140	1.70868	0.000644951	0.0103099
Ma10_g26880	-3.06528	3.90128e-07	3.69078e-06	Ma10_g12600	-1.64417	9.93112e-06	0.000158485					Ma10_g28460	5.5746	3.98882e-09	1.1465e-06	Ma06_g22300	1.71012	0.00426419	0.0401138
Ma06_g25190	-3.06445	5.00214e-08	5.9981e-07	Ma04_g34350	-1.64324	8.04184e-05	0.000926429					Ma09_g30520	5.67869	6.55928e-12	4.6037e-09	Ma10_g12410	1.71412	0.00547048	0.0472776
Ma05_g02630	-3.06418	3.28722e-26	9.93934e-24	Ma09_g14450	-1.64295	0.000138164	0.00144347					Ma08_g34710	5.71818	0.000871516	0.0177106	Ma04_g16070	1.71432	0.0039586	0.0380288
Ma04_g02680	-3.06356	5.39826e-11	1.34373e-09	Ma10_g22760	-1.64255	0.00089407	0.0066053					Ma10_g17760	5.72226	0.00127846	0.02337	Ma04_g18310	1.71536	0.000977288	0.0140088
Ma02_g01600	-3.06259	0.00197484	0.00630807	Ma10_g20430	-1.64239	1.70046e-07	5.02043e-06					Ma09_g09650	5.74713	0.00103355	0.0201112	Ma05_g11830	1.71701	1.2532e-06	9.2235e-05
Ma02_g15940	-3.06229	3.33216e-06	2.44625e-05	Ma10_g11920	-1.64148	0.000745424	0.00573					Ma05_g17160	5.74829	0.000362548	0.00956205	Ma04_g09950	1.71751	0.000436982	0.00775245
Ma09_g12220	-3.061	0.0120089	0.0294176	Ma05_g09300	-1.63957	1.05673e-05	0.000167282					Ma01_g00260	5.75883	0.00100409	0.0196521	Ma08_g31790	1.71911	5.30277e-07	4.68552e-05
Ma07_g25740	-3.06086	7.86424e-15	4.378e-13	Ma05_g23080	-1.63917	0.000327212	0.00290198					Ma09_g02770	5.81792	0.00177125	0.0291792	Ma06_g12740	1.72052	0.00145207	0.0187638
Ma07_g00630	-3.05984	1.06777e-08	1.52037e-07	Ma09_g01110	-1.63851	0.00223788	0.0136359					Ma10_g14410	5.83164	0.0013458	0.0241043	Ma05_g11570	1.72233	0.00129604	0.0172038
Ma06_g08790	-3.05916	4.5173e-06	3.1914e-05	Ma03_g15980	-1.63666	0.00600076	0.0293762					Ma09_g20280	5.83606	2.74018e-05	0.00145529	Ma04_g18980	1.72254	4.09591e-05	0.00129407
Ma01_g14250	-3.05665	4.08757e-06	2.92019e-05	Ma04_g01740	-1.63642	0.0057481	0.0284175					Ma10_g15660	5.84777	9.71421e-06	0.000654408	Ma02_g22970	1.72397	0.00330733	0.0335988
Ma03_g03730	-3.05541	2.83892e-06	2.12926e-05	Ma04_g32670	-1.63413	3.04688e-07	8.33643e-06					Ma06_g09910	5.85085	7.2357e-05	0.00297512	Ma06_g03720	1.72528	0.00304111	0.0317672
Ma08_g09920	-3.05538	2.13343e-16	1.62462e-14	Ma03_g19490	-1.63341	3.37912e-06	6.38567e-05					Ma08_g31430	5.88239	0.00047739	0.0115363	Ma10_g07280	1.72561	0.00082919	0.0124856
Ma10_g05570	-3.05489	3.36189e-05	0.00018482	Ma01_g21110	-1.63313	0.0108134	0.0459708					Ma06_g12180	5.91157	2.55137e-06	0.000225808	Ma05_g00960	1.72974	0.00400897	0.0382727
Ma03_g10380	-3.05427	1.5665e-19	2.11897e-17	Ma11_g22890	-1.63297	3.92398e-06	7.21618e-05					Ma11_g22640	5.94754	1.43701e-25	4.3369e-21	Ma07_g10740	1.73017	0.00284558	0.0304091
Ma04_g38910	-3.05372	2.63287e-19	3.41178e-17	Ma06_g08900	-1.63229	0.0026726	0.0157134					Ma08_g26530	5.94948	0.000773358	0.0162196	Ma04_g31870	1.73077	2.95421e-05	0.00100216
Ma02_g04580	-3.05318	2.84466e-09	4.65917e-08	Ma06_g20420	-1.62949	0.00886827	0.0395817					Ma09_g16100	6.01632	0.00108058	0.0207322	Ma03_g01500	1.7322	0.000638956	0.0102293
Ma05_g11500	-3.0526	3.08062e-16	2.2784e-14	Ma03_g01690	-1.6281	0.00934901	0.0411158					Ma08_g24220	6.0411	0.000645149	0.014412	Ma07_g13120	1.73234	8.71713e-06	0.000398818
Ma08_g34800	-3.05042	4.65935e-09	7.22833e-08	Ma11_g04870	-1.62565	5.81147e-06	9.99307e-05					Ma04_g24920	6.05665	0.00210222	0.0328944	Ma03_g02120	1.73524	0.00427481	0.0401667
Ma11_g13150	-3.04944	0.000290764	0.00121002	Ma08_g33910	-1.62493	0.00041848	0.00354762					Ma10_g14150	6.10195	0.00382652	0.0487071	Ma03_g10490	1.73699	0.00225005	0.0256768
Ma05_g25930	-3.04798	2.68818e-21	4.7375e-19	Ma05_g02760	-1.6248	0.00495978	0.0253724					Ma10_g25600	6.11444	0.000232647	0.00696557	Ma02_g01110	1.7375	0.00499789	0.0445225
Ma01_g03380	-3.04518	0.00135194	0.00454692	Ma06_g37920	-1.62476	0.00874698	0.039168					Ma10_g27630	6.14858	0.00219977	0.0338616	Ma04_g03970	1.74026	5.77929e-06	0.000291886
Ma06_g14720	-3.04351	0.000443503	0.00174265	Ma08_g20330	-1.62455	0.00337713	0.018773					Ma08_g25060	6.19061	0.000447009	0.011024	Ma01_g06820	1.74053	0.000130771	0.00311032
Ma09_g28540	-3.04246	3.38233e-18	3.52414e-16	Ma03_g10400	-1.62421	2.97986e-05	0.000401332					Ma04_g25440	6.20979	4.19594e-13	4.08496e-10	Ma05_g24730	1.74066	0.00184493	0.0222742
Ma00_g02850	-3.04101	1.1083e-17	1.05497e-15	Ma03_g25930	-1.62321	0.00289206	0.0166586					Ma03_g10950	6.26116	0.000217684	0.00662938	Ma11_g00850	1.7411	2.41399e-05	0.000860767
Ma07_g16080	-3.03957	8.01599e-09	1.17278e-07	Ma02_g18910	-1.62308	8.70407e-05	0.000988092					Ma10_g04770	6.26717	0.00312278	0.0424768	Ma05_g21740	1.7445	0.000154784	0.00352823
Ma04_g40120	-3.03921	8.34753e-06	5.43824e-05	Ma07_g12570	-1.62294	0.000206646	0.00199197					Ma00_g05260	6.28852	0.000214701	0.00656503	Ma04_g17550	1.7454	0.00139175	0.0181741
Ma07_g09070	-3.03904	2.97279e-05	0.000166396	Ma08_g04910	-1.62265	0.00371898	0.0202726					Ma04_g36890	6.28872	5.86882e-06	0.000432003	Ma06_g11620	1.74552	5.00132e-06	0.000260287
Ma10_g21100	-3.03859	0.00014295	0.000650831	Ma09_g00710	-1.62252	0.00258704	0.0152988					Ma03_g26480	6.41626	0.00377243	0.0483038	Ma04_g05060	1.74574	0.00264314	0.0288663
Ma03_g14860	-3.03475	1.11659e-05	7.05668e-05	Ma05_g07810	-1.62241	3.80437e-05	0.000495228					Ma04_g30220	6.44699	0.00266457	0.0385672	Ma04_g31580	1.75004	4.40417e-05	0.00136466
Ma08_g29030	-3.03474	2.84974e-05	0.00016044	Ma11_g19160	-1.62145	6.23427e-12	6.5683e-10					Ma11_g19990	6.4799	5.63856e-10	2.00202e-07	Ma06_g31240	1.75012	7.86223e-05	0.00211088
Ma01_g07800	-3.03437	0.0185262	0.0424871	Ma10_g12530	-1.62139	0.00078375	0.00595363					Ma11_g25140	6.47999	0.000825468	0.0170518	Ma08_g31080	1.75102	9.34798e-06	0.00041859
Ma03_g22250	-3.03318	1.31652e-05	8.12706e-05	Ma06_g36550	-1.62071	1.31674e-06	2.85872e-05					Ma11_g02310	6.49826	0.000247002	0.00729339	Ma08_g13800	1.75113	0.000510342	0.00870776
Ma07_g10770	-3.03202	1.30838e-06	1.08123e-05	Ma10_g30960	-1.62023	5.04512e-05	0.000632689					Ma07_g21720	6.53736	0.00012773	0.00449813	Ma06_g34670	1.7519	4.89543e-05	0.0014674
Ma05_g08060	-3.03128	1.23001e-05	7.65275e-05	Ma06_g08880	-1.62015	1.74423e-06	3.64353e-05					Ma09_g04630	6.54642	0.000272193	0.00775987	Ma02_g16070	1.75496	0.0019344	0.0230516
Ma05_g21690	-3.02729	0.00548921	0.0151574	Ma09_g03980	-1.62007	0.00175617	0.0112925					Ma08_g25380	6.63306	8.63971e-05	0.00335264	Ma07_g17900	1.75538	0.000363644	0.00678809
Ma10_g16100	-3.02681	6.48104e-09	9.7266e-08	Ma06_g18680	-1.61993	0.00141989	0.00952869					Ma01_g16930	6.74737	0.000223082	0.00676645	Ma05_g02540	1.75591	0.000135072	0.00318499
Ma08_g10600	-3.02608	0.00181473	0.00586608	Ma09_g14850	-1.61959	0.00880258	0.0393611					Ma00_g02360	6.82221	7.77262e-05	0.00313607	Ma07_g27350	1.75796	0.000318494	0.00615448
Ma05_g07760	-3.02536	4.18684e-11	1.06716e-09	Ma09_g05760	-1.61803	0.00112278	0.00789858					Ma09_g17830	6.83375	0.000626644	0.0141241	Ma07_g06110	1.75935	0.000603091	0.00980648
Ma06_g02770	-3.02495	0.000174587	0.000774184	Ma11_g21440	-1.61766	0.00206244	0.0128401					Ma10_g17650	6.83829	0.000181141	0.00584991	Ma09_g10190	1.7594	0.00158667	0.0200993
Ma08_g11540	-3.0245	2.85187e-07	2.7931e-06	Ma05_g29280	-1.61552	4.81926e-05	0.000607752					Ma08_g26670	6.88749	0.000267521	0.00766741	Ma07_g13430	1.76127	0.00451752	0.0416443
Ma06_g36060	-3.02359	2.28415e-07	2.29539e-06	Ma06_g16220	-1.61438	1.69738e-06	3.55523e-05					Ma09_g01230	6.89055	5.02245e-05	0.00223896	Ma09_g00790	1.7644	0.00166371	0.0207805
Ma02_g24180	-3.01286	0.00719354	0.0190385	Ma02_g07350	-1.61416	1.58481e-06	3.35516e-05					Ma03_g03710	6.93417	0.000150991	0.00509544	Ma03_g21920	1.76617	0.00429305	0.0403028
Ma11_g25150	-3.01089	0.000163468	0.000731925	Ma05_g05440	-1.61405	7.00999e-06	0.000117525					Ma11_g15700	6.93546	0.00270457	0.0389241	Ma02_g14750	1.76808	6.85378e-06	0.000334504
Ma10_g30150	-3.01072	4.07542e-17	3.60143e-15	Ma11_g16470	-1.61353	0.00225057	0.0136894					Ma09_g18410	6.94725	0.000510116	0.0121223	Ma01_g18330	1.76859	0.000554751	0.00924959
Ma04_g12340	-3.00971	4.00756e-48	1.76567e-44	Ma05_g05930	-1.61289	0.00121277	0.00840585					Ma09_g00870	6.97811	0.000217357	0.00662796	Ma09_g24450	1.76972	0.00487487	0.0437718
Ma02_g20460	-3.00969	0.000214539	0.00092804	Ma02_g09990	-1.61219	0.000108194	0.00117935					Ma07_g28540	6.97996	0.000291935	0.00820353	Ma08_g22610	1.77139	3.46693e-09	7.14789e-07
Ma05_g10380	-3.00851	3.03208e-11	7.90469e-10	Ma08_g08850	-1.61149	0.000129312	0.00136514					Ma11_g19640	7.02398	0.000285829	0.00806952	Ma05_g14660	1.77171	4.1526e-07	3.81601e-05
Ma03_g08150	-3.0066	0.00194538	0.00622704	Ma01_g20450	-1.61146	0.000116471	0.00125438					Ma05_g24030	7.0509	0.000562265	0.0129932	Ma03_g16300	1.7732	0.00224292	0.0256085
Ma04_g08670	-3.00588	3.23056e-10	6.73202e-09	Ma05_g13800	-1.61073	0.00092671	0.0067986					Ma06_g10940	7.05225	0.000437582	0.0108425	Ma10_g25820	1.77682	0.000625365	0.0100693
Ma06_g29970	-3.00555	0.0177557	0.0409821	Ma10_g26650	-1.60888	0.00763313	0.0352063					Ma04_g32870	7.0596	0.000151056	0.00509544	Ma01_g01280	1.77781	0.000878089	0.0130028
Ma03_g02060	-3.00447	6.52503e-11	1.59587e-09	Ma07_g22960	-1.60864	0.00589216	0.0289661					Ma03_g26790	7.16828	8.9311e-06	0.000616798	Ma10_g21440	1.78126	0.000412688	0.00744853
Ma05_g09090	-3.00441	0.00342455	0.0100779	Ma04_g28040	-1.60794	7.21973e-05	0.000844858					Ma05_g17780	7.18187	0.000763279	0.0160864	Ma11_g00380	1.78177	0.00124662	0.0166604
Ma09_g27940	-3.00423	1.70502e-16	1.32455e-14	Ma01_g01580	-1.60708	0.0116277	0.0485612					Ma10_g29740	7.21595	0.00015601	0.0052077	Ma07_g19030	1.7852	0.000130842	0.00311032
Ma04_g03940	-3.00346	8.16676e-07	7.08498e-06	Ma04_g15800	-1.60703	0.000167947	0.0016758					Ma11_g22100	7.23179	6.66399e-05	0.00277024	Ma03_g19030	1.78793	0.00328126	0.0334512
Ma07_g11080	-3.00108	1.3641e-08	1.88572e-07	Ma02_g01100	-1.60684	0.00461323	0.0239604					Ma01_g20610	7.25107	0.000239319	0.00714407	Ma08_g21820	1.79015	0.0056397	0.0482676
Ma08_g21890	-3.00105	0.00109599	0.0037894	Ma02_g16830	-1.60651	0.00050975	0.00417095					Ma10_g09240	7.47954	6.27108e-05	0.00264331	Ma04_g03980	1.79144	0.000574836	0.00947751
Ma09_g15290	-2.9997	0.000482959	0.00187712	Ma04_g39630	-1.60568	0.00283713	0.0164293					Ma04_g31000	7.48203	2.83635e-05	0.00149184	Ma06_g19860	1.79163	0.00375679	0.0366821
Ma06_g17790	-2.99965	5.58657e-06	3.84331e-05	Ma02_g08470	-1.60408	0.000830641	0.00622428					Ma01_g22550	7.86753	1.19166e-05	0.000765195	Ma02_g22370	1.79165	0.00261223	0.0286357
Ma03_g08230	-2.99419	3.14207e-06	2.32664e-05	Ma03_g32500	-1.6021	0.0100573	0.0435437					Ma05_g28320	8.03303	3.38097e-06	0.000279555	Ma03_g32770	1.79287	0.00215382	0.0248381
Ma09_g23030	-2.99414	1.33944e-07	1.43507e-06	Ma10_g12410	-1.60188	0.00774702	0.0355701					Ma11_g04350	9.40119	1.73604e-07	2.63285e-05	Ma03_g02920	1.79438	0.00240667	0.0269982
Ma08_g29780	-2.99315	5.91438e-25	1.50748e-22	Ma11_g12950	-1.60138	0.00267069	0.015708					Ma05_g22430	10.121	2.65568e-08	5.46298e-06	Ma01_g02090	1.79542	0.000806469	0.0121834
Ma04_g23220	-2.99071	0.000189735	0.000832141	Ma03_g27310	-1.59899	9.2313e-05	0.00103748									Ma04_g37390	1.79555	0.00215969	0.0248942
Ma02_g22360	-2.99	3.57277e-08	4.45195e-07	Ma05_g08020	-1.59696	0.000137933	0.00144167									Ma10_g20440	1.79566	0.000398758	0.00725821
Ma04_g23400	-2.98993	0.00404627	0.0116562	Ma03_g05870	-1.59471	0.00591879	0.0290687									Ma11_g01370	1.79905	0.000329979	0.00631734
Ma04_g27480	-2.98947	3.23649e-06	2.38739e-05	Ma03_g02600	-1.59311	5.09589e-06	9.0034e-05									Ma03_g22570	1.79991	0.00087548	0.0129825
Ma07_g21650	-2.98585	1.74857e-09	3.03988e-08	Ma10_g18620	-1.59307	0.00778981	0.0357353									Ma02_g07700	1.80107	1.48848e-06	0.000104987
Ma04_g20010	-2.98527	5.89259e-05	0.000300585	Ma09_g24980	-1.59299	6.32143e-05	0.000754596									Ma04_g29960	1.80194	0.00300607	0.0315537
Ma02_g09210	-2.98437	2.55307e-08	3.28628e-07	Ma01_g09740	-1.59236	1.43649e-05	0.00021756									Ma01_g13420	1.80264	4.83743e-05	0.00145816
Ma09_g16910	-2.98411	1.73528e-06	1.38468e-05	Ma07_g16030	-1.58881	0.00420101	0.0222458									Ma08_g03540	1.80361	0.00450824	0.0416065
Ma08_g08290	-2.98387	0.000875193	0.00312913	Ma10_g19210	-1.58738	0.000311482	0.00279155									Ma01_g02530	1.805	0.00330993	0.0336093
Ma05_g31900	-2.98302	3.56154e-07	3.40383e-06	Ma10_g20210	-1.58556	3.8611e-10	2.41814e-08									Ma03_g03670	1.80583	9.80557e-05	0.00253111
Ma05_g17880	-2.98236	2.90089e-05	0.000162844	Ma11_g20100	-1.58556	0.00926402	0.0408504									Ma10_g15120	1.8066	3.20654e-05	0.00106103
Ma02_g24010	-2.98217	1.37454e-08	1.89759e-07	Ma10_g14860	-1.58413	0.000311181	0.00278965									Ma08_g30990	1.80858	0.0058317	0.0493203
Ma06_g31680	-2.98154	1.91946e-09	3.29611e-08	Ma09_g15470	-1.58357	0.000556579	0.00448218									Ma09_g26040	1.80991	0.000455008	0.00798822
Ma06_g07330	-2.9802	0.000748245	0.00273712	Ma02_g17390	-1.58197	0.000486921	0.0040186									Ma04_g09050	1.81065	0.00160079	0.0201986
Ma04_g23440	-2.98014	4.40435e-05	0.000233754	Ma10_g27880	-1.58128	0.00197425	0.0124212									Ma10_g01400	1.81235	0.0019055	0.0228001
Ma09_g05850	-2.97928	2.05158e-08	2.70512e-07	Ma05_g24870	-1.58113	0.00292125	0.0167991									Ma02_g22570	1.81309	0.000577286	0.00949245
Ma05_g01500	-2.97884	0.0144999	0.0345294	Ma08_g31640	-1.58018	0.000623444	0.00491485									Ma11_g22260	1.81733	0.00365905	0.0360337
Ma08_g06150	-2.97833	1.60985e-11	4.42903e-10	Ma06_g19770	-1.58002	0.000124917	0.00132675									Ma07_g10500	1.81799	0.00228311	0.0259711
Ma00_g03610	-2.97696	0.00157062	0.00517129	Ma09_g17740	-1.57952	0.00498343	0.0254768									Ma09_g16480	1.81804	0.00109688	0.0152065
Ma03_g11240	-2.97609	1.63094e-08	2.19842e-07	Ma09_g27730	-1.579	0.00480979	0.0247134									Ma10_g09460	1.82166	0.00103067	0.0145445
Ma02_g05320	-2.97606	1.31348e-10	2.99179e-09	Ma05_g16470	-1.57771	0.000446774	0.00374815									Ma01_g02550	1.82206	1.3312e-05	0.000542654
Ma10_g13560	-2.97592	0.000400954	0.00159497	Ma09_g03430	-1.5777	0.00841164	0.0378981									Ma07_g16020	1.82223	0.00133588	0.0175442
Ma08_g00710	-2.97511	6.36417e-06	4.29841e-05	Ma08_g28980	-1.57769	0.00010142	0.00111984									Ma06_g18550	1.82305	8.34643e-06	0.000388051
Ma02_g18450	-2.97458	4.67855e-08	5.65005e-07	Ma10_g22110	-1.57485	0.00157804	0.0103638									Ma06_g08180	1.82474	3.62931e-16	4.4896e-13
Ma01_g04420	-2.97416	4.04545e-05	0.000217321	Ma06_g02590	-1.57398	0.00732464	0.0341282									Ma10_g04780	1.82518	0.000132601	0.00313822
Ma10_g01420	-2.9737	0.00569787	0.0156495	Ma11_g23910	-1.5734	9.35591e-07	2.14505e-05									Ma04_g35720	1.82526	4.56277e-05	0.00140165
Ma06_g34550	-2.97308	0.00775207	0.0203133	Ma03_g12430	-1.57155	0.000811857	0.00610239									Ma04_g15840	1.82631	9.96137e-06	0.000438887
Ma07_g24330	-2.97302	4.8732e-05	0.000254909	Ma04_g39810	-1.57051	0.00304031	0.0172849									Ma04_g07400	1.82742	0.00123888	0.0166049
Ma06_g13550	-2.97297	2.14971e-10	4.66816e-09	Ma09_g30310	-1.56818	5.61946e-05	0.000688274									Ma05_g09230	1.82745	0.000105811	0.0026677
Ma08_g00250	-2.97264	1.24497e-06	1.03466e-05	Ma11_g05860	-1.56744	0.00555153	0.0277154									Ma05_g08160	1.82877	0.000106351	0.0026744
Ma07_g12060	-2.97154	1.36037e-07	1.45425e-06	Ma09_g24630	-1.56685	0.00434174	0.0228183									Ma06_g34390	1.82924	1.88244e-09	4.19775e-07
Ma10_g13670	-2.97031	3.43043e-13	1.39759e-11	Ma10_g06180	-1.56639	0.00231273	0.0139784									Ma02_g18000	1.8313	0.000603805	0.00981312
Ma07_g04870	-2.96791	4.79351e-19	5.84335e-17	Ma04_g09710	-1.56629	0.00138285	0.00934334									Ma02_g15250	1.83144	3.54589e-09	7.26411e-07
Ma08_g25500	-2.9676	2.80854e-07	2.75591e-06	Ma04_g28690	-1.56556	2.09348e-05	0.000297201									Ma07_g17580	1.83277	7.98228e-07	6.51281e-05
Ma02_g07930	-2.96368	1.19114e-06	9.95287e-06	Ma07_g17170	-1.56545	0.000885055	0.00655407									Ma07_g25610	1.83439	0.00427774	0.0401825
Ma04_g34290	-2.96243	1.59547e-09	2.80057e-08	Ma02_g08710	-1.56541	3.92802e-05	0.00050922									Ma02_g05220	1.83566	3.04013e-09	6.43288e-07
Ma09_g20710	-2.9623	0.000203668	0.000885818	Ma07_g09700	-1.56411	0.00347272	0.0192094									Ma06_g07800	1.83604	0.00188433	0.0225888
Ma02_g06130	-2.96224	0.000325564	0.00133361	Ma09_g06750	-1.5639	9.77951e-07	2.23109e-05									Ma06_g21680	1.83815	0.00033861	0.00643278
Ma05_g01770	-2.95968	0.0180025	0.0414742	Ma06_g11420	-1.56236	0.000236034	0.00222354									Ma09_g12760	1.83951	0.000333221	0.0063567
Ma09_g04270	-2.95856	4.69009e-14	2.24956e-12	Ma03_g02120	-1.56146	0.0079076	0.0361493									Ma02_g04310	1.84019	1.11658e-05	0.000476292
Ma06_g38380	-2.9572	0.00890159	0.0228284	Ma08_g13140	-1.56121	2.60282e-06	5.10867e-05									Ma01_g05310	1.8416	0.000112443	0.00278541
Ma05_g14160	-2.95339	1.44541e-14	7.6332e-13	Ma03_g12730	-1.56117	0.00254111	0.0150754									Ma05_g14570	1.84336	0.00349331	0.0349146
Ma04_g28660	-2.95265	1.78067e-05	0.000106224	Ma01_g12820	-1.56103	9.1019e-06	0.000147371									Ma01_g15880	1.84486	4.35673e-06	0.000235901
Ma11_g19490	-2.95106	5.30644e-07	4.82334e-06	Ma11_g20120	-1.56093	0.00192838	0.0121935									Ma03_g03430	1.84514	0.000382445	0.00704262
Ma07_g23320	-2.95067	8.7951e-06	5.70332e-05	Ma01_g17290	-1.56081	0.000292427	0.00264866									Ma09_g06030	1.84534	3.47055e-06	0.000196697
Ma07_g08520	-2.95023	4.79506e-05	0.000251547	Ma06_g22350	-1.56037	3.58495e-11	3.05225e-09									Ma07_g08040	1.84577	1.83146e-05	0.000699587
Ma04_g01940	-2.94832	0.00991833	0.0250218	Ma02_g16410	-1.5597	0.00830255	0.0375408									Ma07_g17590	1.84592	4.13022e-05	0.00130341
Ma09_g03190	-2.94828	0.000549601	0.00209728	Ma10_g22990	-1.55888	0.00464903	0.0240957									Ma09_g17760	1.84642	2.63537e-06	0.00016058
Ma08_g14830	-2.94633	0.0184728	0.0423836	Ma09_g01450	-1.55581	0.000802462	0.00605054									Ma01_g20010	1.84736	8.152e-07	6.60435e-05
Ma08_g02960	-2.94588	1.03413e-06	8.75236e-06	Ma03_g17520	-1.55525	0.0107259	0.0457244									Ma01_g02450	1.84926	0.00283092	0.0303181
Ma06_g31740	-2.94468	9.47702e-17	7.81499e-15	Ma02_g16080	-1.55519	0.00359639	0.0197479									Ma05_g30480	1.84991	0.000679491	0.010692
Ma09_g30440	-2.94458	0.000312555	0.00128612	Ma01_g01670	-1.55507	0.00245644	0.0146672									Ma01_g14560	1.85124	0.00125798	0.0167747
Ma11_g21640	-2.94445	1.06851e-09	1.94075e-08	Ma09_g20720	-1.55394	0.0110138	0.0465839									Ma02_g23590	1.85195	0.000875725	0.0129825
Ma05_g15470	-2.94125	0.000669943	0.00249507	Ma04_g27310	-1.55342	0.000417655	0.00354348									Ma05_g28930	1.85412	0.00193912	0.0230907
Ma09_g05250	-2.94086	6.88236e-09	1.02739e-07	Ma08_g26130	-1.55333	0.00130993	0.00895909									Ma01_g19910	1.85474	0.00266712	0.029069
Ma10_g30940	-2.94085	5.07478e-05	0.000264101	Ma04_g22970	-1.55323	0.00518722	0.0262798									Ma08_g15460	1.85719	0.00201326	0.0237063
Ma04_g11270	-2.94074	0.0108445	0.02697	Ma10_g02310	-1.55317	0.00497245	0.0254331									Ma11_g23440	1.85984	0.000548878	0.00918499
Ma10_g18730	-2.93967	9.94165e-05	0.000474997	Ma03_g24140	-1.55281	0.00197793	0.0124319									Ma06_g30900	1.86291	0.000311464	0.00603834
Ma06_g09790	-2.93826	4.93829e-05	0.000257964	Ma03_g08770	-1.5518	2.90915e-05	0.000393789									Ma06_g33660	1.86513	3.11007e-05	0.00103765
Ma03_g10800	-2.93802	6.29723e-06	4.26186e-05	Ma05_g01160	-1.55117	0.0041619	0.0221056									Ma05_g19930	1.86563	0.000601127	0.0097859
Ma02_g23180	-2.93796	8.09397e-31	4.62271e-28	Ma10_g21500	-1.55084	0.00519876	0.0263177									Ma07_g22480	1.86736	3.03229e-05	0.00102123
Ma05_g26800	-2.93659	4.41131e-05	0.000234073	Ma08_g05740	-1.55025	0.000143344	0.00148442									Ma06_g05630	1.87011	0.00354492	0.0352635
Ma08_g23230	-2.93648	8.81785e-23	1.86268e-20	Ma06_g04080	-1.54945	0.00020876	0.00200621									Ma05_g29530	1.87176	0.000132197	0.00313097
Ma09_g31290	-2.93549	2.90699e-11	7.58497e-10	Ma04_g38070	-1.54928	0.00297477	0.0169945									Ma08_g09340	1.87339	1.09662e-09	2.63214e-07
Ma04_g00170	-2.93547	3.51347e-06	2.55865e-05	Ma05_g26360	-1.54884	0.000131951	0.00138557									Ma04_g23490	1.87349	0.0023645	0.026684
Ma06_g33730	-2.93512	9.69096e-05	0.000464386	Ma01_g16830	-1.54563	4.78471e-05	0.000603636									Ma02_g03540	1.87468	0.00474356	0.0429162
Ma03_g07580	-2.93361	3.30731e-06	2.43148e-05	Ma07_g01710	-1.54511	0.000184449	0.00181125									Ma06_g16200	1.8759	0.0015455	0.0197019
Ma11_g02120	-2.93311	8.60284e-05	0.000418684	Ma09_g22620	-1.54504	7.1744e-08	2.37403e-06									Ma05_g15510	1.87648	0.000691503	0.0108386
Ma04_g08870	-2.93175	0.000536943	0.00205559	Ma06_g05400	-1.54412	5.10526e-05	0.000638705									Ma06_g24440	1.87695	0.00183185	0.0221915
Ma03_g04190	-2.93163	0.000124207	0.000576401	Ma03_g10900	-1.54315	2.90721e-05	0.000393735									Ma10_g05320	1.87822	0.00264313	0.0288663
Ma09_g10880	-2.92827	0.000310188	0.0012786	Ma03_g30060	-1.54305	0.00165039	0.0107485									Ma06_g02200	1.87824	0.000351209	0.00659424
Ma06_g26420	-2.92732	1.35673e-05	8.33857e-05	Ma03_g28860	-1.54303	0.00963977	0.0421006									Ma04_g20520	1.8803	0.00187179	0.022506
Ma05_g00280	-2.92661	0.00100774	0.00352778	Ma08_g18650	-1.54238	0.000618331	0.00488065									Ma03_g02210	1.88159	0.000107484	0.00269869
Ma04_g07660	-2.92571	0.0172806	0.0400205	Ma08_g08050	-1.54162	0.00077432	0.00590477									Ma05_g01780	1.88316	0.00358439	0.0355269
Ma02_g23390	-2.92563	0.00111883	0.00385842	Ma03_g07420	-1.54081	0.00105445	0.00751831									Ma05_g20700	1.88417	0.000231725	0.00484274
Ma03_g25310	-2.92514	0.000815371	0.00294943	Ma06_g16810	-1.54052	0.00770348	0.035424									Ma09_g23150	1.88693	0.000447237	0.00788446
Ma02_g07160	-2.92329	5.90514e-06	4.03635e-05	Ma11_g11100	-1.54045	0.00850216	0.0382403									Ma10_g17900	1.88707	0.000129718	0.00309505
Ma08_g03400	-2.92328	0.00249446	0.00769163	Ma07_g12650	-1.53795	4.03822e-08	1.43096e-06									Ma04_g09430	1.88731	0.00456964	0.0419325
Ma05_g08970	-2.92231	3.68981e-06	2.66692e-05	Ma03_g03950	-1.53625	0.00355307	0.0195509									Ma11_g04790	1.88909	0.000567269	0.00940953
Ma03_g20520	-2.92166	3.26718e-06	2.40714e-05	Ma09_g15150	-1.53596	4.33887e-06	7.83734e-05									Ma05_g08000	1.89056	0.00568328	0.0484986
Ma03_g13220	-2.92124	0.00604015	0.0164257	Ma01_g17460	-1.53572	0.00454621	0.0236797									Ma04_g36490	1.8914	0.000121631	0.00295023
Ma10_g05160	-2.92006	1.20034e-24	2.96157e-22	Ma04_g39100	-1.53537	0.010557	0.0451735									Ma06_g25580	1.89492	0.00577756	0.0489654
Ma08_g27350	-2.91921	0.000106089	0.000502442	Ma02_g24490	-1.53478	0.00658652	0.0315476									Ma03_g10420	1.89648	0.00041736	0.00751178
Ma06_g20470	-2.9175	0.00443354	0.0126291	Ma05_g31020	-1.53447	0.00306314	0.0173834									Ma08_g28340	1.89769	2.30487e-05	0.000834127
Ma04_g02710	-2.9152	6.3347e-25	1.58836e-22	Ma10_g10440	-1.53312	0.00189792	0.0120475									Ma07_g20600	1.8993	0.0032745	0.0334284
Ma08_g16740	-2.91332	3.48943e-11	8.99061e-10	Ma04_g01610	-1.53192	0.0115867	0.048441									Ma08_g10850	1.89956	0.00584062	0.0493827
Ma06_g00420	-2.9133	2.08519e-07	2.12032e-06	Ma03_g13370	-1.53082	0.00680655	0.0323262									Ma05_g13450	1.90318	6.13698e-05	0.00174521
Ma03_g21230	-2.91286	0.0147515	0.0350313	Ma02_g21300	-1.53069	0.010362	0.0445345									Ma00_g04160	1.90446	0.000812367	0.012261
Ma08_g15850	-2.90992	1.0334e-08	1.47483e-07	Ma09_g26340	-1.52977	9.98944e-05	0.0011065									Ma06_g09360	1.90945	4.96473e-05	0.00148537
Ma07_g05490	-2.90905	0.00019135	0.000838388	Ma10_g07140	-1.52971	0.00128895	0.00884823									Ma05_g05640	1.91595	0.000550429	0.0091947
Ma08_g31080	-2.90754	5.98477e-15	3.44359e-13	Ma06_g13020	-1.52954	9.9477e-05	0.00110342									Ma10_g10510	1.91667	0.00106318	0.0149128
Ma02_g03500	-2.90709	0.000111382	0.000524368	Ma06_g04290	-1.52849	0.000464863	0.00387451									Ma06_g35280	1.91739	0.00245954	0.0274065
Ma03_g01700	-2.90661	2.89791e-09	4.73633e-08	Ma03_g23380	-1.52595	0.00313122	0.0176584									Ma04_g25810	1.9176	6.7635e-05	0.0018801
Ma07_g03660	-2.90477	2.22082e-09	3.72442e-08	Ma04_g14350	-1.52515	0.0016543	0.0107673									Ma04_g02570	1.91827	0.00438374	0.0408528
Ma02_g10100	-2.90411	1.84048e-12	6.42835e-11	Ma08_g26470	-1.52486	0.000588668	0.00469355									Ma08_g07320	1.91933	7.8859e-06	0.000370269
Ma07_g12190	-2.9031	2.0788e-06	1.62227e-05	Ma03_g29440	-1.52455	0.000424689	0.00359059									Ma07_g27690	1.91959	0.00230205	0.0261536
Ma11_g14660	-2.90237	8.11223e-05	0.000397441	Ma06_g29360	-1.52381	6.38804e-06	0.000108191									Ma03_g20590	1.92051	5.04557e-06	0.000261743
Ma06_g20050	-2.90112	5.55314e-06	3.82372e-05	Ma11_g13000	-1.52144	0.000471892	0.00391789									Ma09_g00690	1.92213	0.00390197	0.0376605
Ma11_g14000	-2.90095	2.38356e-05	0.000137225	Ma07_g18370	-1.51993	2.11234e-05	0.000299414									Ma09_g23520	1.92215	1.10321e-05	0.000473102
Ma11_g24870	-2.90077	0.00183938	0.00593268	Ma02_g15120	-1.51868	0.000205377	0.00198398									Ma06_g09960	1.92238	0.00158607	0.0200993
Ma07_g22570	-2.8994	0.000167038	0.000744883	Ma05_g03700	-1.51867	0.00223112	0.0136053									Ma09_g24500	1.92268	0.000119806	0.00292139
Ma04_g36920	-2.89834	0.00261695	0.00801201	Ma04_g30640	-1.51818	0.000950132	0.00692849									Ma06_g10570	1.92296	0.00144455	0.0186966
Ma02_g23850	-2.89756	1.2312e-08	1.72597e-07	Ma06_g01460	-1.51778	5.56995e-05	0.000682476									Ma03_g02760	1.92364	0.000463885	0.00811748
Ma07_g25790	-2.8975	0.00067348	0.00250583	Ma06_g17470	-1.51751	0.00225304	0.0137018									Ma01_g01380	1.92591	4.11255e-06	0.000225335
Ma05_g29230	-2.89636	0.00811417	0.0211216	Ma08_g03800	-1.51684	0.00466899	0.0241753									Ma10_g07030	1.93473	1.16101e-05	0.000488738
Ma09_g10430	-2.89616	1.4968e-12	5.34291e-11	Ma10_g12310	-1.5156	0.00338276	0.018801									Ma08_g01040	1.93564	0.00236251	0.0266803
Ma05_g03410	-2.8958	4.7657e-13	1.88919e-11	Ma07_g26230	-1.51265	1.60667e-05	0.000238855									Ma03_g19390	1.93654	3.7534e-05	0.00121084
Ma06_g22500	-2.89416	7.54571e-10	1.42684e-08	Ma04_g31550	-1.51037	4.38915e-08	1.53801e-06									Ma11_g23100	1.93691	0.000590428	0.00964936
Ma07_g24970	-2.89409	1.4754e-05	8.97843e-05	Ma01_g06390	-1.50964	6.74951e-06	0.000113641									Ma02_g15310	1.93736	0.00177369	0.0217239
Ma08_g01250	-2.89365	3.70038e-06	2.6733e-05	Ma02_g00860	-1.5096	0.00308464	0.0174707									Ma05_g12270	1.93825	2.50427e-05	0.000887056
Ma03_g33590	-2.893	0.00757576	0.019919	Ma02_g16370	-1.50826	0.00118824	0.00827407									Ma08_g21710	1.94061	0.00164248	0.0205605
Ma10_g18190	-2.89234	1.00217e-05	6.39786e-05	Ma02_g20090	-1.50742	0.00279713	0.0162514									Ma06_g14120	1.94077	0.000217373	0.00461171
Ma01_g18360	-2.89209	3.70219e-09	5.90109e-08	Ma01_g20310	-1.50645	0.00292319	0.0168041									Ma08_g06910	1.94079	0.00120332	0.016282
Ma04_g34250	-2.89117	1.68877e-12	5.93882e-11	Ma05_g07830	-1.50603	1.18434e-05	0.000183517									Ma04_g37490	1.94128	0.00532032	0.0465369
Ma10_g28360	-2.89109	0.000449389	0.00176331	Ma06_g24230	-1.50578	2.63309e-06	5.14883e-05									Ma05_g29280	1.94183	1.52476e-06	0.000106843
Ma06_g02590	-2.89067	9.45093e-07	8.08085e-06	Ma09_g25610	-1.50452	0.00824397	0.0373242									Ma04_g24500	1.94241	0.000574062	0.00947751
Ma04_g01440	-2.89054	3.27184e-25	8.69886e-23	Ma07_g20540	-1.50432	0.00560815	0.0278903									Ma07_g24970	1.94627	0.00371937	0.0364381
Ma10_g26080	-2.89032	0.0083803	0.0217191	Ma08_g22160	-1.50321	0.000801706	0.00604956									Ma06_g24400	1.94723	9.33567e-05	0.00243325
Ma10_g23080	-2.89024	0.000435602	0.00171415	Ma09_g14810	-1.50282	0.00963605	0.0420961									Ma01_g14150	1.94806	3.04064e-05	0.00102295
Ma03_g13610	-2.88965	3.43867e-05	0.000188503	Ma11_g24070	-1.50272	0.000152807	0.00156037									Ma09_g03900	1.94982	2.53575e-05	0.000894268
Ma04_g28440	-2.88933	5.75488e-05	0.000294534	Ma06_g33850	-1.50271	0.00611858	0.0297864									Ma08_g11430	1.95025	0.00318965	0.0328284
Ma05_g00300	-2.88782	1.28812e-12	4.65186e-11	Ma09_g13040	-1.50192	0.00326138	0.0182436									Ma04_g15730	1.95088	0.00101488	0.0143986
Ma01_g02700	-2.88643	7.71976e-05	0.000380388	Ma05_g09280	-1.50101	0.00215193	0.013249									Ma08_g13690	1.95228	0.00511854	0.045302
Ma08_g33830	-2.88556	2.22525e-12	7.55824e-11	Ma07_g08300	-1.50076	9.89293e-06	0.000158036									Ma10_g25480	1.9553	5.31634e-05	0.00156297
Ma09_g12770	-2.88502	8.53932e-07	7.37913e-06	Ma07_g25340	-1.50073	0.00704699	0.0331681									Ma05_g30010	1.95712	0.00463268	0.0422458
Ma06_g06760	-2.88175	6.48578e-15	3.68376e-13	Ma08_g27320	-1.50061	0.00165111	0.010751									Ma03_g12370	1.95834	0.00138942	0.0181585
Ma11_g21850	-2.87715	1.30859e-08	1.8204e-07	Ma02_g08430	1.50103	0.00661588	0.0316641									Ma04_g25570	1.95882	0.00037738	0.00697968
Ma02_g23000	-2.87714	2.78649e-05	0.000157277	Ma05_g09750	1.50183	0.00554219	0.0276796									Ma11_g24580	1.96533	0.000961977	0.0138745
Ma04_g22110	-2.87655	0.0062159	0.0168187	Ma11_g12560	1.50538	0.00452214	0.0235777									Ma04_g16030	1.9654	0.00500873	0.0445755
Ma01_g04260	-2.87652	1.28323e-05	7.94863e-05	Ma09_g23090	1.50658	4.09954e-06	7.46954e-05									Ma07_g27490	1.96786	8.52863e-06	0.000393102
Ma11_g05790	-2.87648	0.00767624	0.0201373	Ma08_g17750	1.50783	0.0118996	0.0494474									Ma10_g21770	1.96802	0.00273006	0.0295089
Ma10_g01720	-2.87595	0.00671914	0.0179571	Ma01_g12100	1.50791	0.00220817	0.0134907									Ma03_g27500	1.97085	5.04065e-06	0.000261743
Ma09_g03750	-2.8755	0.0052782	0.0146455	Ma08_g18130	1.50796	0.00456831	0.0237751									Ma09_g15790	1.97263	0.00032411	0.00621677
Ma11_g07170	-2.87084	2.82597e-29	1.2817e-26	Ma01_g02180	1.50798	0.00538393	0.0270545									Ma06_g01540	1.97667	0.00283728	0.0303477
Ma11_g07440	-2.87016	4.81168e-05	0.00025229	Ma01_g01200	1.51009	0.0109312	0.0463153									Ma01_g20450	1.97678	2.30322e-08	3.42956e-06
Ma10_g25420	-2.86867	0.0221404	0.0494626	Ma10_g08320	1.51096	0.00184611	0.0117654									Ma04_g20260	1.97691	4.58294e-10	1.20821e-07
Ma08_g25190	-2.8679	4.5921e-17	4.02344e-15	Ma03_g23970	1.51327	0.00391531	0.021091									Ma00_g01500	1.97794	7.28572e-07	6.11065e-05
Ma05_g11060	-2.86686	0.000678556	0.00252319	Ma06_g35960	1.51488	0.0120333	0.0498316									Ma08_g32950	1.97823	0.000776456	0.0118525
Ma01_g22450	-2.86607	1.72931e-13	7.47974e-12	Ma02_g23530	1.51489	0.000799719	0.00604111									Ma03_g22760	1.97853	1.50368e-05	0.00059487
Ma07_g03290	-2.86575	0.000468162	0.00182836	Ma06_g27020	1.51569	0.00261304	0.0154208									Ma03_g03930	1.97952	0.000209431	0.00447868
Ma04_g17200	-2.86426	0.0057728	0.0158135	Ma06_g22260	1.51642	0.00297574	0.0169945									Ma09_g17130	1.98096	0.00439832	0.0409208
Ma11_g21860	-2.86327	0.000312957	0.00128744	Ma09_g14170	1.51675	0.00583851	0.0287604									Ma09_g13350	1.98596	0.0011822	0.0160775
Ma05_g10580	-2.86056	0.00170367	0.00555129	Ma03_g09080	1.51685	0.000985508	0.00712578									Ma10_g17070	1.99357	7.56099e-10	1.88515e-07
Ma10_g11130	-2.85785	1.26841e-07	1.36876e-06	Ma10_g16420	1.51744	0.00128832	0.00884581									Ma06_g14730	1.99414	0.000276954	0.00551559
Ma06_g27550	-2.85307	1.56543e-11	4.32225e-10	Ma08_g28340	1.5178	0.000691331	0.0053694									Ma05_g04390	1.99827	1.67333e-07	1.75307e-05
Ma07_g02470	-2.85124	5.24209e-08	6.23966e-07	Ma02_g04710	1.51933	0.000352574	0.00307964									Ma05_g23890	1.99873	0.00520444	0.0458545
Ma07_g28420	-2.85115	0.00271294	0.00825716	Ma11_g19290	1.51957	0.00125892	0.00867282									Ma05_g27570	1.99955	5.75139e-06	0.00029131
Ma06_g15300	-2.85089	0.00120692	0.00411754	Ma06_g28770	1.51969	0.0107632	0.0458194									Ma11_g04550	2.00161	3.91212e-08	5.24273e-06
Ma07_g20910	-2.85011	2.54137e-10	5.43916e-09	Ma10_g17220	1.52265	0.00931431	0.041009									Ma02_g14090	2.00161	0.000368223	0.00685368
Ma04_g03720	-2.84826	0.000592261	0.00224122	Ma03_g31570	1.52397	0.000194899	0.00189614									Ma03_g25260	2.00367	2.84825e-07	2.77459e-05
Ma08_g03410	-2.84787	0.00213875	0.00674587	Ma06_g11840	1.5244	0.000172674	0.00171379									Ma05_g29950	2.00525	2.12309e-05	0.000787599
Ma08_g22120	-2.84728	1.39342e-08	1.92193e-07	Ma11_g10950	1.52492	0.00334526	0.0186188									Ma09_g22170	2.0053	0.00549156	0.0473779
Ma05_g29090	-2.84702	0.00198887	0.00634781	Ma08_g19900	1.52553	0.000509951	0.00417151									Ma11_g25180	2.00672	4.57435e-05	0.00140322
Ma06_g34370	-2.84565	1.99751e-05	0.000117299	Ma09_g15300	1.52561	7.03705e-07	1.69093e-05									Ma03_g29190	2.00801	0.00198653	0.0234813
Ma07_g18180	-2.8452	0.00841584	0.021791	Ma06_g19010	1.5259	0.000803859	0.00605528									Ma10_g00900	2.00893	0.003084	0.0320614
Ma04_g39160	-2.84495	1.05891e-07	1.16552e-06	Ma05_g12650	1.52599	0.00378696	0.0205755									Ma07_g12490	2.01096	2.16687e-05	0.000799121
Ma09_g10830	-2.84329	0.000401609	0.00159737	Ma07_g24280	1.52839	0.00500725	0.0255737									Ma01_g14250	2.01123	0.00237775	0.0267677
Ma08_g07280	-2.84065	6.9327e-05	0.000345917	Ma08_g01220	1.53013	0.00288965	0.0166508									Ma09_g27710	2.0115	0.000658462	0.0104635
Ma04_g29400	-2.84018	0.0015311	0.00506117	Ma01_g21410	1.53121	0.000325827	0.00289214									Ma10_g24460	2.01219	0.00071672	0.0111565
Ma10_g06820	-2.83935	4.45636e-05	0.000235784	Ma08_g07800	1.53205	0.00325108	0.0182104									Ma06_g30680	2.01244	0.00491859	0.0440536
Ma11_g10320	-2.83847	1.53732e-23	3.53825e-21	Ma03_g25230	1.53296	0.000434566	0.00366229									Ma04_g24660	2.01663	0.00371859	0.0364381
Ma07_g25800	-2.83762	1.67819e-19	2.23091e-17	Ma08_g05480	1.53511	0.00670512	0.0319844									Ma09_g30730	2.01665	0.000760152	0.0116534
Ma09_g11800	-2.83725	0.0034986	0.0102655	Ma03_g21700	1.53513	0.00041486	0.00352262									Ma03_g00110	2.01891	0.00134714	0.0176849
Ma10_g30320	-2.83638	2.09897e-05	0.000122557	Ma06_g07140	1.53545	0.0103338	0.0444574									Ma09_g12730	2.02264	3.9324e-05	0.00125406
Ma01_g05790	-2.83396	1.93667e-10	4.2694e-09	Ma05_g10260	1.53807	0.00265169	0.0156108									Ma08_g21320	2.02467	0.00270005	0.0292724
Ma10_g06570	-2.83154	0.000880123	0.00314493	Ma04_g26810	1.53826	0.00942035	0.0413718									Ma02_g08850	2.02493	6.65323e-07	5.67607e-05
Ma04_g23340	-2.83062	4.26603e-06	3.03083e-05	Ma01_g14380	1.53841	0.00146048	0.00973715									Ma05_g07430	2.02929	0.00339703	0.0342826
Ma11_g18710	-2.82916	1.19417e-11	3.39129e-10	Ma07_g13610	1.53847	0.0108531	0.0460775									Ma01_g08040	2.02956	0.0045351	0.0417627
Ma05_g21660	-2.8281	0.0022593	0.0070697	Ma05_g00990	1.53888	1.00596e-09	5.53053e-08									Ma08_g20410	2.03016	0.000868058	0.0129077
Ma05_g30620	-2.82757	2.17907e-05	0.000126562	Ma03_g17910	1.53919	0.00673983	0.0321062									Ma06_g36610	2.03088	1.4483e-08	2.37662e-06
Ma07_g14730	-2.82602	3.66302e-15	2.17671e-13	Ma04_g08540	1.54244	0.00244894	0.0146499									Ma09_g30200	2.0371	0.00343034	0.0344997
Ma03_g16430	-2.8255	1.46634e-13	6.41467e-12	Ma04_g19950	1.54509	0.000264709	0.00244685									Ma02_g07240	2.04305	1.90337e-05	0.000721409
Ma06_g12290	-2.82472	7.50317e-09	1.10614e-07	Ma09_g10940	1.5483	0.00291981	0.0167938									Ma03_g20520	2.0432	0.00119503	0.016204
Ma09_g13330	-2.82417	5.26347e-06	3.6528e-05	Ma10_g00220	1.54942	0.00349442	0.0193159									Ma05_g10730	2.04428	1.98413e-05	0.000743771
Ma07_g17820	-2.82343	0.000213532	0.000924029	Ma06_g35570	1.55265	0.00298215	0.0170212									Ma10_g07820	2.04598	0.000362169	0.00676637
Ma10_g18160	-2.8215	5.79592e-16	4.02594e-14	Ma07_g16730	1.55277	0.000958171	0.00697288									Ma03_g32210	2.04627	0.00247938	0.027536
Ma07_g25250	-2.81985	0.0143392	0.0341917	Ma03_g28010	1.55351	0.000985765	0.00712578									Ma10_g08570	2.04894	8.26266e-05	0.00219943
Ma03_g09420	-2.81887	2.31973e-05	0.000133975	Ma08_g31540	1.5538	0.00285269	0.0165042									Ma10_g26800	2.04993	0.00197649	0.0234144
Ma05_g13950	-2.81885	1.1994e-08	1.68599e-07	Ma03_g28460	1.55428	0.00216417	0.0133									Ma08_g22340	2.05016	0.00483616	0.0435457
Ma11_g24310	-2.81526	0.000453888	0.00177915	Ma07_g06940	1.55546	0.00392699	0.0211286									Ma06_g21410	2.05039	5.85878e-13	3.1271e-10
Ma05_g06790	-2.81375	1.77371e-05	0.00010589	Ma02_g17820	1.55709	0.00142857	0.0095832									Ma08_g18850	2.05067	0.00133547	0.0175442
Ma10_g00360	-2.81368	0.00305408	0.00913321	Ma04_g01000	1.55796	0.00935697	0.0411406									Ma03_g05310	2.05095	1.87944e-06	0.000123364
Ma09_g22160	-2.81185	6.39722e-05	0.000322855	Ma03_g10020	1.55931	0.00785792	0.0359797									Ma08_g07760	2.05234	4.07041e-11	1.43865e-08
Ma07_g04810	-2.81102	1.35416e-10	3.07085e-09	Ma07_g14210	1.5621	1.49255e-05	0.000224646									Ma01_g01000	2.05425	0.000210787	0.00449571
Ma04_g36940	-2.81008	5.14881e-13	2.03062e-11	Ma07_g04570	1.56302	0.00976658	0.0425189									Ma09_g20730	2.05432	0.0030602	0.031878
Ma06_g24370	-2.80932	1.67102e-14	8.66152e-13	Ma04_g01530	1.56389	0.0011652	0.00815512									Ma04_g38010	2.05766	0.00047583	0.00825934
Ma03_g31850	-2.80827	4.05537e-05	0.000217667	Ma06_g04480	1.56499	0.000334592	0.0029533									Ma04_g27250	2.05808	0.00499892	0.0445225
Ma09_g14010	-2.80774	1.52729e-06	1.23955e-05	Ma05_g31110	1.56615	0.0115281	0.0482667									Ma04_g01330	2.05999	0.00519264	0.0457941
Ma08_g07310	-2.80663	1.28142e-08	1.78664e-07	Ma01_g12120	1.56678	0.000896836	0.00662132									Ma10_g28680	2.05999	0.00367701	0.0361221
Ma10_g14970	-2.80596	4.13676e-08	5.05275e-07	Ma07_g02460	1.56682	0.0041295	0.0219742									Ma06_g37160	2.06002	2.29406e-06	0.000144163
Ma11_g00460	-2.80582	0.0141528	0.0338151	Ma09_g06560	1.56711	3.6818e-07	9.78768e-06									Ma06_g22820	2.06004	0.00308732	0.0320832
Ma08_g33890	-2.80569	0.00127706	0.00432669	Ma10_g16330	1.56754	0.00720887	0.0337184									Ma10_g23630	2.06248	0.00548761	0.0473688
Ma07_g12660	-2.80533	3.8763e-06	2.78345e-05	Ma06_g26430	1.56844	0.0042969	0.0226167									Ma01_g19960	2.06359	0.000175147	0.00392014
Ma04_g23710	-2.80459	1.61155e-06	1.29838e-05	Ma09_g23920	1.56893	0.00249511	0.0148472									Ma08_g25890	2.06803	4.67215e-05	0.00142302
Ma10_g09680	-2.80398	5.94941e-15	3.42964e-13	Ma05_g07730	1.56936	2.97642e-05	0.000401124									Ma09_g00890	2.06806	1.2812e-05	0.000526273
Ma08_g05060	-2.8037	1.46066e-07	1.54911e-06	Ma02_g21760	1.57034	0.00281347	0.0163133									Ma06_g13000	2.06816	3.30796e-06	0.000190329
Ma04_g15010	-2.80235	0.0025641	0.00787015	Ma05_g22320	1.57067	7.27845e-06	0.000121573									Ma03_g32330	2.06958	2.11751e-05	0.000786482
Ma03_g05070	-2.80164	0.00012421	0.000576401	Ma03_g04860	1.5719	2.14471e-05	0.000302972									Ma06_g19740	2.07218	0.000613128	0.00992297
Ma09_g01520	-2.80077	5.44376e-07	4.94088e-06	Ma11_g08990	1.57198	0.00164547	0.0107231									Ma01_g03330	2.07375	0.00465533	0.0423802
Ma06_g14370	-2.8003	0.000564567	0.00214849	Ma09_g20450	1.57218	0.0090072	0.0400487									Ma03_g14820	2.07488	2.98634e-05	0.00101077
Ma11_g18400	-2.79843	6.68557e-13	2.60012e-11	Ma10_g12180	1.57304	0.00273206	0.0159663									Ma01_g20090	2.07675	0.000550601	0.0091947
Ma03_g02880	-2.79739	5.46793e-06	3.77347e-05	Ma04_g36160	1.57357	0.00113222	0.00795078									Ma10_g09290	2.07894	0.000419998	0.00754632
Ma09_g17730	-2.79669	3.28479e-37	3.89639e-34	Ma00_g03070	1.57479	0.00215015	0.0132448									Ma06_g12410	2.0819	0.00566964	0.0484846
Ma07_g15880	-2.79552	5.69176e-10	1.11666e-08	Ma10_g24460	1.57509	0.00693867	0.0328131									Ma04_g18830	2.08569	0.000183928	0.00407696
Ma06_g13670	-2.79513	0.00099251	0.00348316	Ma08_g31550	1.57744	0.000472421	0.00392049									Ma05_g09860	2.08798	0.00141207	0.0183798
Ma04_g21650	-2.79456	5.46879e-05	0.000281621	Ma10_g08520	1.57771	0.00729913	0.0340446									Ma02_g11680	2.0885	0.00156722	0.0199223
Ma08_g25540	-2.79442	0.00843221	0.0218206	Ma08_g12840	1.57968	5.21505e-05	0.000649345									Ma06_g10530	2.09134	6.65655e-05	0.00185524
Ma08_g32350	-2.79311	2.04355e-07	2.08348e-06	Ma06_g18530	1.57998	0.00069987	0.00542236									Ma09_g08840	2.09268	7.9985e-07	6.51281e-05
Ma05_g04240	-2.79299	0.00141123	0.00471445	Ma09_g10780	1.58113	0.000457251	0.0038228									Ma04_g14700	2.09651	0.00275608	0.0297063
Ma07_g26080	-2.79273	2.95709e-05	0.000165697	Ma06_g19430	1.58145	0.00521153	0.0263564									Ma04_g22880	2.10017	0.00455707	0.0418434
Ma07_g22220	-2.79268	0.00124869	0.00424177	Ma01_g16360	1.58185	0.00469472	0.0242527									Ma11_g11880	2.10195	0.00511455	0.0452851
Ma03_g07210	-2.7918	1.8932e-49	9.73138e-46	Ma07_g06360	1.58309	0.000539609	0.00436874									Ma11_g19320	2.11096	0.00275255	0.0296866
Ma06_g36650	-2.79147	9.30326e-08	1.04221e-06	Ma08_g22050	1.58615	0.00518191	0.0262698									Ma09_g29260	2.11387	2.90257e-05	0.000996321
Ma10_g12630	-2.79026	6.9201e-09	1.03203e-07	Ma10_g24730	1.58657	0.00815038	0.0369916									Ma06_g33230	2.11947	0.00325247	0.033315
Ma04_g39340	-2.79005	2.40218e-08	3.10762e-07	Ma03_g06330	1.58756	2.9969e-05	0.000403282									Ma09_g06750	2.12014	1.24693e-10	3.81954e-08
Ma02_g06270	-2.78975	0.0209277	0.0470882	Ma01_g18910	1.58877	0.000942151	0.00688144									Ma06_g02710	2.12194	0.000467787	0.00816799
Ma11_g02470	-2.78884	6.88915e-08	7.97553e-07	Ma07_g05760	1.58913	0.00185356	0.0118057									Ma05_g07070	2.12351	0.00401742	0.0383192
Ma01_g03570	-2.78855	7.27719e-07	6.39236e-06	Ma01_g08650	1.59024	0.000909969	0.00669138									Ma06_g26940	2.12388	5.82931e-05	0.00168
Ma02_g18820	-2.78741	1.71862e-05	0.00010294	Ma08_g19330	1.59059	0.000502573	0.00412186									Ma03_g02440	2.12801	0.0002616	0.00528508
Ma01_g22540	-2.78652	0.00561415	0.015448	Ma08_g24600	1.59094	0.00300649	0.0171298									Ma07_g06670	2.12812	0.00289644	0.0307387
Ma09_g25720	-2.78582	0.000468761	0.00183012	Ma02_g14300	1.59457	0.00622359	0.0302135									Ma09_g21570	2.12927	1.18381e-05	0.000495721
Ma06_g07000	-2.78465	0.00025544	0.00108097	Ma11_g12620	1.59528	0.00177805	0.0114008									Ma00_g04650	2.12928	0.00117373	0.0159892
Ma04_g06740	-2.7844	1.8428e-07	1.90398e-06	Ma05_g05810	1.5955	0.0042563	0.022448									Ma07_g24040	2.12993	0.00502001	0.0446635
Ma11_g17420	-2.78161	0.00100921	0.00353212	Ma05_g24120	1.59586	0.0066646	0.0318441									Ma10_g04420	2.1306	0.000913753	0.0133587
Ma08_g32780	-2.78142	7.42438e-21	1.20513e-18	Ma08_g10410	1.60062	0.000580497	0.00464015									Ma03_g21740	2.13061	0.00372858	0.0364949
Ma06_g03480	-2.78095	6.41587e-07	5.71388e-06	Ma06_g34620	1.60085	0.00990024	0.0429524									Ma08_g27550	2.13111	1.15098e-05	0.000487382
Ma11_g24380	-2.77914	1.78796e-14	9.14801e-13	Ma07_g28040	1.60098	0.00424423	0.0224069									Ma10_g27690	2.13125	0.00175837	0.0215857
Ma04_g27870	-2.77873	0.00729082	0.0192721	Ma07_g02070	1.60125	0.00189264	0.0120181									Ma06_g34580	2.13472	5.87855e-05	0.0016891
Ma04_g12520	-2.7775	8.86075e-05	0.000429639	Ma05_g08100	1.60133	5.87016e-08	1.98414e-06									Ma07_g15620	2.13565	0.00359039	0.0355644
Ma03_g22900	-2.77747	9.61374e-06	6.16675e-05	Ma08_g26210	1.60147	0.000145338	0.00149965									Ma02_g10440	2.13595	0.000218381	0.00462395
Ma04_g38750	-2.77746	3.40749e-11	8.80892e-10	Ma03_g11650	1.6022	0.00341116	0.0189221									Ma04_g17650	2.14137	1.82968e-05	0.000699587
Ma02_g01740	-2.7774	4.44764e-22	8.68162e-20	Ma09_g00920	1.60258	0.0113994	0.0478869									Ma05_g13440	2.14334	1.05569e-10	3.26482e-08
Ma10_g28530	-2.77718	5.63877e-10	1.10812e-08	Ma06_g23120	1.60273	0.00683508	0.0324275									Ma04_g01020	2.14495	0.000565272	0.00938125
Ma03_g07500	-2.77623	0.000106504	0.00050433	Ma10_g28640	1.60329	0.00185531	0.0118144									Ma02_g05730	2.14927	0.00148403	0.0190771
Ma03_g33670	-2.77593	3.57559e-08	4.45195e-07	Ma11_g14090	1.60339	0.00554081	0.0276794									Ma09_g26690	2.15061	3.2432e-08	4.43877e-06
Ma02_g10830	-2.77556	0.000276069	0.00115699	Ma06_g06410	1.60422	0.00049452	0.00406852									Ma11_g11100	2.15113	0.000222356	0.00468652
Ma04_g29960	-2.77475	4.61234e-06	3.24522e-05	Ma04_g29830	1.60437	1.79005e-08	7.08419e-07									Ma04_g11410	2.15303	0.00233663	0.026453
Ma06_g18890	-2.77126	0.000616968	0.00232287	Ma07_g15120	1.60559	0.00600902	0.029403									Ma06_g22130	2.15634	3.68093e-05	0.00119224
Ma05_g30000	-2.77089	7.48297e-26	2.09802e-23	Ma07_g24430	1.60684	0.00123847	0.00855574									Ma08_g04580	2.15936	6.01926e-08	7.33324e-06
Ma10_g11460	-2.76908	5.4478e-17	4.70632e-15	Ma04_g04010	1.60949	3.33221e-07	8.99578e-06									Ma08_g29200	2.15949	1.10275e-06	8.31849e-05
Ma09_g14170	-2.76862	4.98171e-07	4.56585e-06	Ma05_g26560	1.60957	0.00198746	0.0124819									Ma07_g10820	2.16538	3.02574e-05	0.00102069
Ma05_g21880	-2.76744	1.36151e-06	1.12034e-05	Ma09_g12990	1.60964	0.00752331	0.0348433									Ma11_g20650	2.16615	1.39911e-06	0.000100222
Ma05_g11820	-2.76743	0.00744988	0.0196377	Ma09_g11970	1.6106	0.012027	0.0498259									Ma09_g14120	2.16629	0.000139861	0.00326676
Ma05_g08050	-2.76652	0.00272898	0.00829698	Ma10_g16950	1.61089	0.000501605	0.00411714									Ma04_g18490	2.16812	0.00349896	0.0349602
Ma06_g37870	-2.76606	5.90249e-05	0.00030094	Ma07_g12770	1.61135	0.000608419	0.00482174									Ma11_g17050	2.16875	5.9563e-05	0.00170737
Ma09_g21910	-2.76568	0.00406751	0.0117093	Ma06_g33330	1.61161	0.00838955	0.037831									Ma02_g13430	2.17019	4.00971e-06	0.000220829
Ma09_g28930	-2.76344	0.00359401	0.0105094	Ma08_g12170	1.61164	0.00356777	0.0196181									Ma08_g04550	2.17201	0.00343687	0.0345329
Ma04_g30500	-2.76291	1.64674e-14	8.55002e-13	Ma09_g30100	1.61195	0.000190466	0.00186049									Ma09_g17360	2.17464	0.000367254	0.00684142
Ma01_g23310	-2.76227	4.12904e-06	2.94709e-05	Ma08_g30070	1.61332	0.00596707	0.0292431									Ma04_g26810	2.17559	0.000240849	0.00499126
Ma07_g19360	-2.76154	9.19583e-07	7.8824e-06	Ma08_g22800	1.61448	0.00355489	0.0195575									Ma07_g07690	2.17732	0.00102176	0.0144579
Ma11_g22970	-2.76097	1.30663e-12	4.7132e-11	Ma08_g25840	1.61515	4.39988e-05	0.000561381									Ma04_g00890	2.17787	0.000260008	0.00525952
Ma09_g05270	-2.76019	0.00956812	0.0242662	Ma03_g11260	1.61681	6.64934e-05	0.00078688									Ma09_g05160	2.17886	0.00035646	0.00668112
Ma05_g31850	-2.76011	6.57535e-06	4.42194e-05	Ma10_g25940	1.61858	1.76797e-07	5.19539e-06									Ma08_g03470	2.18016	0.00031095	0.00603457
Ma10_g25450	-2.75838	0.00242109	0.00750434	Ma07_g21990	1.62008	0.00722429	0.0337856									Ma11_g18770	2.18062	0.00461054	0.0421155
Ma04_g38560	-2.75669	0.00455222	0.0129123	Ma11_g20670	1.62034	0.00398586	0.021376									Ma10_g08680	2.18093	1.75065e-05	0.000675136
Ma06_g24250	-2.75311	0.0127623	0.0309776	Ma03_g10010	1.62044	0.0070898	0.0332999									Ma04_g27440	2.1811	4.26602e-13	2.38518e-10
Ma10_g11360	-2.7525	0.00507733	0.0141839	Ma07_g07650	1.62057	6.30007e-06	0.000107047									Ma02_g07950	2.18424	0.0040292	0.0384088
Ma05_g11200	-2.75191	8.43046e-09	1.22759e-07	Ma03_g22740	1.62116	0.000905749	0.00667437									Ma01_g11850	2.18438	0.000130752	0.00311032
Ma10_g26070	-2.75178	9.71797e-05	0.000465463	Ma08_g01620	1.62151	8.72013e-07	2.02433e-05									Ma01_g16660	2.18584	5.5749e-06	0.000283263
Ma05_g14730	-2.75144	7.07186e-13	2.71949e-11	Ma10_g20410	1.62177	0.00376728	0.0204933									Ma02_g25040	2.18636	0.000834151	0.0125251
Ma11_g17270	-2.75067	8.20961e-22	1.55333e-19	Ma06_g31090	1.62267	0.00309914	0.0175311									Ma04_g39230	2.18664	0.000956264	0.0138231
Ma02_g10590	-2.75065	0.00190925	0.00612857	Ma11_g23710	1.62277	0.00452104	0.0235759									Ma11_g01390	2.18903	7.13088e-06	0.000343339
Ma11_g18630	-2.74986	0.000455355	0.00178445	Ma11_g16670	1.62341	0.00505971	0.0257748									Ma05_g06300	2.18967	0.00264496	0.0288764
Ma01_g21300	-2.74926	0.015875	0.037249	Ma07_g14750	1.62406	0.000221889	0.00211176									Ma03_g01540	2.1901	5.45247e-05	0.00159136
Ma07_g11550	-2.74875	1.93373e-06	1.52293e-05	Ma02_g09650	1.6245	0.00393492	0.0211663									Ma09_g13370	2.19011	4.03452e-05	0.00127971
Ma07_g14330	-2.74861	1.73973e-14	8.9425e-13	Ma08_g13730	1.62466	0.00105777	0.0075389									Ma08_g22290	2.19094	0.000148009	0.00341494
Ma07_g17090	-2.74742	3.57324e-05	0.000194335	Ma06_g34390	1.62583	8.40993e-08	2.73405e-06									Ma08_g22820	2.19573	1.55823e-05	0.000613433
Ma10_g24700	-2.74684	0.000110696	0.000521695	Ma01_g16350	1.6262	0.0050503	0.0257454									Ma10_g19040	2.19618	0.002196	0.025198
Ma08_g04350	-2.74477	1.83617e-09	3.16847e-08	Ma04_g33490	1.62756	7.54706e-05	0.00087665									Ma10_g30720	2.19625	6.06007e-05	0.00172487
Ma06_g08740	-2.74402	5.93538e-06	4.05433e-05	Ma07_g08150	1.62786	0.00548394	0.0274345									Ma03_g13240	2.19779	7.53741e-06	0.000357034
Ma02_g10050	-2.74243	0.000635643	0.00238466	Ma02_g20160	1.62917	0.00286437	0.0165566									Ma04_g24350	2.20027	0.000199798	0.00433904
Ma01_g14190	-2.74208	1.16408e-07	1.26815e-06	Ma05_g17200	1.62919	0.000225903	0.00214478									Ma05_g08750	2.2007	0.000425759	0.00760338
Ma01_g22970	-2.74052	0.00527222	0.0146342	Ma03_g10870	1.63023	6.37685e-05	0.000759197									Ma06_g00180	2.20088	2.34331e-05	0.000845879
Ma02_g15950	-2.73981	3.6155e-05	0.000196451	Ma08_g30390	1.63104	5.32681e-06	9.34328e-05									Ma09_g13330	2.20146	0.000379817	0.00700864
Ma11_g07960	-2.7379	0.00898196	0.0229962	Ma10_g05070	1.63137	0.00173447	0.0111805									Ma09_g28740	2.20165	0.000435583	0.00774014
Ma10_g04720	-2.73746	0.00225854	0.00706876	Ma05_g01920	1.6329	0.00213733	0.013189									Ma05_g03550	2.20315	0.00355116	0.0352845
Ma02_g13240	-2.73581	0.000476456	0.00185465	Ma05_g13270	1.63294	0.0059195	0.0290687									Ma04_g40090	2.20392	0.000424454	0.0075885
Ma10_g11150	-2.7355	3.36001e-07	3.23326e-06	Ma02_g05260	1.63417	0.00601114	0.0294087									Ma03_g23850	2.20503	0.00260539	0.02859
Ma10_g07930	-2.73211	0.0104	0.0260409	Ma07_g25330	1.6353	0.00519887	0.0263177									Ma03_g22810	2.20725	1.77095e-06	0.000118912
Ma10_g20080	-2.7321	3.0425e-12	1.00036e-10	Ma04_g25570	1.63643	0.00204832	0.0127674									Ma07_g16650	2.21038	0.000454939	0.00798822
Ma04_g16340	-2.73054	8.36921e-05	0.000408327	Ma09_g00840	1.63831	0.00359814	0.019754									Ma10_g22760	2.21152	7.42688e-05	0.00202949
Ma11_g16870	-2.73054	0.000596391	0.00225519	Ma09_g30320	1.63838	0.00842307	0.0379279									Ma05_g05900	2.2121	0.00582586	0.0492838
Ma01_g21760	-2.73011	0.00212703	0.00671579	Ma07_g00220	1.63865	0.000570948	0.00457739									Ma03_g24520	2.21249	2.11905e-07	2.1568e-05
Ma11_g02680	-2.72985	0.00202715	0.00645194	Ma11_g19140	1.64026	0.000313648	0.00280617									Ma09_g28390	2.21494	0.00164363	0.0205616
Ma09_g08320	-2.72975	8.43477e-15	4.68045e-13	Ma07_g05990	1.6403	0.000244909	0.00229208									Ma02_g03580	2.21502	0.00172071	0.0212938
Ma05_g06070	-2.72888	0.00384341	0.0111468	Ma05_g08840	1.64074	0.00498536	0.0254826									Ma09_g00900	2.2164	0.00454793	0.0417809
Ma06_g03820	-2.72818	0.0044514	0.0126729	Ma08_g17960	1.64167	6.21474e-05	0.00074544									Ma04_g25580	2.22065	1.8098e-06	0.000120265
Ma04_g35660	-2.72778	1.18671e-05	7.42829e-05	Ma09_g02020	1.64214	0.00806816	0.0367023									Ma07_g16150	2.22812	2.84405e-05	0.000981472
Ma04_g20660	-2.72699	0.000487276	0.0018908	Ma03_g19260	1.64298	0.00222364	0.0135687									Ma03_g14330	2.23038	0.00124645	0.0166604
Ma02_g12890	-2.7262	4.45427e-05	0.000235754	Ma01_g00860	1.64359	0.000862553	0.00641004									Ma03_g06590	2.23138	0.000899982	0.0132312
Ma04_g38380	-2.72514	1.13255e-11	3.23416e-10	Ma06_g32810	1.64419	0.000723139	0.00557795									Ma06_g26620	2.23188	1.73013e-05	0.00066963
Ma06_g22820	-2.72456	8.33839e-05	0.000407228	Ma04_g13930	1.64495	0.00197877	0.0124347									Ma10_g25160	2.2319	0.00205027	0.0239913
Ma02_g20130	-2.7238	7.75989e-16	5.28306e-14	Ma04_g23930	1.64664	0.000807649	0.00607656									Ma09_g24620	2.23367	0.000885809	0.0130831
Ma09_g20460	-2.72311	2.12645e-15	1.31426e-13	Ma06_g11210	1.64671	0.00530012	0.0267314									Ma09_g07550	2.23517	8.08532e-05	0.00216166
Ma04_g40130	-2.7226	0.00233535	0.00727667	Ma11_g21180	1.64677	0.00120582	0.00837243									Ma05_g10200	2.23856	0.000400666	0.00728058
Ma03_g03750	-2.72232	0.000882817	0.00315383	Ma05_g17580	1.64837	0.00245075	0.0146579									Ma06_g27570	2.23968	3.96861e-07	3.67712e-05
Ma10_g26320	-2.72081	1.71525e-11	4.68556e-10	Ma06_g20920	1.64904	0.00370354	0.0202024									Ma07_g22610	2.24034	0.000769581	0.0117722
Ma02_g01580	-2.72002	7.14114e-17	6.00109e-15	Ma05_g30160	1.65351	2.83531e-05	0.000384843									Ma02_g24580	2.24079	1.50747e-05	0.000595637
Ma08_g07540	-2.71867	7.98451e-06	5.23602e-05	Ma06_g04520	1.65702	0.00046266	0.00386085									Ma10_g14910	2.24125	4.67858e-06	0.000247089
Ma07_g27150	-2.71704	0.00484672	0.0136316	Ma06_g02320	1.65734	0.00494017	0.0252803									Ma07_g17920	2.24369	0.00122735	0.0164892
Ma07_g11290	-2.71611	1.66011e-06	1.33228e-05	Ma11_g17470	1.6583	2.11675e-07	6.11761e-06									Ma00_g00550	2.24568	0.00497149	0.0443463
Ma03_g20620	-2.71561	1.62422e-06	1.30654e-05	Ma02_g18980	1.65976	0.00643953	0.0310039									Ma06_g13510	2.24836	0.000378622	0.00699461
Ma08_g19750	-2.71486	0.0188518	0.0431088	Ma08_g22490	1.66038	0.011475	0.0480787									Ma11_g06470	2.25099	0.00178811	0.0218092
Ma11_g01080	-2.71427	1.6058e-07	1.6845e-06	Ma09_g11140	1.66149	1.13099e-05	0.000177256									Ma05_g23080	2.25684	7.41984e-07	6.16652e-05
Ma06_g34850	-2.71318	0.00266499	0.00813208	Ma06_g11200	1.6617	0.00927094	0.0408695									Ma07_g14970	2.26676	6.58803e-07	5.63539e-05
Ma10_g02790	-2.71173	0.00266762	0.00813929	Ma02_g10980	1.66173	0.00856935	0.038504									Ma10_g11920	2.26938	9.4599e-05	0.00245568
Ma05_g02230	-2.71054	0.000136855	0.000627063	Ma05_g31700	1.66217	0.00025036	0.00233476									Ma05_g19450	2.27397	5.78091e-06	0.000291886
Ma10_g18980	-2.70988	4.07238e-16	2.93449e-14	Ma07_g03380	1.66271	0.0119566	0.0495992									Ma06_g19150	2.27867	0.00328136	0.0334512
Ma11_g22820	-2.70983	0.000422095	0.00166767	Ma06_g08990	1.66418	0.00218174	0.0133885									Ma04_g25460	2.2795	0.00045372	0.00797867
Ma02_g09120	-2.70937	9.30035e-05	0.000448245	Ma04_g37300	1.66462	0.000671309	0.00523455									Ma11_g13110	2.2878	1.12576e-08	1.98945e-06
Ma04_g33760	-2.70836	0.000262427	0.00110733	Ma03_g15230	1.66535	0.00163757	0.0106871									Ma10_g11630	2.28784	0.00239255	0.0268868
Ma10_g24970	-2.7078	0.00597088	0.0162807	Ma02_g06210	1.66637	6.17817e-05	0.000743694									Ma11_g04210	2.28854	0.00208209	0.0242281
Ma03_g24440	-2.70769	7.60892e-06	5.01318e-05	Ma10_g08570	1.66947	0.00132834	0.00904371									Ma08_g28080	2.28948	5.83878e-05	0.00168122
Ma09_g10260	-2.70632	0.00078493	0.00285136	Ma08_g17360	1.67414	0.000677374	0.00527661									Ma05_g31360	2.29542	0.00132703	0.0174637
Ma04_g37740	-2.7059	2.48049e-06	1.89593e-05	Ma02_g02280	1.67719	1.59684e-06	3.37381e-05									Ma06_g35260	2.2977	0.00347687	0.0348312
Ma04_g19660	-2.70444	4.3911e-13	1.74969e-11	Ma11_g16890	1.67867	0.00226341	0.0137516									Ma03_g10150	2.29894	0.000192489	0.00422884
Ma10_g09700	-2.70384	3.35004e-07	3.22971e-06	Ma08_g22270	1.67889	0.0086098	0.0386582									Ma04_g13240	2.29921	1.39243e-06	9.99657e-05
Ma07_g23530	-2.70174	0.0163721	0.0382465	Ma11_g07710	1.6795	0.00172589	0.0111458									Ma03_g13530	2.30031	0.00184984	0.0223251
Ma06_g15230	-2.70169	0.00130836	0.00441962	Ma10_g01440	1.68053	0.00312922	0.0176534									Ma09_g05660	2.30382	0.000390514	0.00714453
Ma09_g04560	-2.70162	0.00264016	0.0080667	Ma08_g20660	1.68115	0.000183781	0.00180526									Ma01_g12210	2.30545	0.00303515	0.0317256
Ma03_g03180	-2.70113	6.24314e-21	1.02417e-18	Ma08_g11520	1.682	4.56214e-05	0.000578802									Ma06_g29770	2.30876	9.81799e-05	0.00253229
Ma07_g08270	-2.70078	2.25487e-12	7.64201e-11	Ma06_g03880	1.68449	0.00862319	0.0387073									Ma08_g08030	2.31143	0.000783479	0.0119169
Ma09_g25000	-2.70047	2.63991e-06	1.99895e-05	Ma07_g27660	1.68507	5.03211e-06	8.89571e-05									Ma11_g02800	2.31263	1.68946e-05	0.000657051
Ma05_g19340	-2.69931	8.06348e-11	1.92184e-09	Ma07_g01850	1.68566	0.00229447	0.0138921									Ma08_g27410	2.31375	3.79483e-05	0.00122117
Ma10_g21770	-2.69849	5.29646e-05	0.000273524	Ma04_g02010	1.68589	0.00157849	0.0103638									Ma09_g27170	2.31393	0.00439515	0.0409032
Ma02_g13330	-2.69775	4.89807e-10	9.81556e-09	Ma07_g22410	1.68606	0.00358114	0.0196744									Ma01_g01110	2.3142	6.57102e-08	7.88597e-06
Ma01_g23660	-2.6957	0.0021068	0.00666349	Ma02_g01790	1.68712	0.000127142	0.00134584									Ma01_g21800	2.31727	0.00283606	0.0303447
Ma11_g23940	-2.69448	0.000972117	0.00342719	Ma09_g03770	1.68742	5.7524e-05	0.000702373									Ma03_g02450	2.31765	1.07402e-05	0.000466177
Ma04_g22030	-2.69366	0.000134062	0.000615451	Ma07_g16690	1.68811	0.00660656	0.031634									Ma04_g35000	2.32007	6.84356e-08	8.12212e-06
Ma03_g29720	-2.69351	1.83999e-18	2.02669e-16	Ma03_g12920	1.68821	0.00264702	0.0155892									Ma06_g21620	2.32301	1.74033e-07	1.81146e-05
Ma06_g13310	-2.69179	5.43572e-10	1.07395e-08	Ma08_g15010	1.68849	0.0076367	0.0352154									Ma06_g31140	2.32508	6.48326e-06	0.000321296
Ma08_g05530	-2.69123	0.0211859	0.0475853	Ma05_g31260	1.68869	0.0021887	0.0134141									Ma10_g12550	2.32798	2.13884e-05	0.000791619
Ma03_g13580	-2.68929	3.61157e-06	2.61711e-05	Ma04_g12450	1.68873	0.00172876	0.0111506									Ma06_g27460	2.3294	1.23534e-05	0.000511572
Ma09_g04240	-2.68916	0.0119901	0.0293808	Ma02_g07570	1.69123	0.000639755	0.00502453									Ma03_g07140	2.33058	4.26517e-05	0.00133444
Ma02_g11200	-2.68847	4.47244e-09	6.98049e-08	Ma07_g03090	1.69232	0.00117736	0.00822374									Ma04_g32400	2.33147	3.09194e-08	4.32374e-06
Ma08_g26970	-2.68693	2.38716e-14	1.20298e-12	Ma04_g31370	1.69317	0.00926595	0.0408532									Ma03_g11980	2.33356	0.000320719	0.00617312
Ma01_g04190	-2.68663	4.57124e-06	3.2217e-05	Ma04_g22750	1.69332	0.00215716	0.0132724									Ma08_g29720	2.33524	0.000435355	0.00774014
Ma08_g15180	-2.68636	1.70359e-05	0.00010208	Ma03_g08550	1.69337	0.000423963	0.00358638									Ma08_g16280	2.34	0.00364515	0.0359298
Ma04_g24750	-2.68611	0.00020871	0.000905574	Ma05_g07700	1.69365	0.000378196	0.00326319									Ma02_g17950	2.34143	3.80821e-05	0.00122117
Ma06_g09290	-2.68605	1.39082e-09	2.4723e-08	Ma05_g07190	1.69453	0.0004463	0.00374517									Ma03_g19110	2.34578	0.00543177	0.0470714
Ma06_g12070	-2.68549	0.000389609	0.00155546	Ma01_g14730	1.69555	0.00105392	0.00751831									Ma09_g22990	2.34855	0.000305503	0.0059587
Ma03_g31490	-2.68546	4.96566e-09	7.64965e-08	Ma05_g25440	1.69621	0.00641605	0.0309286									Ma04_g33980	2.3487	8.47609e-06	0.000392819
Ma10_g18230	-2.68449	0.00891655	0.022861	Ma02_g12500	1.69676	0.000455313	0.00381166									Ma06_g19140	2.35039	5.14002e-08	6.43262e-06
Ma03_g24630	-2.68368	4.03646e-06	2.88703e-05	Ma08_g29310	1.6982	0.00558092	0.0278168									Ma02_g08780	2.35071	0.00462916	0.0422458
Ma04_g06990	-2.68074	1.36327e-07	1.45684e-06	Ma10_g23340	1.69874	0.000488639	0.00402855									Ma01_g10520	2.35225	1.35054e-05	0.000547717
Ma08_g12030	-2.68054	0.00165102	0.00540429	Ma05_g15000	1.70019	0.00272647	0.0159478									Ma00_g02090	2.35388	0.00578572	0.0490054
Ma08_g00610	-2.68037	8.73079e-15	4.80833e-13	Ma06_g07690	1.70022	1.48805e-07	4.45172e-06									Ma07_g20890	2.35439	0.00440166	0.0409272
Ma01_g11080	-2.67969	0.00219349	0.00689314	Ma08_g28490	1.70094	0.010223	0.044116									Ma05_g06230	2.35496	2.75104e-05	0.000956559
Ma11_g11590	-2.67924	6.17616e-07	5.52113e-06	Ma10_g18370	1.70268	0.0109216	0.0462833									Ma08_g27890	2.35638	0.0035928	0.0355773
Ma03_g21930	-2.67924	5.6169e-05	0.000288526	Ma06_g27160	1.70642	0.00782318	0.0358399									Ma06_g15800	2.3598	7.86256e-05	0.00211088
Ma03_g03830	-2.67678	0.000263802	0.00111222	Ma06_g12550	1.70677	0.00513717	0.0260724									Ma05_g31280	2.36749	0.00121085	0.0163633
Ma11_g15670	-2.6753	2.25997e-09	3.77981e-08	Ma08_g31340	1.70678	0.00298311	0.0170212									Ma05_g25290	2.37473	0.000347808	0.00655334
Ma08_g29310	-2.67356	1.29233e-05	7.99695e-05	Ma03_g06750	1.7075	0.00876017	0.0392048									Ma11_g04180	2.37506	0.00579998	0.0490907
Ma02_g03310	-2.67278	1.2082e-09	2.16767e-08	Ma06_g13270	1.70804	2.52186e-05	0.000347218									Ma08_g08050	2.37783	2.76736e-07	2.70536e-05
Ma05_g19640	-2.67267	5.88529e-06	4.02636e-05	Ma01_g02090	1.70923	0.00157267	0.0103342									Ma08_g04370	2.38443	3.06088e-06	0.000179976
Ma03_g33300	-2.6726	5.55674e-07	5.03305e-06	Ma11_g21370	1.71124	0.0014458	0.00966794									Ma06_g07340	2.38494	0.00051746	0.0087919
Ma05_g00440	-2.67006	0.00284666	0.00860723	Ma01_g18930	1.71188	0.000394734	0.00338457									Ma03_g15430	2.38647	4.80403e-05	0.00145355
Ma05_g03210	-2.66999	0.0013008	0.00439793	Ma06_g27920	1.71394	1.16645e-05	0.000181818									Ma09_g20720	2.38851	8.63162e-05	0.00228049
Ma03_g18450	-2.6696	0.000164733	0.000736309	Ma10_g01810	1.71571	0.00303445	0.017261									Ma11_g22440	2.38928	0.00052952	0.00893544
Ma03_g16630	-2.66946	4.43748e-05	0.000235108	Ma08_g11750	1.71606	0.0109426	0.0463265									Ma04_g32900	2.39222	0.000858297	0.0127921
Ma09_g07550	-2.66897	2.40473e-06	1.84488e-05	Ma02_g21680	1.71616	0.00225517	0.0137095									Ma07_g03310	2.39403	0.00195169	0.0231911
Ma02_g14570	-2.66872	2.3809e-06	1.82888e-05	Ma05_g09000	1.71655	0.00682467	0.0323879									Ma11_g12170	2.39632	0.00333571	0.0338123
Ma08_g25850	-2.66836	0.0196432	0.0445977	Ma08_g31500	1.7196	0.0001169	0.00125728									Ma10_g14430	2.39818	0.00137734	0.0180454
Ma04_g35260	-2.66832	0.00233738	0.00728154	Ma03_g12800	1.72411	0.00240051	0.0144122									Ma09_g14710	2.39848	9.04012e-05	0.00236954
Ma05_g02460	-2.66768	0.00152758	0.00505155	Ma10_g07720	1.72681	7.37341e-06	0.000122768									Ma03_g07810	2.3999	0.00040646	0.00735676
Ma09_g23790	-2.66755	0.00933428	0.0237622	Ma11_g23600	1.73036	0.00130653	0.00894172									Ma10_g24570	2.40046	0.000676911	0.0106775
Ma04_g39240	-2.66683	0.00902677	0.0230994	Ma09_g06810	1.73137	0.00542638	0.02722									Ma08_g15240	2.40427	0.00191786	0.0228883
Ma06_g02600	-2.66633	0.00490644	0.013768	Ma06_g18570	1.73304	0.0015613	0.0102788									Ma03_g01310	2.40783	1.46901e-06	0.000103841
Ma01_g17960	-2.66459	1.98434e-06	1.55604e-05	Ma02_g24140	1.73484	0.00736137	0.034241									Ma07_g16170	2.40866	9.35752e-06	0.00041859
Ma03_g21570	-2.66198	0.000394612	0.00157249	Ma09_g00670	1.73535	0.00058379	0.00466174									Ma06_g08290	2.41157	1.47703e-05	0.000585046
Ma02_g20710	-2.66196	8.24881e-06	5.3853e-05	Ma02_g19670	1.73538	0.00195354	0.0123155									Ma07_g23820	2.42002	2.88812e-07	2.78116e-05
Ma06_g16420	-2.66186	0.000180415	0.000796591	Ma10_g27930	1.73705	0.000141262	0.00146768									Ma09_g26110	2.42383	0.000678277	0.0106834
Ma01_g22660	-2.66169	9.18544e-09	1.32501e-07	Ma09_g11360	1.73775	4.65692e-05	0.000589402									Ma01_g14830	2.42605	9.67769e-16	1.02108e-12
Ma07_g09120	-2.6616	9.70004e-05	0.000464677	Ma04_g08450	1.73937	0.00810387	0.0368293									Ma05_g07380	2.42982	0.000136631	0.00320529
Ma10_g22240	-2.66129	1.57048e-06	1.26826e-05	Ma10_g14200	1.73937	0.000398093	0.00340541									Ma02_g05950	2.43004	0.00430891	0.040381
Ma07_g19680	-2.6606	7.27604e-05	0.000361469	Ma07_g21300	1.73952	0.000159507	0.00161569									Ma02_g01150	2.43238	5.61885e-05	0.0016281
Ma05_g20320	-2.65896	0.00194997	0.0062385	Ma05_g25050	1.73988	0.000835117	0.00625038									Ma06_g14720	2.43364	0.00454059	0.0417732
Ma09_g30680	-2.65894	0.0167769	0.0390297	Ma09_g01590	1.74098	0.00246902	0.0147225									Ma03_g24890	2.43481	0.000369611	0.00686759
Ma09_g22170	-2.65785	0.000239972	0.00102403	Ma06_g31250	1.74162	7.56976e-07	1.79701e-05									Ma10_g25700	2.4366	0.00258991	0.0284492
Ma05_g09420	-2.65728	0.000319504	0.00131174	Ma08_g26850	1.7425	0.00781755	0.0358318									Ma08_g25160	2.43984	0.00102057	0.0144475
Ma04_g23480	-2.65719	0.000142515	0.000649136	Ma10_g11430	1.74724	0.000266671	0.00246138									Ma05_g04450	2.44109	0.00147773	0.0190112
Ma05_g15730	-2.65715	1.88154e-05	0.000111315	Ma09_g06110	1.74728	2.2031e-06	4.4403e-05									Ma04_g10870	2.44725	8.19957e-06	0.000383318
Ma09_g11210	-2.65712	1.82489e-06	1.44869e-05	Ma07_g08660	1.7482	3.7281e-05	0.000486708									Ma08_g26200	2.45098	4.07831e-05	0.00128978
Ma08_g26460	-2.65677	1.13065e-05	7.13682e-05	Ma04_g12240	1.74858	0.00406258	0.0216951									Ma05_g25180	2.45365	0.00209573	0.0243007
Ma06_g32090	-2.65651	1.31389e-11	3.67939e-10	Ma06_g28840	1.75007	1.79779e-06	3.73329e-05									Ma01_g06230	2.45536	0.000935514	0.0135933
Ma02_g08970	-2.65648	0.000425191	0.00167775	Ma04_g08510	1.75012	0.000207072	0.00199486									Ma10_g18710	2.4568	0.000371886	0.0068979
Ma11_g07730	-2.65512	9.4389e-15	5.17981e-13	Ma06_g36680	1.75074	0.0001345	0.00140906									Ma04_g26400	2.4578	5.92979e-06	0.000298466
Ma10_g20860	-2.65365	0.000428212	0.00168816	Ma02_g11950	1.75103	0.000466188	0.00388309									Ma09_g08160	2.45843	1.14896e-06	8.59392e-05
Ma04_g25200	-2.65343	9.75771e-09	1.40101e-07	Ma05_g02690	1.75398	0.000773164	0.00589739									Ma04_g21170	2.45969	0.00182453	0.0221359
Ma07_g03710	-2.6515	1.68671e-15	1.0638e-13	Ma08_g31160	1.75482	0.000670305	0.00522931									Ma09_g13860	2.46421	0.00268349	0.0291782
Ma06_g27770	-2.65092	1.18472e-10	2.72061e-09	Ma04_g16300	1.75549	0.000329521	0.00291425									Ma07_g27550	2.46528	0.00126371	0.0168301
Ma11_g08170	-2.65057	0.00258279	0.00792044	Ma04_g08470	1.75635	0.00124218	0.00857786									Ma09_g08400	2.46754	3.18382e-05	0.00105677
Ma05_g15120	-2.6504	3.72699e-09	5.93412e-08	Ma01_g18080	1.75759	0.00333805	0.0185852									Ma09_g24550	2.4772	0.000665987	0.0105362
Ma08_g21650	-2.64773	2.40041e-11	6.40962e-10	Ma06_g06710	1.75918	0.000140868	0.00146456									Ma10_g22060	2.47776	1.99694e-08	3.10279e-06
Ma01_g15260	-2.64609	9.57344e-07	8.17879e-06	Ma02_g19760	1.76006	0.000224251	0.00213102									Ma04_g34180	2.48036	2.67011e-12	1.17642e-09
Ma04_g26170	-2.64601	3.96604e-14	1.92928e-12	Ma01_g11430	1.76023	0.00169536	0.0109832									Ma07_g10780	2.48294	5.81728e-05	0.00167804
Ma04_g31390	-2.64586	1.95384e-12	6.78585e-11	Ma09_g22190	1.76115	0.00263872	0.0155548									Ma04_g06710	2.48473	3.12365e-06	0.000182004
Ma04_g18020	-2.64543	0.000680648	0.00252945	Ma06_g36470	1.76208	0.0103624	0.0445345									Ma00_g02750	2.48622	4.6785e-05	0.00142308
Ma05_g09390	-2.64533	0.020678	0.0466006	Ma10_g17930	1.76231	0.00120281	0.00835338									Ma08_g26180	2.48672	0.00538237	0.0468887
Ma10_g24950	-2.64527	2.88242e-06	2.15769e-05	Ma08_g06600	1.76254	0.0115395	0.0483004									Ma08_g08400	2.48683	0.00187747	0.022557
Ma06_g04700	-2.64474	5.84372e-15	3.37502e-13	Ma08_g00970	1.7632	0.000305409	0.00274572									Ma05_g08420	2.48939	0.00383142	0.0371847
Ma01_g03210	-2.644	0.00071573	0.00263694	Ma09_g23530	1.7634	0.000329217	0.00291315									Ma09_g02760	2.49483	2.74655e-08	3.94363e-06
Ma09_g03120	-2.64377	1.11898e-09	2.02289e-08	Ma02_g18490	1.76417	0.00145942	0.00973216									Ma08_g11550	2.49703	0.00104656	0.0147118
Ma10_g00760	-2.64374	0.0123165	0.030054	Ma05_g27300	1.76434	0.000358187	0.0031224									Ma04_g29040	2.49933	0.00454683	0.0417809
Ma11_g22440	-2.64276	0.00012615	0.000583561	Ma10_g05560	1.7645	5.25432e-06	9.24185e-05									Ma07_g28030	2.49995	5.49763e-05	0.00160126
Ma11_g12070	-2.64099	0.000393698	0.00156975	Ma03_g11610	1.76548	0.00194948	0.0122923									Ma03_g13130	2.50126	0.00497195	0.0443463
Ma07_g20090	-2.63919	1.64288e-09	2.87559e-08	Ma03_g03170	1.76592	0.000670908	0.00523271									Ma09_g07320	2.50765	0.00230702	0.0261916
Ma04_g21160	-2.63883	0.00932829	0.0237508	Ma05_g11910	1.76871	0.000488331	0.00402707									Ma03_g01080	2.51051	7.0693e-05	0.00194666
Ma07_g05060	-2.63627	3.83146e-05	0.000206946	Ma10_g07130	1.76991	6.21068e-05	0.00074544									Ma05_g11960	2.51612	3.8058e-05	0.00122117
Ma03_g15690	-2.6345	0.000117317	0.000547795	Ma10_g11520	1.7703	0.000214024	0.00205241									Ma02_g15830	2.51855	0.000291138	0.00573767
Ma09_g17290	-2.63429	1.33471e-06	1.09975e-05	Ma07_g08400	1.77077	0.00256067	0.0151714									Ma01_g03210	2.51922	0.00119765	0.016227
Ma11_g21760	-2.63392	2.78407e-08	3.55542e-07	Ma08_g04530	1.77139	0.000489168	0.00403186									Ma09_g08490	2.52328	0.000370921	0.00688399
Ma09_g10840	-2.63286	0.000373812	0.00150055	Ma03_g25000	1.77204	0.00844668	0.0380179									Ma01_g05700	2.52852	0.00102598	0.0144921
Ma03_g02660	-2.63271	0.000515765	0.00198412	Ma05_g23270	1.77215	0.00330029	0.0184191									Ma05_g02900	2.52957	0.00447692	0.0414244
Ma06_g14410	-2.63189	0.000762968	0.00278272	Ma05_g07150	1.7729	3.77772e-05	0.000492369									Ma04_g35260	2.5334	0.00444999	0.0412821
Ma04_g33050	-2.63124	7.36949e-26	2.08516e-23	Ma08_g23090	1.77314	0.00264119	0.0155665									Ma09_g26740	2.53411	2.55954e-06	0.000158009
Ma01_g11360	-2.63044	0.000818476	0.00295858	Ma03_g17810	1.77336	0.00132115	0.0090162									Ma01_g04220	2.53952	8.30095e-05	0.00220465
Ma03_g09330	-2.62922	6.7264e-05	0.000337261	Ma04_g17380	1.77466	0.00350303	0.0193564									Ma09_g16230	2.54139	0.000540771	0.00908716
Ma05_g32020	-2.6288	2.17274e-12	7.42075e-11	Ma07_g17140	1.77487	0.00585607	0.0288253									Ma08_g10940	2.54667	1.77574e-06	0.000118985
Ma07_g02500	-2.62753	1.72286e-14	8.88538e-13	Ma07_g02630	1.77569	0.000198982	0.00193169									Ma06_g21350	2.5515	0.000204651	0.00439986
Ma07_g17610	-2.62752	0.000356363	0.00144026	Ma03_g24620	1.77601	0.0025365	0.0150508									Ma02_g18440	2.55161	0.00499847	0.0445225
Ma10_g31380	-2.6259	2.3242e-10	5.02668e-09	Ma00_g00180	1.77765	0.00670231	0.0319806									Ma01_g13800	2.55491	0.000202359	0.00436771
Ma03_g01740	-2.62557	0.000329761	0.00134561	Ma08_g24290	1.77774	0.0058694	0.0288677									Ma07_g20050	2.55626	0.00183552	0.0222106
Ma09_g06350	-2.62499	0.000696799	0.00257952	Ma07_g12480	1.7784	3.11986e-06	5.96009e-05									Ma06_g07490	2.55727	2.33295e-07	2.34483e-05
Ma09_g04540	-2.62426	0.00188744	0.00606676	Ma05_g00860	1.77885	0.000245183	0.00229396									Ma07_g13500	2.56038	1.11894e-05	0.00047667
Ma07_g19780	-2.62276	1.66266e-15	1.05078e-13	Ma11_g20990	1.77955	0.00498641	0.0254838									Ma10_g25730	2.56188	1.05714e-06	8.05706e-05
Ma10_g11080	-2.62183	7.31894e-20	1.00769e-17	Ma02_g14570	1.78064	0.0017061	0.0110338									Ma06_g18470	2.56301	0.00271085	0.0293764
Ma07_g19970	-2.62106	0.00954543	0.0242153	Ma02_g19410	1.78111	2.13321e-05	0.000301618									Ma01_g00730	2.5648	0.000244783	0.00505325
Ma11_g03830	-2.62099	3.64014e-10	7.4935e-09	Ma10_g11030	1.78129	0.00414879	0.0220582									Ma08_g03640	2.57269	6.93236e-07	5.86751e-05
Ma04_g36700	-2.62082	0.000282479	0.00117968	Ma08_g01140	1.78242	0.00482447	0.0247687									Ma03_g20010	2.57378	6.76542e-08	8.05912e-06
Ma10_g16490	-2.62022	1.50328e-08	2.05143e-07	Ma07_g12280	1.78401	0.000483276	0.00399165									Ma05_g04880	2.58146	0.00288	0.0306315
Ma06_g22800	-2.61912	6.07441e-05	0.000308736	Ma04_g28320	1.78412	3.85145e-05	0.000500117									Ma10_g24690	2.58274	0.000317061	0.00613207
Ma10_g28190	-2.61823	0.00229691	0.00717284	Ma03_g26030	1.78436	1.87448e-06	3.87213e-05									Ma04_g08820	2.5835	1.04443e-05	0.000457035
Ma00_g02290	-2.61717	0.00555538	0.0153099	Ma04_g08860	1.78598	0.00198442	0.0124653									Ma01_g13690	2.58573	0.00113109	0.0155733
Ma02_g05150	-2.61703	0.00556971	0.0153426	Ma08_g03160	1.78641	0.00231634	0.0139976									Ma08_g29990	2.58901	1.71427e-09	3.85566e-07
Ma09_g05100	-2.61695	7.72914e-11	1.85628e-09	Ma06_g27440	1.78672	0.00760139	0.0351164									Ma09_g02290	2.59185	8.05564e-06	0.000377138
Ma11_g16450	-2.61667	0.000664232	0.00247769	Ma07_g18120	1.78716	4.89331e-06	8.68446e-05									Ma08_g17900	2.59986	5.31261e-05	0.00156297
Ma09_g06150	-2.61653	0.00598698	0.0163186	Ma01_g13190	1.78907	0.00544388	0.0272825									Ma02_g01100	2.60572	2.94626e-05	0.0010017
Ma08_g25710	-2.61596	3.46078e-22	6.9137e-20	Ma05_g06790	1.78911	0.0056454	0.0280285									Ma01_g03960	2.60649	0.000800461	0.0121286
Ma09_g31500	-2.61385	2.50058e-11	6.62546e-10	Ma02_g21150	1.78955	0.000214579	0.00205711									Ma02_g10080	2.60889	0.00433944	0.0405444
Ma03_g09190	-2.61365	2.34745e-08	3.03995e-07	Ma06_g16800	1.7896	0.00687211	0.0325542									Ma08_g11180	2.61253	0.00106653	0.0149402
Ma05_g22870	-2.61358	0.00178051	0.00577058	Ma04_g10870	1.79299	0.00967521	0.0422203									Ma08_g29760	2.61611	1.84179e-05	0.0007027
Ma05_g22720	-2.61358	0.00392769	0.0113549	Ma02_g03600	1.79367	0.000567334	0.00455806									Ma01_g15270	2.61882	0.000796296	0.0120865
Ma05_g23390	-2.61115	1.4602e-11	4.05348e-10	Ma06_g00160	1.79376	0.0035206	0.0194333									Ma01_g22740	2.61933	0.000590133	0.00964936
Ma03_g28800	-2.60994	1.44975e-08	1.98719e-07	Ma11_g00410	1.79383	0.000219047	0.00209103									Ma06_g30530	2.61956	1.27935e-07	1.39013e-05
Ma09_g05200	-2.60936	3.26078e-11	8.46514e-10	Ma07_g22800	1.79578	0.0027746	0.0161414									Ma08_g23400	2.6209	0.00174974	0.0215209
Ma09_g24230	-2.6091	9.19982e-08	1.03175e-06	Ma01_g06200	1.79606	5.29229e-05	0.000657145									Ma02_g03300	2.62278	0.00359645	0.0355826
Ma11_g02790	-2.60851	1.06907e-14	5.80477e-13	Ma07_g01400	1.79688	0.00125148	0.0086343									Ma02_g05360	2.62424	0.00109311	0.0151738
Ma01_g14020	-2.60677	9.25104e-21	1.486e-18	Ma02_g23150	1.79775	0.00299097	0.0170506									Ma08_g03900	2.62541	2.08173e-05	0.000776737
Ma07_g09350	-2.60677	9.22636e-11	2.17546e-09	Ma10_g14330	1.79912	0.00786958	0.0360121									Ma01_g17210	2.62601	1.62361e-06	0.000111344
Ma05_g18060	-2.60596	1.20103e-14	6.48703e-13	Ma04_g34050	1.79934	0.00240863	0.0144507									Ma07_g18570	2.6295	0.000496785	0.00855359
Ma05_g00390	-2.6043	0.000151568	0.00068481	Ma10_g17880	1.79993	0.000326881	0.00289986									Ma02_g10830	2.63002	0.000593401	0.0096881
Ma01_g22500	-2.60389	0.00410807	0.011811	mito6_g00020	1.80006	1.61702e-05	0.000239714									Ma09_g04970	2.63005	7.42533e-06	0.000353809
Ma06_g04150	-2.60105	0.0215648	0.0483308	Ma11_g05980	1.8025	0.000651702	0.00510313									Ma07_g23800	2.63043	5.56906e-05	0.00161813
Ma03_g02640	-2.60095	1.00988e-09	1.84621e-08	Ma06_g37110	1.80266	0.00700613	0.0330202									Ma06_g14570	2.63102	4.96072e-06	0.000258592
Ma01_g05420	-2.60056	0.00752144	0.0197993	Ma05_g03420	1.80293	2.87127e-05	0.000389371									Ma10_g03870	2.63201	3.72151e-06	0.000208528
Ma09_g31050	-2.59826	1.30086e-05	8.04169e-05	Ma06_g04210	1.80447	0.000523247	0.00425706									Ma09_g07460	2.63294	0.000103831	0.0026337
Ma03_g25820	-2.59758	1.69137e-12	5.94117e-11	Ma02_g14890	1.80533	0.0035357	0.0194927									Ma05_g15800	2.63359	9.29105e-08	1.05593e-05
Ma03_g13230	-2.59723	2.50931e-08	3.23401e-07	Ma04_g06170	1.80565	0.00014203	0.00147421									Ma03_g24170	2.64113	0.00574701	0.0487965
Ma05_g23160	-2.59562	9.40478e-08	1.0513e-06	Ma09_g23340	1.80587	0.000718388	0.00554266									Ma08_g14000	2.64739	0.000622891	0.0100371
Ma03_g25980	-2.59488	1.78372e-13	7.69395e-12	Ma01_g04780	1.80616	0.000318234	0.00283833									Ma04_g24700	2.64967	0.00183078	0.0221915
Ma06_g22810	-2.5948	0.000252209	0.00106978	Ma07_g21350	1.80997	0.00112075	0.00788959									Ma03_g08740	2.65143	0.00121646	0.0164047
Ma08_g06190	-2.59432	5.31554e-15	3.09899e-13	Ma10_g24560	1.81031	0.00142014	0.00952869									Ma04_g20070	2.65268	4.22853e-07	3.85909e-05
Ma10_g23240	-2.59362	0.000474426	0.00184768	Ma07_g13160	1.81126	0.00671754	0.032029									Ma06_g33990	2.65281	0.00169644	0.0210504
Ma03_g07150	-2.59348	0.00143888	0.00479177	Ma02_g23190	1.81258	0.00359083	0.0197208									Ma06_g15250	2.65459	0.00458005	0.0419562
Ma07_g09220	-2.59294	4.60313e-05	0.000242468	Ma10_g22820	1.81269	0.000176857	0.00174697									Ma10_g24780	2.65828	0.000444113	0.00784836
Ma03_g28630	-2.59056	0.0179268	0.0413245	Ma02_g21650	1.81402	2.43784e-06	4.82696e-05									Ma02_g25030	2.65856	1.08758e-05	0.000469529
Ma07_g12800	-2.5896	2.32661e-12	7.8335e-11	Ma07_g23630	1.81403	0.00361635	0.0198436									Ma01_g17700	2.65927	0.00281729	0.0302142
Ma03_g30430	-2.5895	4.05367e-12	1.28753e-10	Ma11_g00650	1.81484	0.0071197	0.0334006									Ma08_g12280	2.6621	0.0010242	0.0144734
Ma10_g19560	-2.58881	7.24347e-14	3.33925e-12	Ma01_g18960	1.81745	5.89439e-05	0.00071555									Ma04_g18850	2.68965	2.35571e-05	0.000847775
Ma10_g15310	-2.58837	1.16506e-06	9.75876e-06	Ma03_g03020	1.81773	9.49204e-05	0.00106148									Ma07_g12290	2.69215	9.23045e-05	0.00240973
Ma04_g38570	-2.58689	7.38459e-06	4.8852e-05	Ma04_g20070	1.81986	0.000405918	0.00346537									Ma10_g15370	2.69484	0.00040135	0.0072813
Ma04_g04370	-2.58602	6.69463e-06	4.48983e-05	Ma06_g28090	1.82158	0.00560578	0.0278898									Ma06_g10020	2.69589	0.000254219	0.00517823
Ma08_g21410	-2.5858	2.15933e-08	2.83267e-07	Ma11_g11250	1.82178	0.000243289	0.00227962									Ma01_g21520	2.69714	0.00157812	0.0200146
Ma07_g02300	-2.58578	3.0304e-06	2.25696e-05	Ma04_g05070	1.82339	5.53929e-05	0.000680838									Ma05_g03050	2.70041	0.00453556	0.0417627
Ma07_g26860	-2.58577	0.000252029	0.00106916	Ma07_g06220	1.82463	0.00287924	0.0166109									Ma03_g09400	2.70273	2.56464e-09	5.4991e-07
Ma09_g01300	-2.58575	2.09787e-08	2.76144e-07	Ma05_g04720	1.8251	0.0106672	0.0455336									Ma10_g22570	2.70338	0.00010696	0.00268762
Ma06_g02300	-2.58533	2.59852e-06	1.97052e-05	Ma11_g05990	1.82624	0.000398137	0.00340541									Ma06_g04390	2.70649	0.00332212	0.033717
Ma06_g07340	-2.58524	0.000185003	0.000814513	Ma06_g00380	1.82698	2.67254e-07	7.45707e-06									Ma08_g15940	2.70985	3.40735e-07	3.2092e-05
Ma09_g26730	-2.58468	0.00410985	0.011815	Ma07_g24990	1.82844	0.000967485	0.0070252									Ma01_g03970	2.71489	4.50589e-05	0.00138682
Ma03_g19860	-2.5825	0.000870224	0.00311425	Ma10_g28280	1.82906	0.00799595	0.0364633									Ma10_g19090	2.71607	1.5033e-09	3.45361e-07
Ma06_g11380	-2.58171	0.000809283	0.00292947	Ma09_g10980	1.83004	8.958e-05	0.00101327									Ma07_g09650	2.71645	0.00012316	0.00297502
Ma06_g05990	-2.58134	1.50822e-06	1.22537e-05	Ma02_g20900	1.83055	0.00118289	0.00824957									Ma04_g07020	2.71725	0.000122744	0.0029705
Ma01_g18850	-2.58107	1.61308e-06	1.29893e-05	Ma11_g11350	1.83081	0.000639908	0.00502453									Ma05_g00360	2.71756	3.43835e-06	0.000195998
Ma05_g13800	-2.58004	1.18376e-07	1.28777e-06	Ma04_g02740	1.83139	0.0016606	0.0107994									Ma07_g02370	2.71852	0.00095885	0.0138359
Ma09_g31260	-2.57897	1.31301e-06	1.08456e-05	Ma03_g17550	1.83231	0.00113054	0.00794431									Ma09_g20070	2.71915	0.00258052	0.0283848
Ma09_g23410	-2.57778	0.000269303	0.00113232	Ma04_g39360	1.83243	0.000352937	0.0030799									Ma07_g22000	2.72234	0.00454698	0.0417809
Ma02_g14660	-2.57734	0.00413499	0.0118763	Ma04_g35610	1.83441	0.00730635	0.0340732									Ma09_g05320	2.72639	2.3811e-05	0.00085263
Ma05_g17850	-2.57667	0.0106991	0.0266579	Ma11_g05090	1.83502	2.28622e-08	8.71919e-07									Ma08_g23320	2.72796	6.65479e-05	0.00185524
Ma01_g18150	-2.57578	2.87406e-06	2.15285e-05	Ma03_g14320	1.83524	0.00393937	0.0211844									Ma01_g19330	2.72818	5.50517e-06	0.000280163
Ma08_g01220	-2.57521	3.16428e-07	3.07175e-06	Ma06_g29040	1.83548	0.00039295	0.00337203									Ma01_g19410	2.73007	2.70585e-05	0.000943908
Ma03_g04030	-2.57504	0.000339758	0.00138238	Ma08_g00560	1.83587	0.00570427	0.0282363									Ma04_g14140	2.73068	0.00494	0.0441662
Ma03_g32580	-2.57426	0.00843605	0.0218269	Ma02_g03860	1.83665	0.00946724	0.0415237									Ma08_g25780	2.74208	0.00216853	0.0249629
Ma02_g06140	-2.57396	2.29419e-15	1.40666e-13	Ma03_g18560	1.8368	2.37606e-07	6.73724e-06									Ma10_g30380	2.74413	9.49875e-08	1.07573e-05
Ma01_g13190	-2.57296	5.20722e-05	0.000269716	Ma03_g27490	1.83758	0.00140957	0.00948									Ma10_g18180	2.75143	5.38444e-05	0.00157723
Ma10_g20870	-2.57263	0.000371899	0.00149384	Ma07_g01880	1.83783	0.00141409	0.00950432									Ma07_g12880	2.75319	0.000798267	0.012105
Ma07_g04020	-2.57239	4.78161e-11	1.2058e-09	Ma05_g06200	1.84089	0.00156638	0.0103058									Ma06_g38910	2.75379	0.000142962	0.00332713
Ma08_g03130	-2.57217	4.83497e-07	4.44988e-06	Ma09_g10720	1.84131	0.000110823	0.00120301									Ma04_g05730	2.75505	4.39384e-05	0.00136408
Ma03_g28280	-2.57202	5.89977e-11	1.45447e-09	Ma01_g12960	1.84197	0.000479043	0.00396501									Ma09_g06460	2.76187	6.1454e-05	0.00174606
Ma04_g16280	-2.57186	3.01307e-05	0.000168131	Ma06_g01470	1.84414	0.00197555	0.0124244									Ma09_g11100	2.76549	0.000295955	0.0058219
Ma04_g13590	-2.5717	0.0011586	0.0039716	Ma08_g00620	1.84638	0.00813552	0.0369572									Ma01_g20420	2.76604	7.69261e-05	0.00208791
Ma05_g30120	-2.57057	2.18568e-09	3.67549e-08	Ma01_g00190	1.84644	0.00227755	0.0138162									Ma06_g12130	2.77171	2.28136e-06	0.000144156
Ma09_g08150	-2.56919	7.64329e-09	1.12376e-07	Ma08_g01160	1.847	0.00240142	0.0144149									Ma06_g23880	2.79139	0.00569958	0.0485604
Ma10_g22830	-2.56831	1.01471e-11	2.93021e-10	Ma06_g29380	1.84931	0.000180651	0.00177951									Ma06_g37930	2.79154	1.33876e-07	1.44492e-05
Ma04_g25180	-2.56821	0.000115279	0.00053942	Ma04_g22080	1.85129	0.00295578	0.0169173									Ma06_g22020	2.79447	5.16104e-09	9.99967e-07
Ma08_g18650	-2.56755	1.5692e-08	2.12916e-07	Ma06_g17710	1.85156	0.0014556	0.00971284									Ma01_g21420	2.80111	6.70256e-08	8.01392e-06
Ma02_g22870	-2.56709	3.95954e-05	0.000213192	Ma02_g11190	1.85204	0.00196547	0.0123758									Ma03_g26110	2.80354	4.85657e-05	0.00146257
Ma09_g13040	-2.56648	7.7771e-07	6.8005e-06	Ma02_g21670	1.8532	0.000211914	0.00203342									Ma02_g03720	2.80359	0.00144216	0.0186732
Ma10_g17350	-2.56522	5.40594e-10	1.07081e-08	Ma09_g00130	1.85517	0.00137841	0.00932414									Ma08_g22950	2.8093	0.000616324	0.00994266
Ma04_g17120	-2.56506	0.000899512	0.00320565	Ma02_g21520	1.85572	0.00929905	0.0409533									Ma05_g28720	2.81485	3.26074e-08	4.44387e-06
Ma06_g19500	-2.56483	4.41263e-05	0.000234073	Ma06_g37720	1.85612	5.83316e-07	1.4469e-05									Ma11_g21910	2.81763	6.76914e-05	0.0018801
Ma04_g23960	-2.56461	2.3381e-07	2.34426e-06	Ma04_g01360	1.85726	0.00221993	0.0135527									Ma05_g29260	2.82035	0.000331743	0.00634025
Ma11_g22280	-2.56457	0.00530598	0.0147067	Ma05_g01240	1.85802	0.00140357	0.00944571									Ma03_g02620	2.82372	8.67766e-05	0.0022877
Ma04_g32810	-2.56457	0.00682934	0.0182185	Ma03_g18700	1.85813	5.78367e-09	2.64822e-07									Ma06_g16260	2.82516	0.00182844	0.022175
Ma09_g05650	-2.56422	0.00123431	0.0041989	Ma11_g22620	1.85898	0.00154181	0.0101773									Ma08_g27020	2.82652	2.39947e-05	0.000856537
Ma08_g00210	-2.5633	9.90351e-14	4.44591e-12	Ma01_g07950	1.85937	2.93943e-05	0.000397403									Ma09_g10030	2.82855	0.00570385	0.0485658
Ma03_g24660	-2.56234	3.95789e-06	2.83543e-05	Ma08_g21400	1.85995	0.000474822	0.00393938									Ma03_g23930	2.82893	0.00018894	0.0041651
Ma03_g17920	-2.56122	0.00385136	0.0111667	Ma05_g01260	1.86005	0.00118396	0.00825156									Ma10_g28290	2.83338	0.000756816	0.0116299
Ma03_g24170	-2.56036	0.0123816	0.0301795	mito8_g00050	1.86015	0.00697275	0.032922									Ma03_g23370	2.83371	0.000199161	0.00433105
Ma09_g02870	-2.56017	2.46435e-06	1.885e-05	Ma07_g27990	1.86068	0.0117047	0.0488112									Ma00_g03450	2.84222	0.00261967	0.028688
Ma08_g34430	-2.56	2.38622e-06	1.83205e-05	Ma08_g34480	1.86228	1.61516e-06	3.40568e-05									Ma07_g03320	2.84457	0.000398165	0.00725152
Ma04_g34100	-2.55856	2.11524e-07	2.14804e-06	Ma03_g16180	1.86253	3.10967e-05	0.000416855									Ma06_g20400	2.84511	0.00275333	0.0296866
Ma07_g15660	-2.55812	1.90087e-12	6.62425e-11	Ma02_g16300	1.86577	0.00325453	0.0182201									Ma07_g16910	2.84534	7.56031e-11	2.43162e-08
Ma02_g15160	-2.55809	8.13363e-08	9.24279e-07	Ma11_g22030	1.86605	0.00870743	0.0390132									Ma03_g17200	2.85003	7.34619e-06	0.000352078
Ma06_g35200	-2.5577	5.42108e-10	1.07174e-08	Ma07_g27780	1.86668	2.32092e-05	0.000323512									Ma04_g02630	2.85048	0.000318852	0.0061556
Ma09_g11110	-2.55731	2.58998e-19	3.38464e-17	Ma05_g12730	1.86671	0.000909912	0.00669138									Ma07_g16030	2.85229	5.66571e-07	4.96529e-05
Ma08_g15700	-2.55619	5.54696e-16	3.90579e-14	Ma05_g30650	1.86702	0.00772925	0.0355248									Ma05_g09590	2.85243	0.00126328	0.0168301
Ma09_g08230	-2.55503	5.22644e-16	3.68873e-14	Ma02_g10190	1.86754	0.00121092	0.00839673									Ma01_g17240	2.85266	7.86801e-06	0.000369969
[truncated: 7,891 more rows]
