# Supplementary material for: Comparative transcriptomic and weighted gene co-expression network analysis to identify the core genes in the cultivars of Musa acuminata under both infected and chemical perturbated conditions
Source: Plant Signal Behav. 2023 Nov 10;18(1):2269675. doi: 10.1080/15592324.2023.2269675 (PMC10653623; doi:10.1080/15592324.2023.2269675)
Supplement: Supplemental Material [file KPSB_A_2269675_SM8365.zip › Table S3.xlsx]

## Sheet: Table S3
Table S3 WGCNA analysis and significant based on the filter |MM>0.8 & GS>|0.5|; BerFoc0d: control sample of Berangan; BerFoc4d: Fusarium oxysporum f. sp. cubense tropical race 4 (FocTR4) four days treated; BraBTH0d: control sample Brazilian cultivar; GS: Gene Significant; p.GS: P-value of GS; MM: Modules membership; p.MM: p-value of MM
Greenyellow modules of BerFoc0d					Lighgreen modules of BerFoc0d					Green modules of BerFoc0d					Lightgreen modules of BerFoc0d					Blue modules of BerFoc4d					Blue modules of BarBTH1d					Green Modules of BraBTH0d					Turquoise module of BraBTH0d
GenestableID	GS	p.GS	MM	p.MM	GenestableID	GS	p.GS	MM	p.MM	GenestableID	MM	p.MM	GS	p.GS	GenestableID	MM	p.MM	GS	p.GS	Stablegene Id	MM	p.MM	GS	p.GS	Stablegene Id	GS	p.GS	MM	p.MM	GenestableID	GS	p.GS	MM	p.MM	GenestableID	GS	p.GS	MM	p.MM
Ma00_g00090	0.712695	0.00194501	0.808045	0.000152425	Ma00_g00100	0.585289	0.0172265	0.914071	7.37e-07	Ma00_g01320	0.639236	0.00767485	-0.688171	0.00320792	Ma00_g00100	0.914071	7.37e-07	-0.622817	0.00996509	Ma00_g02230	0.926644	2.52e-07	0.603691	0.0132785	Ma00_g02230	0.632051	0.00861907	0.926644	2.52e-07	Ma01_g07440	0.564507	0.0227216	0.892605	3.31e-06	Ma00_g00310	0.605535	0.0129259	0.820442	9.89e-05
Ma00_g01400	0.842347	4.23255e-05	0.836394	5.4e-05	Ma00_g02620	0.530189	0.0346364	0.822789	9.08e-05	Ma00_g01430	0.255451	0.339633	-0.644595	0.00702549	Ma00_g02620	0.822789	9.08e-05	-0.634451	0.00829393	Ma00_g02560	0.94333	4.33e-08	0.525221	0.0366922	Ma00_g02560	0.521442	0.0383166	0.94333	4.33e-08	Ma01_g15270	0.516805	0.0403831	0.843803	3.98e-05	Ma00_g00600	0.573067	0.0203152	0.87884	7.42e-06
Ma00_g01420	0.775232	0.000418805	0.870858	1.13e-05	Ma01_g04320	0.768823	0.000500546	0.858077	2.12e-05	Ma00_g01620	0.685082	0.00340543	-0.730828	0.00130004	Ma01_g04320	0.858077	2.12e-05	-0.633969	0.0083585	Ma01_g01830	0.971024	4.26e-10	0.683895	0.00348385	Ma01_g01830	0.507909	0.0445815	0.971024	4.26e-10	Ma01_g18330	0.538594	0.0313584	0.925143	2.89e-07	Ma00_g00810	0.580484	0.018394	0.836115	5.46e-05
Ma00_g01780	0.845773	3.66414e-05	0.941291	5.52e-08	Ma01_g11970	0.511353	0.0429189	0.867745	1.33e-05	Ma01_g00050	0.828636	7.3e-05	-0.88624	4.86997e-06	Ma01_g12090	0.717872	0.00173897	-0.775788	0.00041226	Ma01_g01840	0.810513	0.000140202	0.601859	0.0136364	Ma01_g02930	0.640034	0.00757521	0.863921	1.6e-05	Ma01_g19980	0.500549	0.0482945	0.838711	4.91e-05	Ma00_g00990	0.689454	0.00312865	0.951142	1.57e-08
Ma00_g02830	0.823923	8.71186e-05	0.826547	7.9e-05	Ma01_g13600	0.57448	0.0199377	0.954075	1.02e-08	Ma01_g03420	0.687285	0.00326359	-0.722944	0.00155468	Ma01_g13600	0.954075	1.02e-08	-0.647141	0.00673279	Ma01_g02930	0.863921	1.6e-05	0.588881	0.016392	Ma01_g04180	0.553353	0.0261796	0.933028	1.36e-07	Ma02_g09560	0.537323	0.0318381	0.89401	3.03e-06	Ma01_g00170	0.590137	0.0161079	0.893857	3.06e-06
Ma00_g02920	0.801216	0.000190935	0.838378	4.98e-05	Ma01_g14770	0.697807	0.00265035	0.89675	2.54e-06	Ma01_g05120	0.783034	0.000334471	-0.86967	1.20514e-05	Ma01_g18360	0.901004	1.92e-06	-0.686151	0.00333599	Ma01_g03820	0.925499	2.8e-07	0.653878	0.00600475	Ma01_g07810	0.53565	0.0324786	0.849917	3.06e-05	Ma02_g15840	0.543168	0.0296766	0.875758	8.77e-06	Ma01_g01320	0.538353	0.031449	0.958053	5.48e-09
Ma00_g04600	0.788726	0.000282245	0.839796	4.7e-05	Ma01_g17730	0.55474	0.0257288	0.856439	2.29e-05	Ma01_g05500	0.89549	2.76e-06	-0.829661	7.02118e-05	Ma01_g18380	0.797239	0.00021686	-0.699588	0.00255641	Ma01_g06340	0.825164	8.32e-05	0.702487	0.00240936	Ma01_g09070	0.519522	0.0391623	0.926707	2.51e-07	Ma02_g25030	0.601011	0.0138045	0.837513	5.16e-05	Ma01_g01820	0.518661	0.0395461	0.829522	7.06e-05
Ma00_g04960	0.87182	1.07911e-05	0.893071	3.22e-06	Ma01_g18190	0.661569	0.00525191	0.883391	5.75e-06	Ma01_g06580	0.780142	0.000363921	-0.768292	0.000507876	Ma01_g22760	0.866829	1.39e-05	-0.747899	0.000863905	Ma01_g07810	0.849917	3.06e-05	0.542827	0.0297997	Ma01_g11120	0.542507	0.0299155	0.806922	0.000158272	Ma03_g08740	0.549044	0.0276181	0.902966	1.67e-06	Ma01_g06980	0.549806	0.0273597	0.910371	9.8e-07
Ma01_g00680	0.839951	4.67245e-05	0.868994	1.25e-05	Ma01_g22760	0.603536	0.0133086	0.866829	1.39e-05	Ma01_g06750	0.624511	0.00970649	-0.832783	6.22286e-05	Ma02_g09660	0.884996	5.24e-06	-0.839704	4.71989e-05	Ma01_g08020	0.919899	4.58e-07	0.626286	0.00944126	Ma01_g12000	0.535949	0.0323635	0.841784	4.33e-05	Ma03_g16990	0.506773	0.0451399	0.809568	0.000144782	Ma01_g07360	0.505704	0.0456706	0.857705	2.16e-05
Ma01_g00990	0.745592	0.000914623	0.81365	0.000125853	Ma02_g13250	0.628195	0.00916245	0.912525	8.32e-07	Ma01_g06870	0.63115	0.00874365	-0.761761	0.000605405	Ma02_g13250	0.912525	8.32e-07	-0.710483	0.00203886	Ma01_g08210	0.856789	2.25e-05	0.855957	2.33692e-05	Ma01_g12080	0.604741	0.0130769	0.884012	5.54e-06	Ma03_g26560	0.566336	0.0221897	0.841833	4.32e-05	Ma01_g07990	0.573782	0.0201234	0.884883	5.27e-06
Ma01_g01270	0.90378	1.58249e-06	0.942363	4.86e-08	Ma02_g14050	0.595379	0.014963	0.856168	2.31e-05	Ma01_g07440	0.892605	3.31e-06	-0.804513	0.000171444	Ma02_g19020	0.782674	0.000338024	-0.754138	0.00073821	Ma01_g08990	0.832713	6.24e-05	0.863167	1.66437e-05	Ma01_g12280	0.576904	0.0193028	0.878275	7.65e-06	Ma04_g18380	0.500827	0.04815	0.808494	0.000150135	Ma01_g13430	0.654874	0.00590267	0.921562	3.97e-07
Ma01_g01590	0.838944	4.86836e-05	0.884051	5.53e-06	Ma02_g22360	0.727739	0.00139541	0.801001	0.000192263	Ma01_g07490	0.78707	0.000296694	-0.822605	9.14443e-05	Ma02_g22360	0.801001	0.000192263	-0.505002	0.0460214	Ma01_g09070	0.926707	2.51e-07	0.670416	0.00448125	Ma01_g16530	0.609471	0.0121977	0.86631	1.43e-05	Ma04_g21850	0.631135	0.00874568	0.830586	6.78e-05	Ma01_g13800	0.524681	0.0369211	0.93689	9.04e-08
Ma01_g01620	0.741737	0.00100478	0.842425	4.22e-05	Ma02_g23510	0.662258	0.00518829	0.892742	3.28e-06	Ma01_g11840	0.90238	1.74e-06	-0.854133	2.53913e-05	Ma02_g23510	0.892742	3.28e-06	-0.516679	0.0404406	Ma01_g09230	0.88245	6.06e-06	0.689668	0.00311556	Ma01_g16980	0.502843	0.0471132	0.828425	7.36e-05	Ma04_g23390	0.568318	0.0216244	0.808754	0.000148827	Ma01_g14090	0.776772	0.0004009	0.922054	3.81e-07
Ma01_g02200	0.978417	5.52514e-11	0.951631	1.46e-08	Ma02_g23630	0.575179	0.019753	0.904383	1.52e-06	Ma01_g12610	0.748573	0.000849544	-0.69436	0.00283997	Ma02_g23630	0.904383	1.52e-06	-0.66554	0.00489383	Ma01_g10970	0.887629	4.49e-06	0.675184	0.00410525	Ma01_g22570	0.667147	0.00475467	0.844735	3.83e-05	Ma04_g28290	0.549881	0.0273341	0.924209	3.15e-07	Ma01_g18790	0.705967	0.00224192	0.825672	8.16e-05
Ma01_g02210	0.844139	3.92664e-05	0.867565	1.34e-05	Ma02_g24500	0.665101	0.00493248	0.93575	1.02e-07	Ma01_g12650	0.694896	0.00280977	-0.839866	4.68861e-05	Ma02_g23920	0.71905	0.00169465	-0.754012	0.000740588	Ma01_g12000	0.841784	4.33e-05	0.503791	0.0466316	Ma02_g05570	0.599616	0.0140846	0.876995	8.2e-06	Ma04_g32970	0.54326	0.0296437	0.90619	1.33e-06	Ma01_g20760	0.653935	0.00599889	0.815127	0.000119535
Ma01_g02700	0.802105	0.000185505	0.869272	1.23e-05	Ma03_g02690	0.596881	0.0146468	0.898393	2.28e-06	Ma01_g12710	0.859156	2.01e-05	-0.824861	8.41432e-05	Ma03_g02690	0.898393	2.28e-06	-0.581706	0.0180914	Ma01_g13540	0.82516	8.32e-05	0.5535	0.0261315	Ma02_g06240	0.618441	0.0106582	0.956507	7.03e-09	Ma04_g33310	0.502398	0.0473408	0.847536	3.4e-05	Ma01_g21110	0.598336	0.0143456	0.888883	4.16e-06
Ma01_g03230	0.851053	2.91389e-05	0.87232	1.05e-05	Ma03_g06170	0.587613	0.0166829	0.93677	9.16e-08	Ma01_g13280	0.74735	0.000875767	-0.635857	0.00810811	Ma03_g03240	0.748004	0.000861672	-0.546465	0.0285079	Ma01_g13620	0.961139	3.24e-09	0.738069	0.0010972	Ma02_g10950	0.627959	0.00919656	0.812165	0.000132486	Ma04_g37390	0.555573	0.0254612	0.898163	2.32e-06	Ma02_g01270	0.675923	0.0040493	0.867609	1.34e-05
Ma01_g03640	0.949401	1.99081e-08	0.960463	3.65e-09	Ma03_g10700	0.54082	0.0305312	0.869672	1.21e-05	Ma01_g13930	0.410578	0.114179	-0.590737	0.0159734	Ma03_g06170	0.93677	9.16e-08	-0.676122	0.00403436	Ma01_g16250	0.806644	0.000159745	0.563511	0.0230152	Ma02_g12480	0.59524	0.0149925	0.868683	1.27e-05	Ma04_g39630	0.569474	0.0212998	0.826366	7.95e-05	Ma02_g03940	0.666417	0.00481745	0.819761	0.000101397
Ma01_g04080	0.744171	0.000947043	0.852528	2.73e-05	Ma03_g12320	0.600749	0.0138568	0.824682	8.47e-05	Ma01_g14800	0.793021	0.000247479	-0.813795	0.000125223	Ma03_g10700	0.869672	1.21e-05	-0.736696	0.00113352	Ma01_g16980	0.828425	7.36e-05	0.640055	0.00757258	Ma02_g16850	0.552215	0.0265539	0.802888	0.00018083	Ma05_g03250	0.535407	0.0325722	0.887214	4.6e-06	Ma02_g08510	0.71558	0.00182786	0.831483	6.55e-05
Ma01_g04300	0.796253	0.000223719	0.826741	7.84e-05	Ma03_g16060	0.513767	0.0417819	0.877672	7.91e-06	Ma01_g15270	0.843803	3.98e-05	-0.508971	0.0440638	Ma03_g12320	0.824682	8.47e-05	-0.710318	0.00204604	Ma01_g18270	0.903356	1.63e-06	0.619859	0.0104296	Ma02_g17260	0.595171	0.0150071	0.803311	0.000178345	Ma05_g12810	0.534713	0.0328411	0.903046	1.67e-06	Ma02_g11620	0.650048	0.00641048	0.871065	1.12e-05
Ma01_g04350	0.822127	9.30574e-05	0.81963	0.000101876	Ma03_g19530	0.524431	0.0370272	0.894115	3.01e-06	Ma01_g18330	0.925143	2.89e-07	-0.808612	0.000149538	Ma03_g13750	0.914022	7.4e-07	-0.745557	0.000915409	Ma01_g18310	0.880282	6.85e-06	0.574017	0.0200608	Ma02_g17270	0.557426	0.0248731	0.906253	1.33e-06	Ma05_g20510	0.574173	0.0200194	0.831255	6.6e-05	Ma02_g13760	0.65628	0.00576093	0.846295	3.58e-05
Ma01_g04370	0.83414	5.90034e-05	0.915535	6.56e-07	Ma04_g02450	0.585351	0.0172117	0.864986	1.52e-05	Ma01_g18980	0.658824	0.00551133	-0.56152	0.023611	Ma03_g16090	0.898691	2.24e-06	-0.553532	0.026121	Ma01_g19770	0.808012	0.000152593	0.56453	0.0227148	Ma02_g17880	0.504776	0.0461349	0.844683	3.84e-05	Ma05_g23420	0.501671	0.0477141	0.847934	3.34e-05	Ma02_g14900	0.568114	0.0216822	0.818965	0.000104338
Ma01_g04420	0.826474	7.92265e-05	0.931093	1.65e-07	Ma04_g11370	0.575732	0.0196077	0.895499	2.76e-06	Ma01_g19980	0.838711	4.91e-05	-0.708789	0.00211324	Ma03_g19100	0.954391	9.75e-09	-0.618075	0.0107179	Ma01_g19840	0.856966	2.23e-05	0.637349	0.00791441	Ma02_g19920	0.548182	0.0279133	0.803544	0.00017699	Ma05_g31020	0.550829	0.0270151	0.972486	2.98e-10	Ma02_g15020	0.654911	0.00589891	0.844077	3.94e-05
Ma01_g05100	0.862632	1.70786e-05	0.869874	1.19e-05	Ma04_g11640	0.517754	0.0399535	0.941951	5.1e-08	Ma01_g20010	0.803136	0.000179369	-0.509766	0.043679	Ma03_g19530	0.894115	3.01e-06	-0.626794	0.00936635	Ma01_g20040	0.850263	3.02e-05	0.750641	0.000806666	Ma02_g20540	0.690366	0.00307326	0.802718	0.000181837	Ma06_g00180	0.509424	0.0438441	0.853581	2.6e-05	Ma02_g18220	0.512569	0.0423433	0.872123	1.06e-05
Ma01_g05990	0.67919	0.00380928	0.817394	0.000110351	Ma04_g14170	0.643014	0.00721235	0.902524	1.73e-06	Ma01_g20420	0.700052	0.00253242	-0.550268	0.0272035	Ma03_g27450	0.883722	5.64e-06	-0.634428	0.008297	Ma02_g03800	0.826028	8.06e-05	0.662028	0.00520944	Ma02_g25090	0.65017	0.00639723	0.835347	5.63e-05	Ma06_g04380	0.537777	0.0316663	0.875434	8.92e-06	Ma02_g21660	0.572589	0.020444	0.86353	1.64e-05
Ma01_g06080	0.841511	4.38186e-05	0.870071	1.18e-05	Ma04_g14200	0.598389	0.0143348	0.950679	1.67e-08	Ma02_g01150	0.838859	4.89e-05	-0.58189	0.0180461	Ma03_g32280	0.904702	1.48e-06	-0.788151	0.000287193	Ma02_g04920	0.820387	9.91e-05	0.582381	0.0179259	Ma03_g06570	0.702608	0.00240336	0.802205	0.000184902	Ma06_g11420	0.563563	0.0229997	0.860764	1.87e-05	Ma02_g22810	0.606275	0.0127865	0.9415	5.38e-08
Ma01_g06840	0.900462	1.98814e-06	0.928355	2.15e-07	Ma04_g14280	0.59249	0.0155858	0.821162	9.64e-05	Ma02_g02130	0.715437	0.00183353	-0.771995	0.000458584	Ma04_g02450	0.864986	1.52e-05	-0.671166	0.00442037	Ma02_g06240	0.956507	7.03e-09	0.580747	0.0183284	Ma03_g06850	0.5184	0.0396633	0.88649	4.8e-06	Ma06_g13340	0.560099	0.0240432	0.857939	2.13e-05	Ma02_g24030	0.690287	0.00307804	0.883342	5.76e-06
Ma01_g07600	0.861114	1.83667e-05	0.802986	0.000180255	Ma04_g23050	0.518369	0.0396769	0.965762	1.35e-09	Ma02_g02150	0.848082	3.32e-05	-0.83913	4.83167e-05	Ma04_g11640	0.941951	5.1e-08	-0.712413	0.00195678	Ma02_g07640	0.877584	7.95e-06	0.7281	0.00138399	Ma03_g09950	0.605885	0.0128597	0.852602	2.72e-05	Ma06_g29780	0.509776	0.0436742	0.889976	3.89e-06	Ma02_g24580	0.515576	0.0409446	0.81477	0.000121039
Ma01_g07890	0.771706	0.00046229	0.812338	0.000131699	Ma04_g29870	0.613768	0.0114398	0.893508	3.13e-06	Ma02_g03390	0.644485	0.00703837	-0.619758	0.0104457	Ma04_g11900	0.884847	5.28e-06	-0.743264	0.000968235	Ma02_g08700	0.826134	8.02e-05	0.914012	7.40693e-07	Ma03_g14190	0.537645	0.0317163	0.820089	0.000100203	Ma06_g30530	0.557292	0.0249151	0.853885	2.57e-05	Ma02_g24940	0.688878	0.00316407	0.862177	1.75e-05
Ma01_g09690	0.858559	2.0719e-05	0.822814	9.07e-05	Ma04_g30960	0.500574	0.0482814	0.876351	8.49e-06	Ma02_g03580	0.879499	7.15e-06	-0.725875	0.00145566	Ma04_g13060	0.873191	1e-05	-0.791457	0.000259705	Ma02_g09310	0.856691	2.26e-05	0.540785	0.0305441	Ma03_g14480	0.681035	0.00367891	0.872689	1.03e-05	Ma06_g33870	0.506262	0.0453931	0.888966	4.14e-06	Ma03_g01810	0.530652	0.0344493	0.808101	0.000152137
Ma01_g11080	0.833012	6.16738e-05	0.806182	0.000162221	Ma05_g14020	0.681579	0.00364118	0.928854	2.05e-07	Ma02_g03930	0.858038	2.12e-05	-0.802973	0.00018033	Ma04_g14200	0.950679	1.67e-08	-0.529055	0.0350976	Ma02_g12480	0.868683	1.27e-05	0.56415	0.0228265	Ma03_g17890	0.535595	0.0324995	0.80297	0.000180347	Ma08_g04570	0.531023	0.0343001	0.916108	6.27e-07	Ma03_g03380	0.670507	0.00447387	0.970414	4.92e-10
Ma01_g11500	0.815198	0.00011924	0.888581	4.24e-06	Ma05_g18690	0.540452	0.0306667	0.88996	3.9e-06	Ma02_g04150	0.725236	0.0014768	-0.788451	0.000284602	Ma04_g14280	0.821162	9.64e-05	-0.69043	0.00306942	Ma02_g16690	0.912822	8.13e-07	0.592447	0.0155952	Ma03_g18070	0.769613	0.000489817	0.817646	0.000109365	Ma08_g06550	0.701757	0.00244571	0.935672	1.03e-07	Ma03_g06140	0.616008	0.0110598	0.897284	2.46e-06
Ma01_g11800	0.835054	5.69113e-05	0.858848	2.04e-05	Ma05_g19640	0.628035	0.00918556	0.889518	4e-06	Ma02_g04440	0.5659	0.0223158	-0.75473	0.000727101	Ma04_g23050	0.965762	1.35e-09	-0.603857	0.0132466	Ma02_g17880	0.844683	3.84e-05	0.571401	0.0207674	Ma03_g21900	0.573799	0.0201191	0.803803	0.000175491	Ma08_g23420	0.583804	0.017581	0.979845	3.44e-11	Ma03_g09850	0.61517	0.0112007	0.821433	9.54e-05
Ma01_g11960	0.826048	8.04996e-05	0.869707	1.2e-05	Ma05_g20400	0.624351	0.00973068	0.869076	1.24e-05	Ma02_g05270	0.638073	0.00782181	-0.560028	0.0240649	Ma04_g23270	0.71489	0.00185536	-0.665631	0.00488589	Ma02_g18770	0.964836	1.62e-09	0.626635	0.0093897	Ma03_g22400	0.548553	0.0277859	0.926869	2.47e-07	Ma08_g24940	0.59438	0.015176	0.902329	1.75e-06	Ma03_g12260	0.885254	5.15931e-06	0.811831	0.000134017
Ma01_g12110	0.814071	0.000124027	0.863102	1.67e-05	Ma05_g22910	0.547472	0.028158	0.818303	0.000106838	Ma02_g06720	0.776442	0.000404681	-0.751874	0.000781954	Ma04_g26380	0.869852	1.19e-05	-0.56075	0.0238444	Ma02_g21670	0.80521	0.000167542	0.513973	0.0416859	Ma03_g23720	0.573494	0.0202006	0.888825	4.18e-06	Ma08_g28980	0.70013	0.0025284	0.815568	0.000117701	Ma03_g13010	0.581689	0.0180956	0.980241	2.99e-11
Ma01_g13360	0.79793	0.000212155	0.865409	1.49e-05	Ma05_g25040	0.580608	0.018363	0.902768	1.7e-06	Ma02_g07130	0.687137	0.00327297	-0.746411	0.000896341	Ma04_g30960	0.876351	8.49e-06	-0.517529	0.0400549	Ma02_g21900	0.837953	5.07e-05	0.723714	0.00152816	Ma03_g29110	0.603478	0.0133198	0.842757	4.16e-05	Ma09_g03110	0.569358	0.0213323	0.949231	2.04e-08	Ma03_g15490	0.55364	0.0260858	0.883063	5.85e-06
Ma01_g13550	0.889547	3.9974e-06	0.926081	2.66e-07	Ma05_g25790	0.606847	0.0126795	0.863924	1.6e-05	Ma02_g07780	0.820304	9.94e-05	-0.6528	0.00611677	Ma05_g00120	0.904984	1.45e-06	-0.720046	0.00165792	Ma02_g24740	0.902854	1.69e-06	0.770916	0.000472515	Ma03_g31930	0.512006	0.0426091	0.80202	0.000186018	Ma09_g03440	0.501895	0.0475986	0.80757	0.000154876	Ma03_g16190	0.639628	0.00762576	0.870443	1.16e-05
Ma01_g13580	0.826112	8.03079e-05	0.845225	3.75e-05	Ma05_g25890	0.521687	0.0382098	0.819221	0.000103383	Ma02_g09430	0.679955	0.00375478	-0.563882	0.0229055	Ma05_g04320	0.842697	4.17e-05	-0.523742	0.0373214	Ma03_g01640	0.819679	0.000101695	0.748733	0.000846158	Ma03_g32230	0.616433	0.0109888	0.810027	0.00014254	Ma09_g04970	0.540511	0.0306448	0.922269	3.74e-07	Ma03_g17570	0.830075	6.91058e-05	0.835358	5.62e-05
Ma01_g13780	0.808638	0.000149407	0.872397	1.05e-05	Ma05_g25980	0.653577	0.00603592	0.838796	4.9e-05	Ma02_g09560	0.89401	3.03e-06	-0.703743	0.00234779	Ma05_g18690	0.88996	3.9e-06	-0.747097	0.000881276	Ma03_g02290	0.840408	4.59e-05	0.566169	0.022238	Ma04_g04270	0.62385	0.00980668	0.881646	6.34e-06	Ma09_g06750	0.52819	0.0354526	0.914463	7.15e-07	Ma03_g21210	0.561702	0.0235559	0.893785	3.08e-06
Ma01_g13890	0.742272	0.000991854	0.820346	9.93e-05	Ma05_g27750	0.592112	0.0156687	0.919534	4.72e-07	Ma02_g09780	0.749751	0.000824896	-0.739903	0.00105015	Ma05_g25040	0.902768	1.7e-06	-0.567506	0.0218548	Ma03_g02900	0.841392	4.4e-05	0.538777	0.0312897	Ma04_g04450	0.574867	0.0198352	0.832178	6.37e-05	Ma09_g07040	0.609028	0.012278	0.90047	1.99e-06	Ma03_g23310	0.717308	0.0017605	0.888493	4.26e-06
Ma01_g14190	0.748013	0.000861479	0.852227	2.77e-05	Ma05_g28430	0.591778	0.0157423	0.920412	4.39e-07	Ma02_g11840	0.666852	0.00477997	-0.746524	0.000893847	Ma05_g25890	0.819221	0.000103383	-0.532784	0.0335977	Ma03_g04900	0.907201	1.24e-06	0.766364	0.000535214	Ma04_g05130	0.597809	0.0144542	0.850426	3e-05	Ma09_g08800	0.752298	0.000773605	0.892084	3.42e-06	Ma03_g23370	0.632414	0.00856923	0.930175	1.8e-07
Ma01_g14340	0.83453	5.8103e-05	0.858454	2.08e-05	Ma06_g08270	0.582865	0.0178081	0.932683	1.4e-07	Ma02_g11850	0.69911	0.00258136	-0.569771	0.0212172	Ma05_g27750	0.919534	4.72e-07	-0.716168	0.00180474	Ma03_g06470	0.890571	3.76e-06	0.660533	0.00534864	Ma04_g05930	0.590101	0.016116	0.889253	4.07e-06	Ma09_g13770	0.651765	0.00622593	0.899213	2.16e-06	Ma03_g23380	0.707138	0.00218777	0.867748	1.33e-05
Ma01_g14400	0.918033	5.35563e-07	0.964153	1.85e-09	Ma06_g11350	0.577967	0.0190294	0.890116	3.86e-06	Ma02_g13100	0.813352	0.000127163	-0.911399	9.0689e-07	Ma06_g03290	0.794996	0.00023272	-0.777533	0.000392291	Ma03_g06850	0.88649	4.8e-06	0.671187	0.00441868	Ma04_g06110	0.538467	0.031406	0.908888	1.1e-06	Ma09_g24050	0.680312	0.00372959	0.823754	8.77e-05	Ma03_g23410	0.62996	0.00891041	0.928526	2.11e-07
Ma01_g14430	0.942899	4.5605e-08	0.874613	9.32e-06	Ma06_g20260	0.672955	0.00427777	0.935117	1.09e-07	Ma02_g13610	0.719511	0.00167758	-0.815509	0.000117945	Ma06_g08270	0.932683	1.4e-07	-0.557973	0.0247014	Ma03_g08460	0.95456	9.51e-09	0.626099	0.00946896	Ma04_g08600	0.515877	0.0408068	0.85701	2.23e-05	Ma09_g24440	0.562619	0.0232806	0.916371	6.14e-07	Ma03_g28820	0.597997	0.0144154	0.80051	0.000195338
Ma01_g14970	0.850439	2.99401e-05	0.898459	2.27e-06	Ma06_g25630	0.549983	0.0272996	0.902259	1.76e-06	Ma02_g13920	0.691361	0.00301377	-0.739227	0.00106729	Ma06_g11330	0.772563	0.000451382	-0.507963	0.0445549	Ma03_g09830	0.839479	4.76e-05	0.847467	3.40762e-05	Ma04_g08960	0.517828	0.03992	0.829052	7.19e-05	Ma09_g26200	0.501447	0.0478294	0.88878	4.19e-06	Ma03_g28850	0.641672	0.007374	0.813728	0.000125513
Ma01_g15260	0.857652	2.16125e-05	0.931082	1.65e-07	Ma06_g33980	0.533285	0.0334001	0.908501	1.13e-06	Ma02_g14360	0.862179	1.75e-05	-0.886865	4.69383e-06	Ma06_g11350	0.890116	3.86e-06	-0.670346	0.00448695	Ma03_g11960	0.937621	8.35e-08	0.77434	0.000429471	Ma04_g09190	0.578644	0.0188568	0.88893	4.15e-06	Ma10_g00390	0.59161	0.0157795	0.826821	7.82e-05	Ma03_g28860	0.670279	0.00449242	0.818756	0.000105121
Ma01_g16030	0.850416	2.99704e-05	0.885136	5.19e-06	Ma07_g07010	0.634472	0.00829118	0.852876	2.69e-05	Ma02_g14790	0.740545	0.00103409	-0.782103	0.000343731	Ma06_g20040	0.871035	1.12e-05	-0.795533	0.000228836	Ma03_g13250	0.854123	2.54e-05	0.695133	0.00279651	Ma04_g13290	0.507137	0.0449606	0.884544	5.38e-06	Ma10_g00700	0.525469	0.0365872	0.905889	1.36e-06	Ma03_g28910	0.501176	0.0479692	0.93033	1.77e-07
Ma01_g16410	0.754081	0.000739281	0.814354	0.000122811	Ma07_g09690	0.577094	0.0192538	0.935851	1.01e-07	Ma02_g15330	0.913409	7.77e-07	-0.837026	5.26057e-05	Ma06_g29610	0.894474	2.94e-06	-0.670549	0.00447043	Ma03_g14190	0.820089	0.000100203	0.501681	0.0477086	Ma04_g17330	0.58411	0.0175074	0.94473	3.65e-08	Ma10_g11400	0.789792	0.000273266	0.863687	1.62e-05	Ma03_g29320	0.58354	0.0176445	0.87906	7.33e-06
Ma01_g16420	0.804656	0.000170632	0.871182	1.12e-05	Ma07_g10770	0.588799	0.0164107	0.881285	6.47e-06	Ma02_g15500	0.68701	0.00328104	-0.677615	0.00392356	Ma06_g33980	0.908501	1.13e-06	-0.528453	0.0353445	Ma03_g15330	0.869338	1.23e-05	0.675872	0.00405313	Ma04_g19980	0.668872	0.00460877	0.806618	0.000159883	Ma10_g11760	0.6333	0.00844867	0.866742	1.4e-05	Ma03_g33200	0.648509	0.00657953	0.852891	2.69e-05
Ma01_g16580	0.829244	7.13403e-05	0.920521	4.35e-07	Ma07_g12410	0.643859	0.00711201	0.873224	1e-05	Ma02_g15840	0.875758	8.77e-06	-0.653349	0.0060595	Ma06_g34880	0.881869	6.27e-06	-0.609914	0.0121178	Ma03_g18570	0.849295	3.15e-05	0.547998	0.0279766	Ma04_g20300	0.567612	0.0218247	0.830983	6.67e-05	Ma10_g15100	0.606338	0.0127747	0.824398	8.56e-05	Ma04_g01080	0.526955	0.0359644	0.892947	3.24e-06
Ma01_g16590	0.87683	8.27692e-06	0.919274	4.83e-07	Ma07_g14880	0.50744	0.0448112	0.936957	8.97e-08	Ma02_g19290	0.396741	0.128139	-0.56513	0.0225392	Ma06_g35810	0.82591	8.09e-05	-0.537432	0.0317968	Ma03_g19920	0.821464	9.53e-05	0.879276	7.24128e-06	Ma04_g20690	0.61066	0.0119842	0.879155	7.29e-06	Ma10_g16050	0.509161	0.0439715	0.87445	9.4e-06	Ma04_g06000	0.560638	0.0238785	0.904998	1.45e-06
Ma01_g17110	0.910457	9.74122e-07	0.91159	8.94e-07	Ma07_g17930	0.66817	0.00466767	0.803984	0.00017445	Ma02_g19870	0.721402	0.00160895	-0.619254	0.0105266	Ma06_g36340	0.906247	1.33e-06	-0.67111	0.00442484	Ma03_g21610	0.883379	5.75e-06	0.794067	0.00023957	Ma04_g20860	0.569438	0.02131	0.886091	4.91e-06	Ma11_g05060	0.631234	0.00873191	0.850766	2.95e-05	Ma04_g10570	0.529188	0.0350435	0.94512	3.48e-08
Ma01_g17130	0.901347	1.87216e-06	0.947656	2.51e-08	Ma07_g19910	0.621029	0.0102438	0.918254	5.26e-07	Ma02_g21210	0.767003	0.000526021	-0.5677	0.0217996	Ma06_g37810	0.854576	2.49e-05	-0.82563	8.17688e-05	Ma03_g21900	0.803803	0.000175491	0.56353	0.0230094	Ma04_g21450	0.511804	0.0427049	0.818899	0.000104583	Ma11_g10250	0.59976	0.0140555	0.91756	5.57e-07	Ma04_g13260	0.666926	0.00477356	0.847796	3.36e-05
Ma01_g18150	0.893988	3.03611e-06	0.93716	8.78e-08	Ma07_g23280	0.666793	0.00478503	0.872941	1.02e-05	Ma02_g21770	0.804462	0.000171729	-0.681321	0.00365902	Ma07_g07010	0.852876	2.69e-05	-0.510317	0.0434139	Ma03_g22070	0.864881	1.53e-05	0.624342	0.009732	Ma04_g22320	0.729607	0.00133708	0.814047	0.000124128						Ma04_g13380	0.536554	0.0321314	0.815729	0.000117038
Ma01_g18400	0.899756	2.08499e-06	0.939489	6.78e-08	Ma08_g22030	0.537743	0.0316791	0.939359	6.88e-08	Ma02_g24280	0.851939	2.8e-05	-0.67472	0.00414071	Ma07_g09530	0.759883	0.000636141	-0.607076	0.0126369	Ma03_g22400	0.926869	2.47e-07	0.600831	0.0138405	Ma04_g24060	0.670887	0.00444294	0.882645	6e-06						Ma04_g14350	0.580886	0.0182939	0.95457	9.49e-09
Ma01_g18540	0.967717	8.99643e-10	0.901541	1.85e-06	Ma08_g22630	0.643717	0.00712877	0.880487	6.77e-06	Ma02_g24350	0.825119	8.33e-05	-0.908352	1.13955e-06	Ma07_g09690	0.935851	1.01e-07	-0.549999	0.0272943	Ma03_g23720	0.888825	4.18e-06	0.629419	0.00898711	Ma04_g25400	0.64609	0.00685249	0.896882	2.52e-06						Ma04_g15790	0.675344	0.00409306	0.95891	4.76e-09
Ma01_g18690	0.743282	0.000967811	0.83742	5.18e-05	Ma08_g25190	0.596177	0.0147944	0.815046	0.000119875	Ma02_g24750	0.734827	0.00118454	-0.730851	0.00129936	Ma07_g10650	0.889439	4.02e-06	-0.508939	0.0440793	Ma03_g25750	0.878671	7.49e-06	0.61088	0.011945	Ma04_g26390	0.546885	0.0283614	0.910627	9.62e-07						Ma04_g18500	0.526889	0.0359918	0.832291	6.34e-05
Ma01_g18840	0.918948	4.96296e-07	0.951792	1.43e-08	Ma08_g29030	0.693278	0.00290169	0.81683	0.000112579	Ma03_g00810	0.767299	0.0005218	-0.718272	0.00172381	Ma07_g10770	0.881285	6.47e-06	-0.626744	0.00937379	Ma03_g26310	0.824816	8.43e-05	0.585728	0.0171227	Ma04_g27150	0.51719	0.0402087	0.934185	1.2e-07						Ma04_g19650	0.70122	0.00247276	0.855921	2.34e-05
Ma01_g19160	0.774262	0.000430407	0.810481	0.000140355	Ma09_g05470	0.509356	0.0438772	0.890185	3.85e-06	Ma03_g01130	0.718109	0.00172999	-0.741385	0.00101336	Ma07_g14880	0.936957	8.97e-08	-0.530826	0.0343793	Ma03_g26880	0.803637	0.000176454	0.592008	0.0156917	Ma04_g28230	0.67595	0.0040473	0.830031	6.92e-05						Ma04_g20520	0.64505	0.00697246	0.815198	0.000119239
Ma01_g19190	0.829057	7.18509e-05	0.860847	1.86e-05	Ma09_g08000	0.601833	0.0136414	0.877039	8.18e-06	Ma03_g01200	0.750171	0.000816261	-0.723038	0.00155144	Ma07_g17930	0.803984	0.00017445	-0.611084	0.0119087	Ma03_g27630	0.901817	1.81e-06	0.835051	5.69166e-05	Ma04_g28270	0.520212	0.0388569	0.896601	2.57e-06						Ma04_g20600	0.669733	0.00453731	0.816472	0.000114013
Ma01_g20020	0.853273	2.63954e-05	0.939609	6.69e-08	Ma09_g09300	0.718973	0.00169754	0.876499	8.43e-06	Ma03_g01680	0.426215	0.099724	-0.603596	0.0132969	Ma07_g19910	0.918254	5.26e-07	-0.543186	0.0296704	Ma03_g28140	0.812337	0.000131701	0.674032	0.0041937	Ma04_g35410	0.753628	0.000747888	0.809343	0.00014589						Ma04_g21780	0.544161	0.0293209	0.923811	3.26e-07
Ma01_g20460	0.680986	0.00368231	0.81376	0.000125373	Ma09_g10360	0.554513	0.0258022	0.881096	6.54e-06	Ma03_g04500	0.804842	0.000169592	-0.747877	0.000864391	Ma07_g21700	0.786814	0.000298974	-0.632943	0.00849704	Ma03_g32410	0.853621	2.6e-05	0.560785	0.0238338	Ma04_g36430	0.643592	0.00714358	0.84639	3.57e-05						Ma04_g25240	0.690303	0.00307708	0.883886	5.58e-06
Ma01_g21430	0.89716	2.47593e-06	0.843152	4.09e-05	Ma09_g10700	0.664934	0.00494717	0.889872	3.92e-06	Ma03_g06240	0.782226	0.000342494	-0.602613	0.0134882	Ma07_g23280	0.872941	1.02e-05	-0.622481	0.0100169	Ma03_g32910	0.857388	2.19e-05	0.55291	0.0263247	Ma04_g37510	0.657321	0.00565773	0.851175	2.9e-05						Ma04_g26190	0.539591	0.0309858	0.938969	7.19e-08
Ma01_g21760	0.8217	9.45198e-05	0.917758	5.48e-07	Ma09_g23440	0.582099	0.0179949	0.829966	6.94e-05	Ma03_g06320	0.817707	0.00010913	-0.755027	0.000721582	Ma07_g23610	0.849305	3.15e-05	-0.612549	0.011651	Ma04_g01430	0.867969	1.31e-05	0.592131	0.0156645	Ma04_g39420	0.514811	0.0412971	0.896292	2.62e-06						Ma04_g34790	0.676317	0.00401975	0.942462	4.8e-08
Ma01_g21770	0.897088	2.48757e-06	0.947385	2.6e-08	Ma09_g28440	0.531696	0.0340301	0.959334	4.43e-09	Ma03_g06650	0.740539	0.00103423	-0.74428	0.000944516	Ma08_g01510	0.848424	3.27e-05	-0.714184	0.00188382	Ma04_g01480	0.846916	3.49e-05	0.813914	0.000124706	Ma04_g39710	0.66163	0.00524619	0.842625	4.18e-05						Ma04_g34950	0.537943	0.0316035	0.87568	8.81e-06
Ma01_g21900	0.916735	5.95722e-07	0.931508	1.58e-07	Ma10_g21130	0.644638	0.00702046	0.889064	4.12e-06	Ma03_g07820	0.876247	8.54e-06	-0.770244	0.000481372	Ma08_g04450	0.75046	0.000810355	-0.615437	0.0111556	Ma04_g02530	0.837055	5.25e-05	0.538914	0.0312384	Ma04_g39730	0.506601	0.0452249	0.927801	2.26e-07						Ma04_g35850	0.597584	0.0145007	0.866551	1.41e-05
Ma01_g22230	0.766794	0.00052901	0.803901	0.000174931	Ma10_g24520	0.645706	0.00689662	0.896548	2.58e-06	Ma03_g08740	0.902966	1.67e-06	-0.588075	0.0165766	Ma08_g04770	0.867947	1.31e-05	-0.7969	0.000219198	Ma04_g04030	0.905439	1.41e-06	0.726375	0.00143928	Ma05_g02360	0.65103	0.00630443	0.859576	1.98e-05						Ma04_g36610	0.526695	0.0360728	0.835579	5.57e-05
Ma01_g22660	0.867662	1.33388e-05	0.926956	2.45e-07	Ma10_g24980	0.624363	0.00972883	0.840831	4.51e-05	Ma03_g08770	0.770909	0.000472614	-0.550864	0.0270034	Ma08_g07240	0.899442	2.13e-06	-0.704178	0.00232681	Ma04_g04450	0.832178	6.37e-05	0.559248	0.0243052	Ma05_g02580	0.506233	0.0454076	0.909277	1.06e-06						Ma04_g36730	0.779986	0.000365564	0.872751	1.03e-05
Ma02_g00070	0.922429	3.68449e-07	0.948377	2.28e-08	Ma11_g01980	0.674504	0.00415725	0.857759	2.15e-05	Ma03_g09070	0.720229	0.00165123	-0.827496	7.6235e-05	Ma08_g11510	0.903505	1.61e-06	-0.768884	0.000499706	Ma04_g04770	0.863591	1.63e-05	0.580168	0.0184726	Ma05_g02870	0.594204	0.0152139	0.85173	2.83e-05						Ma04_g37490	0.544672	0.0291392	0.916795	5.93e-07
Ma02_g02430	0.729467	0.00134138	0.83352	6.05e-05	Ma11_g03410	0.690493	0.00306563	0.888949	4.14e-06	Ma03_g09520	0.895067	2.83e-06	-0.923852	3.24933e-07	Ma08_g11540	0.764901	0.000556754	-0.85972	1.96204e-05	Ma04_g05790	0.969083	6.67e-10	0.682037	0.0036096	Ma05_g03190	0.58289	0.017802	0.821594	9.49e-05						Ma05_g01670	0.59979	0.0140494	0.94999	1.84e-08
Ma02_g02440	0.841483	4.38691e-05	0.878917	7.39e-06	Ma11_g03830	0.672661	0.00430088	0.918994	4.94e-07	Ma03_g09660	0.830541	6.79e-05	-0.801768	0.000187548	Ma08_g22030	0.939359	6.88e-08	-0.724072	0.00151595	Ma04_g06110	0.908888	1.1e-06	0.583463	0.0176631	Ma05_g03540	0.683886	0.00348447	0.805182	0.000167694						Ma05_g02520	0.646322	0.0068259	0.902134	1.77e-06
Ma02_g02500	0.859993	1.93701e-05	0.836852	5.3e-05	Ma11_g12380	0.703795	0.00234531	0.900845	1.94e-06	Ma03_g10160	0.727994	0.00138732	-0.746781	0.000888182	Ma08_g22630	0.880487	6.77e-06	-0.501363	0.0478728	Ma04_g07270	0.8521	2.78e-05	0.627845	0.00921302	Ma05_g09760	0.54498	0.0290299	0.907158	1.24e-06						Ma05_g03340	0.527934	0.0355584	0.934089	1.22e-07
Ma02_g02510	0.876714	8.32922e-06	0.875722	8.79e-06	Ma11_g18220	0.566553	0.0221273	0.875816	8.74e-06	Ma03_g10390	0.701481	0.00245962	-0.532517	0.0337034	Ma08_g23520	0.788909	0.000280692	-0.728643	0.00136693	Ma04_g08610	0.874333	9.46e-06	0.665147	0.00492836	Ma05_g10080	0.596497	0.0147271	0.816798	0.000112707						Ma05_g04920	0.639921	0.00758926	0.942048	5.05e-08
Ma02_g02610	0.91486	6.92624e-07	0.95246	1.3e-08						Ma03_g12000	0.262075	0.326816	-0.553489	0.0261351	Ma08_g25190	0.815046	0.000119875	-0.766345	0.00053548	Ma04_g08960	0.829052	7.19e-05	0.516528	0.0405091	Ma05_g10400	0.704666	0.00230341	0.833578	6.03e-05						Ma05_g04930	0.772234	0.000455543	0.877153	8.13e-06
Ma02_g02820	0.854006	2.55377e-05	0.941543	5.35e-08						Ma03_g12290	0.498255	0.0494973	-0.53685	0.0320182	Ma08_g25810	0.884884	5.27e-06	-0.749594	0.000828145	Ma04_g09190	0.88893	4.15e-06	0.554971	0.0256544	Ma05_g10460	0.502325	0.0473779	0.954384	9.77e-09						Ma05_g06840	0.545177	0.0289603	0.80295	0.000180463
Ma02_g02830	0.924563	3.0487e-07	0.916067	6.29e-07						Ma03_g12630	0.803157	0.00017925	-0.806283	0.000161681	Ma08_g27350	0.889187	4.09e-06	-0.712706	0.00194454	Ma04_g10430	0.930755	1.7e-07	0.605386	0.0129542	Ma05_g15370	0.600524	0.0139018	0.87388	9.69e-06						Ma05_g07640	0.620715	0.0102934	0.851648	2.84e-05
Ma02_g02850	0.768432	0.000505927	0.859299	2e-05						Ma03_g12720	0.789875	0.000272573	-0.714048	0.00188935	Ma09_g00270	0.715833	0.0018179	-0.648933	0.00653265	Ma04_g12500	0.823869	8.73e-05	0.835894	5.50422e-05	Ma05_g17680	0.631846	0.00864722	0.868916	1.25e-05						Ma05_g08160	0.571006	0.0208758	0.813113	0.000128221
Ma02_g04400	0.895059	2.83618e-06	0.817193	0.00011114						Ma03_g16660	0.759226	0.000647186	-0.613499	0.0114862	Ma09_g08000	0.877039	8.18e-06	-0.643578	0.00714526	Ma04_g13290	0.884544	5.38e-06	0.506541	0.0452549	Ma05_g18780	0.500481	0.0483298	0.83588	5.51e-05						Ma05_g09590	0.563718	0.0229539	0.962642	2.47e-09
Ma02_g04580	0.849278	3.15031e-05	0.944988	3.53e-08						Ma03_g16990	0.809568	0.000144782	-0.776896	0.000399483	Ma09_g10700	0.889872	3.92e-06	-0.768793	0.000500964	Ma04_g14470	0.800331	0.000196468	0.69999	0.00253562	Ma05_g18900	0.522726	0.0377587	0.858767	2.05e-05						Ma05_g10880	0.586686	0.016898	0.841359	4.41e-05
Ma02_g04790	0.900068	2.04166e-06	0.914245	7.27e-07						Ma03_g17120	0.781307	0.000351807	-0.588861	0.0163966	Ma09_g10790	0.89071	3.72e-06	-0.628739	0.00908407	Ma04_g14650	0.899603	2.11e-06	0.657056	0.00568383	Ma05_g21170	0.58564	0.0171435	0.822701	9.11e-05						Ma05_g12890	0.645296	0.00694398	0.892045	3.43e-06
Ma02_g05150	0.84315	4.0931e-05	0.826808	7.82e-05						Ma03_g18190	0.744676	0.00093541	-0.845623	3.68764e-05	Ma09_g11110	0.750646	0.000806569	-0.714718	0.00186225	Ma04_g14990	0.857209	2.21e-05	0.625037	0.00962728	Ma05_g21530	0.554725	0.0257337	0.883064	5.85e-06						Ma05_g12960	0.697751	0.00265331	0.900931	1.93e-06
Ma02_g05290	0.891115	3.63247e-06	0.873494	9.89e-06						Ma03_g18730	0.770933	0.000472299	-0.649453	0.00647543	Ma09_g11300	0.752496	0.000769726	-0.664568	0.00497967	Ma04_g17330	0.94473	3.65e-08	0.583348	0.0176909	Ma05_g22640	0.694745	0.00281826	0.828186	7.43e-05						Ma05_g12990	0.745917	0.000907339	0.883232	5.8e-06
Ma02_g05840	0.787003	0.000297287	0.824624	8.49e-05						Ma03_g19380	0.326276	0.217449	-0.614178	0.0113695	Ma09_g23010	0.838297	5e-05	-0.749474	0.000830631	Ma04_g18060	0.884393	5.42e-06	0.746172	0.000901658	Ma05_g23460	0.583572	0.0176368	0.858884	2.04e-05						Ma05_g13030	0.62807	0.00918041	0.862061	1.76e-05
Ma02_g06130	0.845402	3.72251e-05	0.808067	0.000152309						Ma03_g19640	0.830587	6.78e-05	-0.80233	0.000184152	Ma09_g28440	0.959334	4.43e-09	-0.635953	0.00809543	Ma04_g18120	0.869883	1.19e-05	0.520639	0.0386685	Ma05_g23780	0.547469	0.0281588	0.922829	3.56e-07						Ma05_g14650	0.571236	0.0208125	0.881824	6.28e-06
Ma02_g06370	0.843665	4.00576e-05	0.876304	8.52e-06						Ma03_g20610	0.732424	0.0012529	-0.618788	0.0106019	Ma10_g15590	0.630065	0.00889555	-0.81775	0.000108964	Ma04_g18470	0.830283	6.86e-05	0.799322	0.000202938	Ma05_g26410	0.565128	0.0225398	0.939024	7.15e-08						Ma05_g15380	0.57021	0.0210951	0.889916	3.91e-06
Ma02_g06730	0.798071	0.000211203	0.850132	3.03e-05						Ma03_g21020	0.924408	3.09e-07	-0.817579	0.000109628	Ma10_g21130	0.889064	4.12e-06	-0.503295	0.0468831	Ma04_g19950	0.840363	4.59e-05	0.739265	0.00106632	Ma05_g28930	0.536075	0.0323149	0.802822	0.000181219						Ma05_g16020	0.556532	0.0251554	0.911399	9.07e-07
Ma02_g08560	0.716537	0.0017903	0.810369	0.000140891						Ma03_g22180	0.910784	9.5e-07	-0.781909	0.000345685	Ma11_g01980	0.857759	2.15e-05	-0.619636	0.0104653	Ma04_g20040	0.902876	1.69e-06	0.730971	0.00129576	Ma06_g02220	0.548158	0.0279216	0.870162	1.18e-05						Ma05_g17000	0.587681	0.0166673	0.905305	1.42e-06
Ma02_g09120	0.793357	0.000244913	0.878864	7.41e-06						Ma03_g24060	0.770606	0.000476587	-0.728071	0.00138489	Ma11_g03410	0.888949	4.14e-06	-0.603678	0.0132811	Ma04_g20810	0.857627	2.16e-05	0.700042	0.00253294	Ma06_g05040	0.510183	0.0434784	0.853142	2.66e-05						Ma05_g17210	0.816722	0.000113009	0.884484	5.39e-06
Ma02_g09210	0.785585	0.000310156	0.87401	9.62e-06						Ma03_g24410	0.56171	0.0235536	-0.570451	0.0210287	Ma11_g03830	0.918994	4.94e-07	-0.573092	0.0203085	Ma04_g20860	0.886091	4.91e-06	0.52666	0.0360873	Ma06_g06530	0.774527	0.000427209	0.845427	3.72e-05						Ma05_g19470	0.777989	0.000387199	0.829659	7.02e-05
Ma02_g09230	0.860198	1.91829e-05	0.816053	0.000115709						Ma03_g25330	0.871824	1.08e-05	-0.82093	9.72002e-05	Ma11_g15260	0.818586	0.000105762	-0.686282	0.0033276	Ma04_g21520	0.893735	3.09e-06	0.71151	0.00199483	Ma06_g08130	0.512358	0.0424427	0.819313	0.000103044						Ma05_g21450	0.619411	0.0105013	0.801239	0.000190789
Ma02_g09370	0.813698	0.000125643	0.893506	3.13e-06						Ma03_g26340	0.767827	0.00051435	-0.769254	0.000494662	Ma11_g21860	0.81169	0.000134668	-0.607583	0.0125429	Ma04_g22070	0.831449	6.55e-05	0.798056	0.000211307	Ma06_g08360	0.613151	0.0115462	0.822566	9.16e-05						Ma05_g21950	0.52298	0.0376491	0.841357	4.41e-05
Ma02_g09940	0.883888	5.58367e-06	0.854215	2.53e-05						Ma03_g26560	0.841833	4.32e-05	-0.545243	0.0289368						Ma04_g22440	0.952691	1.25e-08	0.775088	0.000420508	Ma06_g14880	0.712778	0.00194157	0.833358	6.08e-05						Ma05_g22490	0.628739	0.00908411	0.91994	4.57e-07
Ma02_g09950	0.869787	1.198e-05	0.834218	5.88e-05						Ma03_g26670	0.744923	0.00092976	-0.63387	0.00837173						Ma04_g22460	0.824875	8.41e-05	0.612118	0.0117263	Ma06_g15580	0.560952	0.0237828	0.847613	3.39e-05						Ma05_g23720	0.774153	0.000431736	0.836116	5.46e-05
Ma02_g09980	0.827525	7.61508e-05	0.908335	1.14e-06						Ma03_g27640	0.668917	0.00460499	-0.614368	0.0113371						Ma04_g23080	0.880198	6.88e-06	0.663901	0.0050392	Ma06_g16400	0.629	0.00904674	0.815322	0.000118721						Ma05_g24540	0.506079	0.0454837	0.932684	1.4e-07
Ma02_g10480	0.889004	4.13086e-06	0.917273	5.7e-07						Ma03_g28200	0.636532	0.00801996	-0.742915	0.000976498						Ma04_g24370	0.800165	0.000197523	0.835047	5.69264e-05	Ma06_g19720	0.744616	0.000936802	0.876898	8.25e-06						Ma05_g24990	0.677013	0.00396789	0.919016	4.93e-07
Ma02_g10500	0.835017	5.69949e-05	0.887025	4.65e-06						Ma03_g28740	0.721011	0.00162293	-0.714346	0.00187723						Ma04_g24380	0.847444	3.41e-05	0.792321	0.000252887	Ma06_g21000	0.590761	0.0159682	0.94364	4.17e-08						Ma05_g26580	0.606926	0.0126647	0.933595	1.28e-07
Ma02_g10530	0.87299	1.01529e-05	0.931266	1.62e-07						Ma03_g28900	0.698415	0.00261799	-0.589767	0.0161913						Ma04_g24740	0.896241	2.63e-06	0.63946	0.00764672	Ma06_g27410	0.562046	0.0234524	0.814414	0.000122551						Ma05_g29320	0.534774	0.0328175	0.815004	0.00012005
Ma02_g10610	0.818114	0.00010756	0.846053	3.62e-05						Ma03_g29730	0.858884	2.04e-05	-0.789841	0.000272851						Ma04_g25400	0.896882	2.52e-06	0.60269	0.0134732	Ma06_g28620	0.566868	0.0220371	0.965173	1.52e-09						Ma05_g29940	0.640865	0.00747264	0.926942	2.45e-07
Ma02_g11190	0.896477	2.58849e-06	0.942373	4.86e-08						Ma03_g30750	0.783453	0.000330376	-0.745436	0.000918124						Ma04_g26390	0.910627	9.62e-07	0.570623	0.0209812	Ma06_g34910	0.655658	0.00582326	0.807234	0.000156626						Ma05_g30020	0.768399	0.000506384	0.903057	1.66e-06
Ma02_g11200	0.810585	0.000139858	0.859922	1.94e-05						Ma03_g30830	0.494019	0.0517776	-0.53556	0.0325131						Ma04_g27050	0.890722	3.72e-06	0.576824	0.0193235	Ma06_g36670	0.641016	0.00745412	0.864645	1.55e-05						Ma06_g00210	0.623197	0.0099065	0.880971	6.59e-06
Ma02_g12310	0.768035	0.000511451	0.831175	6.62e-05						Ma03_g31230	0.567909	0.0217403	-0.708045	0.00214654						Ma04_g27150	0.934185	1.2e-07	0.622287	0.0100471	Ma06_g37100	0.503288	0.0468864	0.894552	2.93e-06						Ma06_g05390	0.594874	0.0150702	0.937714	8.26e-08
Ma02_g12910	0.767919	0.000513061	0.854013	2.55e-05						Ma03_g33530	0.700477	0.00251059	-0.822045	9.33376e-05						Ma04_g28270	0.896601	2.57e-06	0.62278	0.00997072	Ma07_g01620	0.518742	0.03951	0.815802	0.000116737						Ma06_g08330	0.625596	0.00954368	0.878716	7.47e-06
Ma02_g12920	0.82827	7.40348e-05	0.914281	7.25e-07						Ma04_g00220	0.861747	1.78e-05	-0.740814	0.00102739						Ma04_g29520	0.876031	8.64e-06	0.601097	0.0137874	Ma07_g02200	0.571127	0.0208425	0.884285	5.46e-06						Ma06_g08620	0.52941	0.0349526	0.852591	2.72e-05
Ma02_g12980	0.809078	0.000147205	0.873872	9.69e-06						Ma04_g00700	0.664502	0.00498553	-0.549148	0.027583						Ma04_g29650	0.809274	0.000146229	0.716505	0.00179157	Ma07_g04720	0.745355	0.000919974	0.81197	0.00013338						Ma06_g14080	0.605502	0.0129321	0.863957	1.6e-05
Ma02_g13170	0.805757	0.000164533	0.874752	9.25e-06						Ma04_g00760	0.579007	0.0187647	-0.579892	0.0185419						Ma04_g30900	0.819432	0.000102601	0.564503	0.0227228	Ma07_g05890	0.715395	0.0018352	0.851229	2.89e-05						Ma06_g15660	0.531151	0.0342485	0.897827	2.37e-06
Ma02_g13240	0.754077	0.000739364	0.804827	0.000169673						Ma04_g01760	0.787461	0.000293229	-0.734559	0.00119202						Ma04_g32450	0.811329	0.000136345	0.856923	2.23537e-05	Ma07_g05950	0.581258	0.0182017	0.909209	1.07e-06						Ma06_g16530	0.574023	0.0200591	0.831195	6.62e-05
Ma02_g13330	0.8486	3.24468e-05	0.877052	8.18e-06						Ma04_g01770	0.613205	0.011537	-0.612099	0.0117296						Ma04_g36020	0.875016	9.12e-06	0.846163	3.60375e-05	Ma07_g06900	0.570965	0.020887	0.90177	1.82e-06						Ma06_g17900	0.528959	0.0351369	0.868614	1.27e-05
Ma02_g13880	0.767749	0.000515454	0.822925	9.04e-05						Ma04_g03240	0.69343	0.00289296	-0.646154	0.00684509						Ma04_g36600	0.906977	1.26e-06	0.695547	0.00277345	Ma07_g10960	0.501784	0.0476559	0.954699	9.31e-09						Ma06_g19120	0.743036	0.000973614	0.809091	0.00014714
Ma02_g13980	0.819656	0.000101781	0.83633	5.41e-05						Ma04_g03560	0.688595	0.00318152	-0.751012	0.000799169						Ma04_g37120	0.895712	2.72e-06	0.756642	0.000692178	Ma07_g11060	0.501059	0.0480299	0.847913	3.34e-05						Ma06_g28100	0.668689	0.00462405	0.877131	8.14e-06
Ma02_g14280	0.887642	4.48232e-06	0.902764	1.7e-06						Ma04_g05610	0.681295	0.00366085	-0.81988	0.000100964						Ma04_g39420	0.896292	2.62e-06	0.547767	0.0280562	Ma07_g12580	0.53899	0.03121	0.822575	9.15e-05						Ma06_g29200	0.56052	0.0239145	0.93367	1.27e-07
Ma02_g14310	0.950593	1.69019e-08	0.921254	4.08e-07						Ma04_g05760	0.700551	0.00250679	-0.566004	0.0222857						Ma04_g39730	0.927801	2.26e-07	0.654457	0.00594528	Ma07_g18970	0.626755	0.00937208	0.886095	4.91e-06						Ma06_g29420	0.607577	0.012544	0.958222	5.33e-09
Ma02_g14660	0.773284	0.00044238	0.815826	0.00011664						Ma04_g06190	0.69027	0.00307907	-0.59248	0.0155881						Ma04_g40060	0.909769	1.03e-06	0.554974	0.0256535	Ma07_g19150	0.678219	0.00387941	0.874009	9.62e-06						Ma06_g31200	0.533443	0.0333379	0.958439	5.14e-09
Ma02_g15160	0.871685	1.08665e-05	0.916173	6.23e-07						Ma04_g06260	0.783003	0.000334776	-0.737371	0.00111552						Ma05_g00200	0.850337	3.01e-05	0.522352	0.0379203	Ma07_g21060	0.590111	0.0161137	0.813798	0.000125208						Ma06_g33710	0.503294	0.0468836	0.960928	3.36e-09
Ma02_g15390	0.839638	4.73264e-05	0.81556	0.000117732						Ma04_g06770	0.657571	0.00563317	-0.562631	0.023277						Ma05_g00610	0.875026	9.12e-06	0.500282	0.0484334	Ma07_g26400	0.584333	0.0174539	0.945513	3.31e-08						Ma06_g34040	0.500522	0.0483084	0.850486	2.99e-05
Ma02_g16030	0.784698	0.000318441	0.808955	0.000147817						Ma04_g06980	0.663412	0.00508319	-0.58946	0.0162605						Ma05_g00900	0.81513	0.000119521	0.594108	0.0152345	Ma07_g27860	0.502505	0.047286	0.917876	5.43e-07						Ma06_g34520	0.734436	0.00119544	0.853509	2.61e-05
Ma02_g16090	0.8607	1.87322e-05	0.815253	0.00011901						Ma04_g07400	0.79171	0.000257694	-0.781716	0.000347638						Ma05_g02580	0.909277	1.06e-06	0.639455	0.00764742	Ma07_g28510	0.53624	0.0322517	0.81211	0.000132738						Ma06_g35850	0.60902	0.0122795	0.943875	4.05e-08
Ma02_g16200	0.896281	2.62161e-06	0.81814	0.000107461						Ma04_g08950	0.536382	0.0321972	-0.575296	0.0197222						Ma05_g03000	0.849634	3.1e-05	0.583716	0.0176022	Ma08_g01620	0.647177	0.00672875	0.84795	3.34e-05						Ma06_g36790	0.62706	0.00932735	0.939952	6.43e-08
Ma02_g16360	0.823545	8.83396e-05	0.839928	4.68e-05						Ma04_g09210	0.645305	0.00694292	-0.687594	0.00324411						Ma05_g05460	0.873298	9.99e-06	0.615272	0.0111836	Ma08_g06600	0.514264	0.0415506	0.807797	0.000153696						Ma06_g37320	0.508219	0.0444297	0.883501	5.71e-06
Ma02_g16700	0.777206	0.000395969	0.823678	8.79e-05						Ma04_g10880	0.837959	5.07e-05	-0.839223	4.81347e-05						Ma05_g07220	0.821762	9.43e-05	0.770698	0.000475374	Ma08_g07640	0.537127	0.0319126	0.922383	3.7e-07						Ma06_g38730	0.652984	0.0060976	0.801262	0.000190652
Ma02_g17320	0.856016	2.3306e-05	0.89837	2.29e-06						Ma04_g11550	0.836844	5.3e-05	-0.840004	4.66234e-05						Ma05_g08310	0.902482	1.73e-06	0.712344	0.00195965	Ma08_g08800	0.754699	0.000727696	0.82369	8.79e-05						Ma07_g01580	0.770212	0.000481795	0.935664	1.03e-07
Ma02_g17450	0.806373	0.000161197	0.804094	0.000173824						Ma04_g11650	0.744567	0.000937911	-0.80669	0.000159502						Ma05_g09520	0.855075	2.43e-05	0.723874	0.00152271	Ma08_g08910	0.59376	0.0153094	0.88165	6.34e-06						Ma07_g05180	0.577943	0.0190354	0.849027	3.18e-05
Ma02_g18360	0.93487	1.12093e-07	0.820247	9.96e-05						Ma04_g15840	0.854938	2.45e-05	-0.596865	0.0146501						Ma05_g10260	0.808385	0.000150689	0.699013	0.00258645	Ma08_g09150	0.563352	0.0230623	0.889406	4.03e-06						Ma07_g06670	0.629439	0.00898418	0.951311	1.53e-08
Ma02_g18740	0.726245	0.00144355	0.809767	0.000143806						Ma04_g16270	0.791001	0.000263355	-0.836441	5.38526e-05						Ma05_g10460	0.954384	9.77e-09	0.590943	0.0159275	Ma08_g09160	0.611328	0.0118655	0.841999	4.29e-05						Ma07_g06710	0.700238	0.00252286	0.896931	2.51e-06
Ma02_g18950	0.779143	0.000374573	0.815386	0.000118455						Ma04_g17500	0.848894	3.2e-05	-0.784378	0.000321471						Ma05_g11180	0.816097	0.000115531	0.852873	2.68732e-05	Ma08_g14490	0.604098	0.0132001	0.866018	1.45e-05						Ma07_g08510	0.606445	0.0127545	0.89936	2.14e-06
Ma02_g19370	0.745234	0.000922712	0.832661	6.25e-05						Ma04_g18380	0.808494	0.000150135	-0.526031	0.0363508						Ma05_g12090	0.839125	4.83e-05	0.544843	0.0290783	Ma08_g14720	0.719801	0.0016669	0.845282	3.74e-05						Ma07_g09470	0.547445	0.0281674	0.891334	3.58e-06
Ma02_g19680	0.966959	1.0564e-09	0.924029	3.2e-07						Ma04_g18540	0.471459	0.0652523	-0.744754	0.000933634						Ma05_g15650	0.830961	6.68e-05	0.807613	0.000154648	Ma08_g23620	0.595036	0.0150358	0.913207	7.89e-07						Ma07_g10490	0.631386	0.00871092	0.826228	8e-05
Ma02_g19770	0.848166	3.30629e-05	0.93795	8.05e-08						Ma04_g18830	0.80761	0.000154665	-0.574019	0.0200602						Ma05_g17680	0.868916	1.25e-05	0.54396	0.0293926	Ma08_g32460	0.507014	0.0450212	0.856765	2.25e-05						Ma07_g11300	0.617925	0.0107424	0.899239	2.16e-06
Ma02_g19850	0.82005	0.000100345	0.901316	1.88e-06						Ma04_g19970	0.839448	4.77e-05	-0.690302	0.00307711						Ma05_g18150	0.871915	1.07e-05	0.740426	0.00103705	Ma08_g33430	0.522777	0.0377368	0.874319	9.47e-06						Ma07_g13010	0.70468	0.00230272	0.895752	2.71e-06
Ma02_g19880	0.885298	5.14589e-06	0.883556	5.69e-06						Ma04_g21580	0.371433	0.156631	-0.523055	0.0376166						Ma05_g18900	0.858767	2.05e-05	0.568285	0.0216338	Ma09_g00660	0.592701	0.0155397	0.903209	1.65e-06						Ma07_g13410	0.548371	0.0278482	0.928359	2.15e-07
Ma02_g20090	0.827	7.76748e-05	0.852601	2.72e-05						Ma04_g21850	0.830586	6.78e-05	-0.553935	0.0259898						Ma05_g20720	0.807915	0.000153092	0.748143	0.000858689	Ma09_g00840	0.551315	0.0268526	0.846198	3.6e-05						Ma07_g14160	0.619113	0.0105493	0.917587	5.56e-07
Ma02_g20130	0.818945	0.000104411	0.841585	4.37e-05						Ma04_g23390	0.808754	0.000148827	-0.613542	0.0114787						Ma05_g21170	0.822701	9.11e-05	0.615831	0.0110894	Ma09_g01200	0.549617	0.0274234	0.912765	8.16e-07						Ma07_g16540	0.593978	0.0152624	0.915287	6.69e-07
Ma02_g20220	0.756899	0.000687601	0.844081	3.94e-05						Ma04_g24300	0.611875	0.0117689	-0.762341	0.000596155						Ma05_g21530	0.883064	5.85e-06	0.571541	0.0207291	Ma09_g01960	0.618394	0.010666	0.828865	7.24e-05						Ma07_g17170	0.619671	0.0104598	0.947462	2.58e-08
Ma02_g20710	0.75651	0.000694541	0.807341	0.000156065						Ma04_g24400	0.628759	0.00908134	-0.721863	0.00159257						Ma05_g23770	0.911305	9.13e-07	0.763077	0.000584606	Ma09_g07510	0.521735	0.0381888	0.894529	2.93e-06						Ma07_g17180	0.738455	0.00108715	0.894762	2.89e-06
Ma02_g21830	0.829312	7.11544e-05	0.881457	6.41e-06						Ma04_g25730	0.680017	0.0037504	-0.59175	0.0157486						Ma05_g23780	0.922829	3.56e-07	0.613466	0.0114918	Ma09_g07840	0.64162	0.00738031	0.82396	8.7e-05						Ma07_g18990	0.735699	0.0011605	0.908817	1.1e-06
Ma02_g22020	0.815736	0.000117009	0.885989	4.94e-06						Ma04_g27680	0.842443	4.22e-05	-0.524546	0.0369784						Ma05_g26410	0.939024	7.15e-08	0.685454	0.00338113	Ma09_g12080	0.509377	0.0438672	0.95719	6.31e-09						Ma07_g19450	0.727527	0.00140216	0.897975	2.35e-06
Ma02_g22090	0.884676	5.33545e-06	0.837358	5.19e-05						Ma04_g27710	0.729536	0.00133925	-0.835781	5.52912e-05						Ma05_g26500	0.806284	0.000161671	0.812794	0.000129644	Ma09_g12150	0.6781	0.00388807	0.82008	0.000100237						Ma07_g21440	0.605612	0.0129113	0.847395	3.42e-05
Ma02_g22100	0.921959	3.83899e-07	0.826103	8.03e-05						Ma04_g27990	0.869157	1.24e-05	-0.863332	1.65113e-05						Ma05_g26610	0.85957	1.98e-05	0.662088	0.00520393	Ma09_g14400	0.547886	0.0280151	0.843388	4.05e-05						Ma07_g21590	0.691553	0.00300236	0.824444	8.55e-05
Ma02_g22540	0.892344	3.36625e-06	0.951848	1.42e-08						Ma04_g28290	0.924209	3.15e-07	-0.727853	0.0013918						Ma05_g27480	0.805156	0.000167838	0.706932	0.00219725	Ma09_g15010	0.672597	0.00430597	0.893594	3.11e-06						Ma07_g28650	0.653245	0.00607039	0.844364	3.89e-05
Ma02_g23260	0.857509	2.17564e-05	0.831324	6.59e-05						Ma04_g30070	0.775022	0.000421295	-0.767162	0.000523743						Ma06_g02220	0.870162	1.18e-05	0.638048	0.00782501	Ma09_g17680	0.548557	0.0277847	0.930135	1.81e-07						Ma08_g00860	0.567446	0.0218719	0.923754	3.28e-07
Ma02_g23790	0.88116	6.52016e-06	0.89011	3.86e-06						Ma04_g31180	0.857763	2.15e-05	-0.86854	1.27625e-05						Ma06_g02270	0.939291	6.93e-08	0.692671	0.00293679	Ma09_g18880	0.589603	0.0162282	0.936087	9.85e-08						Ma08_g01780	0.500572	0.0482825	0.842835	4.15e-05
Ma02_g24200	0.838303	4.99654e-05	0.911535	8.98e-07						Ma04_g31560	0.741223	0.00101734	-0.540162	0.0307739						Ma06_g04170	0.931371	1.6e-07	0.601492	0.0137089	Ma09_g22890	0.566336	0.0221897	0.838055	5.05e-05						Ma08_g03310	0.627001	0.00933606	0.882144	6.17e-06
Ma02_g24660	0.833829	5.97305e-05	0.913587	7.66e-07						Ma04_g32970	0.90619	1.33e-06	-0.55131	0.0268543						Ma06_g05040	0.853142	2.66e-05	0.620203	0.0103748	Ma09_g23000	0.580086	0.0184933	0.8406	4.55e-05						Ma08_g05170	0.651144	0.00629221	0.858281	2.1e-05
Ma03_g00480	0.891887	3.46324e-06	0.903842	1.58e-06						Ma04_g33310	0.847536	3.4e-05	-0.657995	0.00559168						Ma06_g07540	0.867719	1.33e-05	0.662951	0.00512501	Ma09_g26310	0.541845	0.0301558	0.809899	0.000143165						Ma08_g05190	0.561933	0.0234864	0.861476	1.81e-05
Ma03_g00580	0.798722	0.000206868	0.889836	3.93e-06						Ma04_g33780	0.884497	5.39e-06	-0.801942	0.00018649						Ma06_g09070	0.89401	3.03e-06	0.72167	0.0015994	Ma09_g26650	0.624205	0.00975272	0.80963	0.000144478						Ma08_g06730	0.598042	0.0144061	0.844568	3.86e-05
Ma03_g00970	0.76227	0.000597293	0.853078	2.66e-05						Ma04_g34070	0.453453	0.0777212	-0.621812	0.010121						Ma06_g09130	0.901991	1.79e-06	0.753064	0.000758707	Ma09_g28730	0.62394	0.00979303	0.899395	2.14e-06						Ma08_g08150	0.501904	0.0475938	0.936559	9.37e-08
Ma03_g00990	0.922031	3.81504e-07	0.974578	1.72e-10						Ma04_g34990	0.799853	0.000199508	-0.503506	0.046776						Ma06_g09450	0.937211	8.73e-08	0.597196	0.0145812	Ma09_g30760	0.552408	0.0264901	0.898766	2.23e-06						Ma08_g09860	0.66603	0.00485104	0.845094	3.77e-05
Ma03_g01020	0.716513	0.00179127	0.860912	1.85e-05						Ma04_g35930	0.716908	0.00177591	-0.711214	0.00200745						Ma06_g11310	0.868012	1.31e-05	0.76339	0.000579741	Ma10_g14420	0.561239	0.0236959	0.820707	9.8e-05						Ma08_g10720	0.591454	0.0158141	0.904304	1.53e-06
Ma03_g01410	0.739449	0.00106165	0.831353	6.58e-05						Ma04_g36760	0.851678	2.83e-05	-0.912313	8.45476e-07						Ma06_g13900	0.843811	3.98e-05	0.554158	0.0259173	Ma10_g17800	0.525407	0.0366134	0.864249	1.58e-05						Ma08_g14110	0.516895	0.0403425	0.929518	1.92e-07
Ma03_g01710	0.891575	3.5307e-06	0.881334	6.46e-06						Ma04_g37080	0.762204	0.00059834	-0.748082	0.000859986						Ma06_g13970	0.849434	3.13e-05	0.666527	0.00480801	Ma10_g18590	0.517657	0.0399975	0.86202	1.76e-05						Ma08_g14400	0.505523	0.0457606	0.834463	5.83e-05
Ma03_g01890	0.732666	0.00124587	0.811872	0.000133827						Ma04_g37390	0.898163	2.32e-06	-0.589577	0.016234						Ma06_g13980	0.963057	2.28e-09	0.64076	0.00748547	Ma10_g20750	0.536302	0.0322276	0.844977	3.79e-05						Ma08_g15570	0.592113	0.0156684	0.833946	5.95e-05
Ma03_g01930	0.692055	0.00297281	0.810411	0.000140692						Ma04_g39120	0.72994	0.0013269	-0.692255	0.00296106						Ma06_g15010	0.800492	0.000195449	0.852249	2.76331e-05	Ma10_g24470	0.525516	0.0365673	0.85669	2.26e-05						Ma08_g17510	0.617629	0.010791	0.869711	1.2e-05
Ma03_g02060	0.87921	7.26764e-06	0.857874	2.14e-05						Ma04_g39770	0.863441	1.64e-05	-0.788052	0.000288051						Ma06_g15740	0.861808	1.78e-05	0.629821	0.00893002	Ma10_g25070	0.647461	0.00669668	0.838229	5.01e-05						Ma08_g17810	0.578929	0.0187845	0.863246	1.66e-05
Ma03_g02320	0.856761	2.25212e-05	0.853919	2.56e-05						Ma04_g39930	0.598456	0.0143209	-0.620002	0.0104067						Ma06_g16280	0.92627	2.61e-07	0.719981	0.00166031	Ma10_g25490	0.617357	0.0108356	0.818188	0.000107276						Ma08_g20590	0.625838	0.00950768	0.959386	4.39e-09
Ma03_g02330	0.871097	1.12022e-05	0.9125	8.33e-07						Ma05_g01600	0.691666	0.00299569	-0.736716	0.00113298						Ma06_g17960	0.836385	5.4e-05	0.544896	0.0290596	Ma10_g26480	0.503037	0.0470141	0.831692	6.49e-05						Ma08_g20940	0.604174	0.0131856	0.80432	0.000172532
Ma03_g02640	0.832582	6.27188e-05	0.856672	2.26e-05						Ma05_g01810	0.804927	0.000169116	-0.623664	0.00983513						Ma06_g18360	0.836707	5.33e-05	0.843736	3.99389e-05	Ma10_g27300	0.660811	0.00532258	0.829388	7.09e-05						Ma08_g22290	0.606265	0.0127884	0.907641	1.2e-06
Ma03_g02660	0.846982	3.47948e-05	0.922694	3.6e-07						Ma05_g02540	0.785707	0.000309037	-0.501819	0.0476378						Ma06_g18760	0.912803	8.14e-07	0.688109	0.00321179	Ma10_g30000	0.663441	0.00508059	0.89303	3.23e-06						Ma08_g22330	0.526193	0.0362828	0.92161	3.96e-07
Ma03_g02700	0.700303	0.00251951	0.810163	0.000141882						Ma05_g03250	0.887214	4.6e-06	-0.628599	0.00910429						Ma06_g21000	0.94364	4.17e-08	0.628608	0.00910299	Ma11_g00930	0.60119	0.0137689	0.941519	5.37e-08						Ma08_g22650	0.628305	0.00914656	0.823753	8.77e-05
Ma03_g03180	0.774994	0.000421624	0.841475	4.39e-05						Ma05_g03650	0.764371	0.000564733	-0.776118	0.000408418						Ma06_g21230	0.844893	3.8e-05	0.69964	0.00255371	Ma11_g00950	0.576974	0.0192847	0.92744	2.34e-07						Ma08_g23140	0.615359	0.0111688	0.852026	2.79e-05
Ma03_g03290	0.86425	1.57905e-05	0.925526	2.79e-07						Ma05_g04500	0.514517	0.0414332	-0.646522	0.0068031						Ma06_g21890	0.812447	0.000131207	0.517482	0.0400763	Ma11_g03320	0.543381	0.0296002	0.868842	1.26e-05						Ma08_g23630	0.507673	0.0446968	0.926143	2.64e-07
Ma03_g03740	0.932345	1.45289e-07	0.912369	8.42e-07						Ma05_g04660	0.818481	0.000106161	-0.73482	0.00118474						Ma06_g23680	0.861169	1.83e-05	0.750319	0.000813225	Ma11_g03370	0.554271	0.0258807	0.899774	2.08e-06						Ma08_g24220	0.593395	0.0153886	0.91468	7.03e-07
Ma03_g04300	0.87343	9.92134e-06	0.881577	6.37e-06						Ma05_g04730	0.843145	4.09e-05	-0.643543	0.00714936						Ma06_g24050	0.831048	6.66e-05	0.679545	0.00378394	Ma11_g09830	0.544247	0.0292901	0.845776	3.66e-05						Ma08_g25380	0.568459	0.0215846	0.915005	6.85e-07
Ma03_g05150	0.736987	0.00112572	0.835097	5.68e-05						Ma05_g05630	0.655599	0.00582924	-0.612924	0.0115858						Ma06_g27290	0.892975	3.24e-06	0.86611	1.44107e-05	Ma11_g12450	0.599969	0.0140134	0.908301	1.14e-06						Ma08_g25890	0.507237	0.0449109	0.818705	0.000105311
Ma03_g05380	0.866941	1.38278e-05	0.844153	3.92e-05						Ma05_g06350	0.476741	0.0618902	-0.630341	0.0088568						Ma06_g27300	0.850943	2.93e-05	0.727519	0.0014024	Ma11_g13300	0.525331	0.0366458	0.811002	0.000137882						Ma08_g26180	0.621033	0.0102432	0.802182	0.000185043
Ma03_g05390	0.940502	6.04239e-08	0.972307	3.11e-10						Ma05_g06960	0.700413	0.00251387	-0.815381	0.000118474						Ma06_g28620	0.965173	1.52e-09	0.569684	0.0212414	Ma11_g14270	0.520146	0.0388861	0.832047	6.4e-05						Ma08_g28080	0.509802	0.0436619	0.949137	2.06e-08
Ma03_g05400	0.846803	3.50635e-05	0.819895	0.000100907						Ma05_g07410	0.821996	9.35e-05	-0.518301	0.0397073						Ma06_g28630	0.820528	9.86e-05	0.522424	0.0378893	Ma11_g15310	0.706296	0.00222663	0.87474	9.26e-06						Ma08_g31750	0.540057	0.0308128	0.83069	6.75e-05
Ma03_g05450	0.772963	0.000446378	0.891951	3.45e-06						Ma05_g08940	0.847658	3.38e-05	-0.929884	1.85335e-07						Ma06_g28780	0.879357	7.21e-06	0.717609	0.001749	Ma11_g15700	0.581728	0.0180858	0.906578	1.3e-06						Ma08_g31820	0.629777	0.00893634	0.928657	2.09e-07
Ma03_g05750	0.826914	7.79252e-05	0.832874	6.2e-05						Ma05_g10280	0.825257	8.29e-05	-0.752792	0.000763976						Ma06_g31040	0.830781	6.73e-05	0.532155	0.0338471	Ma11_g17740	0.629362	0.00899523	0.80242	0.000183614						Ma08_g32400	0.568841	0.0214771	0.889489	4.01e-06
Ma03_g05790	0.818309	0.000106815	0.828599	7.31e-05						Ma05_g10730	0.882279	6.12e-06	-0.738227	0.00109307						Ma06_g31080	0.899889	2.07e-06	0.763243	0.000582019	Ma11_g19380	0.57691	0.0193011	0.829111	7.17e-05						Ma08_g34290	0.739559	0.00105885	0.944086	3.95e-08
Ma03_g06600	0.803669	0.000176268	0.885657	5.04e-06						Ma05_g11980	0.802071	0.000185709	-0.782717	0.000337599						Ma06_g33130	0.81402	0.000124246	0.771966	0.000458951	Ma11_g20780	0.620347	0.0103518	0.840822	4.51e-05						Ma08_g34870	0.505531	0.0457567	0.954551	9.52e-09
Ma03_g06920	0.822102	9.31441e-05	0.89816	2.32e-06						Ma05_g12810	0.903046	1.67e-06	-0.82522	8.30253e-05						Ma06_g33930	0.81878	0.00010503	0.735033	0.00117882	Ma11_g20850	0.5629	0.0231966	0.823351	8.9e-05						Ma09_g03040	0.649111	0.00651303	0.8028	0.000181354
Ma03_g06980	0.795436	0.00022954	0.88409	5.52e-06						Ma05_g13510	0.562013	0.0234623	-0.671023	0.00443191						Ma06_g34700	0.85092	2.93e-05	0.545684	0.0287813	Ma11_g22210	0.620895	0.0102649	0.802416	0.000183638						Ma09_g03660	0.537456	0.0317879	0.928958	2.03e-07
Ma03_g07210	0.962345	2.6053e-09	0.965823	1.33e-09						Ma05_g13960	0.810482	0.00014035	-0.819761	0.000101396						Ma06_g37100	0.894552	2.93e-06	0.517862	0.0399047											Ma09_g03900	0.546928	0.0283466	0.891698	3.5e-06
Ma03_g07410	0.840628	4.54452e-05	0.850003	3.05e-05						Ma05_g14370	0.688881	0.00316387	-0.715544	0.00182932						Ma07_g00280	0.93837	7.69e-08	0.580243	0.0184541											Ma09_g05760	0.677567	0.00392706	0.824509	8.52e-05
Ma03_g07420	0.841217	4.4354e-05	0.836244	5.43e-05						Ma05_g16090	0.883887	5.58e-06	-0.916064	6.28964e-07						Ma07_g00740	0.833267	6.11e-05	0.634677	0.00826386											Ma09_g05940	0.659637	0.00543343	0.85827	2.1e-05
Ma03_g07580	0.726126	0.00144742	0.838696	4.92e-05						Ma05_g17810	0.706541	0.00221527	-0.82179	9.42083e-05						Ma07_g00950	0.862538	1.72e-05	0.671011	0.00443292											Ma09_g06130	0.595145	0.0150126	0.833388	6.08e-05
Ma03_g07590	0.72456	0.00149942	0.812832	0.000129471						Ma05_g17940	0.711132	0.00201097	-0.502749	0.047161						Ma07_g02080	0.89312	3.21e-06	0.632499	0.00855761											Ma09_g06960	0.658023	0.005589	0.845756	3.67e-05
Ma03_g07720	0.922511	3.65827e-07	0.903896	1.57e-06						Ma05_g18070	0.540627	0.0306024	-0.777149	0.000396618						Ma07_g02220	0.893534	3.12e-06	0.654404	0.00595062											Ma09_g08480	0.647718	0.0066678	0.931753	1.54e-07
Ma03_g07880	0.860101	1.92712e-05	0.876581	8.39e-06						Ma05_g18340	0.747887	0.000864177	-0.839249	4.80821e-05						Ma07_g02760	0.817924	0.000108291	0.693984	0.00286132											Ma09_g09410	0.532845	0.0335735	0.901801	1.81e-06
Ma03_g08230	0.93416	1.20699e-07	0.889403	4.03e-06						Ma05_g20510	0.831255	6.6e-05	-0.734032	0.00120681						Ma07_g04550	0.841518	4.38e-05	0.559455	0.0242413											Ma09_g10080	0.808728	0.000148954	0.803501	0.00017724
Ma03_g08340	0.8515	2.85679e-05	0.834493	5.82e-05						Ma05_g22540	0.848229	3.3e-05	-0.674824	0.00413273						Ma07_g06900	0.90177	1.82e-06	0.628309	0.00914597											Ma09_g11000	0.529351	0.0349767	0.851841	2.81e-05
Ma03_g08870	0.67793	0.00390044	0.836117	5.46e-05						Ma05_g23000	0.772641	0.00045041	-0.784854	0.000316972						Ma07_g10960	0.954699	9.31e-09	0.571544	0.0207281											Ma09_g11250	0.719481	0.00167869	0.889938	3.9e-06
Ma03_g09020	0.866083	1.443e-05	0.818721	0.000105254						Ma05_g23840	0.921284	4.07e-07	-0.823366	8.8924e-05						Ma07_g11060	0.847913	3.34e-05	0.505882	0.0455816											Ma09_g11260	0.652956	0.00610048	0.876636	8.36e-06
Ma03_g09720	0.675412	0.00408795	0.840536	4.56e-05						Ma05_g23910	0.714257	0.00188084	-0.856919	2.23584e-05						Ma07_g11870	0.846972	3.48e-05	0.604568	0.0131098											Ma09_g13010	0.52261	0.0378088	0.936864	9.06e-08
Ma03_g09980	0.774841	0.000423455	0.828976	7.21e-05						Ma05_g24640	0.707526	0.00217005	-0.730159	0.00132023						Ma07_g16000	0.845599	3.69e-05	0.891382	3.57315e-06											Ma09_g13120	0.626716	0.00937779	0.823778	8.76e-05
Ma03_g10280	0.874157	9.54827e-06	0.846838	3.5e-05						Ma05_g25810	0.866637	1.4e-05	-0.791334	0.000260681						Ma07_g18220	0.890877	3.69e-06	0.688278	0.00320122											Ma09_g14450	0.562009	0.0234636	0.827014	7.76e-05
Ma03_g10380	0.831368	6.57473e-05	0.838425	4.97e-05						Ma05_g25870	0.818039	0.00010785	-0.539749	0.0309272						Ma07_g18970	0.886095	4.91e-06	0.579663	0.0185994											Ma09_g16790	0.665204	0.0049234	0.93797	8.03e-08
Ma03_g10560	0.739555	0.00105894	0.812108	0.000132747						Ma05_g26310	0.787543	0.000292506	-0.79743	0.000215549						Ma07_g22600	0.807036	0.000157669	0.516301	0.0406129											Ma09_g20180	0.622992	0.00993809	0.857063	2.22e-05
Ma03_g11240	0.817923	0.000108295	0.83497	5.71e-05						Ma05_g26360	0.781371	0.000351151	-0.505532	0.0457562						Ma07_g22800	0.824475	8.54e-05	0.689711	0.00311293											Ma09_g21810	0.507528	0.044768	0.903521	1.61e-06
Ma03_g11290	0.797922	0.00021221	0.811727	0.000134494						Ma05_g26440	0.783446	0.000330436	-0.671556	0.00438895						Ma07_g26400	0.945513	3.31e-08	0.56768	0.0218051											Ma09_g23380	0.608817	0.0123165	0.899344	2.14e-06
Ma03_g11400	0.847208	3.44583e-05	0.820843	9.75e-05						Ma05_g26490	0.874696	9.28e-06	-0.81457	0.000121888						Ma07_g27330	0.80184	0.000187108	0.579701	0.0185898											Ma09_g24550	0.568227	0.0216501	0.813934	0.00012462
Ma03_g11500	0.961218	3.19319e-09	0.948675	2.2e-08						Ma05_g28510	0.755057	0.000721038	-0.710972	0.00201782						Ma07_g27860	0.917876	5.43e-07	0.523564	0.0373976											Ma09_g24630	0.554315	0.0258662	0.929446	1.93e-07
Ma03_g11540	0.912272	8.48209e-07	0.921141	4.12e-07						Ma05_g29440	0.648153	0.00661914	-0.775875	0.000411246						Ma08_g01800	0.818441	0.000106312	0.641227	0.0074282											Ma09_g25100	0.580658	0.0183505	0.933754	1.26e-07
Ma03_g11920	0.699282	0.00257235	0.816107	0.000115489						Ma05_g29510	0.658909	0.00550321	-0.676646	0.00399518						Ma08_g04730	0.888369	4.29e-06	0.716773	0.00178115											Ma09_g25810	0.512881	0.0421966	0.885594	5.06e-06
Ma03_g12340	0.870428	1.1594e-05	0.863374	1.65e-05						Ma05_g29740	0.422285	0.103228	-0.552688	0.0263977						Ma08_g06600	0.807797	0.000153696	0.61651	0.010976											Ma09_g26900	0.633713	0.00839287	0.84721	3.45e-05
Ma03_g12390	0.92948	1.92734e-07	0.936595	9.33e-08						Ma05_g29850	0.826586	7.89e-05	-0.844836	3.81287e-05						Ma08_g06890	0.803331	0.000178231	0.697258	0.0026798											Ma09_g27050	0.696948	0.00269662	0.881221	6.5e-06
Ma03_g13060	0.815169	0.000119359	0.892327	3.37e-06						Ma05_g29910	0.834138	5.9e-05	-0.801695	0.00018799						Ma08_g07590	0.856373	2.29e-05	0.653216	0.00607338											Ma09_g29010	0.568227	0.0216502	0.952664	1.26e-08
Ma03_g13720	0.725403	0.00147125	0.840585	4.55e-05						Ma05_g30230	0.802556	0.000182798	-0.754661	0.000728387						Ma08_g07640	0.922383	3.7e-07	0.663976	0.00503243											Ma09_g30190	0.594966	0.0150507	0.821309	9.59e-05
Ma03_g13940	0.777719	0.000390205	0.880775	6.66e-06						Ma05_g30310	0.641452	0.00740076	-0.701666	0.00245027						Ma08_g09150	0.889406	4.03e-06	0.510617	0.0432703											Ma10_g01920	0.611793	0.0117834	0.927793	2.26e-07
Ma03_g14740	0.96593	1.30569e-09	0.922674	3.61e-07						Ma05_g31020	0.972486	2.98e-10	-0.768901	0.000499475						Ma08_g09160	0.841999	4.29e-05	0.508165	0.0444562											Ma10_g02170	0.628377	0.00913613	0.93063	1.72e-07
Ma03_g14750	0.848463	3.26404e-05	0.884223	5.48e-06						Ma05_g31240	0.832825	6.21e-05	-0.756859	0.000688304						Ma08_g10190	0.872426	1.05e-05	0.739975	0.00104834											Ma10_g04490	0.614889	0.0112484	0.908236	1.15e-06
Ma03_g14760	0.848693	3.23148e-05	0.871181	1.12e-05						Ma05_g31350	0.34554	0.189905	-0.53077	0.0344018						Ma08_g11520	0.851675	2.83e-05	0.641445	0.00740165											Ma10_g06430	0.68552	0.00337688	0.832964	6.18e-05
Ma03_g14850	0.827241	7.69739e-05	0.854803	2.46e-05						Ma06_g00180	0.853581	2.6e-05	-0.670061	0.00451034						Ma08_g14490	0.866018	1.45e-05	0.557361	0.0248936											Ma10_g14410	0.546475	0.0285042	0.87305	1.01e-05
Ma03_g14930	0.775589	0.000414594	0.801234	0.000190821						Ma06_g00300	0.525293	0.0366615	-0.767066	0.000525119						Ma08_g20080	0.807434	0.000155582	0.595181	0.0150049											Ma10_g17900	0.637881	0.00784621	0.838946	4.87e-05
Ma03_g15400	0.922642	3.61655e-07	0.882418	6.07e-06						Ma06_g00550	0.649509	0.00646931	-0.568726	0.0215096						Ma08_g21180	0.87049	1.16e-05	0.650925	0.0063157											Ma10_g18900	0.538493	0.0313963	0.86487	1.53e-05
Ma03_g16280	0.939951	6.43566e-08	0.871251	1.11e-05						Ma06_g01780	0.900325	2.01e-06	-0.827422	7.64476e-05						Ma08_g21920	0.807062	0.000157528	0.742756	0.00098026											Ma10_g19250	0.502467	0.0473053	0.844257	3.91e-05
Ma03_g16930	0.961244	3.17819e-09	0.966015	1.28e-09						Ma06_g03170	0.745755	0.000910952	-0.746752	0.000888837						Ma08_g22740	0.929642	1.9e-07	0.78448	0.000320501											Ma10_g19710	0.595359	0.0149672	0.972675	2.84e-10
Ma03_g17190	0.859814	1.9534e-05	0.905737	1.38e-06						Ma06_g03720	0.841308	4.42e-05	-0.590319	0.0160671						Ma08_g23620	0.913207	7.89e-07	0.513278	0.0420102											Ma10_g21270	0.664189	0.0050134	0.831819	6.46e-05
Ma03_g18330	0.820518	9.86621e-05	0.813415	0.000126887						Ma06_g04080	0.671955	0.00435698	-0.551	0.0269579						Ma08_g23690	0.800222	0.000197156	0.683472	0.00351217											Ma10_g21500	0.747488	0.000872783	0.810101	0.000142184
Ma03_g18880	0.870011	1.18436e-05	0.887472	4.53e-06						Ma06_g04380	0.875434	8.92e-06	-0.784925	0.000316305						Ma08_g26450	0.876156	8.58e-06	0.881911	6.25006e-06											Ma10_g22760	0.6497	0.00644842	0.946529	2.91e-08
Ma03_g19070	0.713571	0.00190881	0.818335	0.000106714						Ma06_g04400	0.772687	0.000449826	-0.864338	1.57224e-05						Ma08_g28290	0.901242	1.89e-06	0.676339	0.00401808											Ma10_g23630	0.598475	0.0143172	0.86972	1.2e-05
Ma03_g19590	0.842371	4.22827e-05	0.904762	1.48e-06						Ma06_g08660	0.753216	0.000755774	-0.844663	3.84079e-05						Ma08_g30000	0.822904	9.04e-05	0.662873	0.00513211											Ma10_g23810	0.650389	0.00637346	0.962088	2.73e-09
Ma03_g19670	0.699899	0.00254032	0.82439	8.56e-05						Ma06_g08820	0.742099	0.00099601	-0.846126	3.60939e-05						Ma08_g32460	0.856765	2.25e-05	0.564292	0.0227847											Ma10_g26420	0.568268	0.0216386	0.835345	5.63e-05
Ma03_g19790	0.852348	2.75111e-05	0.908367	1.14e-06						Ma06_g09010	0.636604	0.00801061	-0.549549	0.0274467						Ma08_g32520	0.81784	0.000108615	0.848975	3.1921e-05											Ma10_g26440	0.62674	0.00937431	0.811183	0.000137031
Ma03_g19870	0.73793	0.00110082	0.858164	2.11e-05						Ma06_g09360	0.778268	0.00038411	-0.681958	0.00361502						Ma08_g33430	0.874319	9.47e-06	0.601945	0.0136194											Ma10_g26770	0.565793	0.0223466	0.940955	5.73e-08
Ma03_g19980	0.927554	2.31543e-07	0.923775	3.27e-07						Ma06_g11300	0.728988	0.00135619	-0.625119	0.00961497						Ma08_g34660	0.877087	8.16e-06	0.722116	0.00158363											Ma10_g27880	0.550632	0.0270813	0.892133	3.41e-06
Ma03_g21180	0.883366	5.75367e-06	0.911806	8.79e-07						Ma06_g11420	0.860764	1.87e-05	-0.54828	0.0278795						Ma09_g00660	0.903209	1.65e-06	0.534105	0.0330781											Ma10_g28430	0.681441	0.0036507	0.883113	5.84e-06
Ma03_g21720	0.785806	0.000308123	0.820175	9.99e-05						Ma06_g13000	0.705391	0.00226899	-0.505771	0.0456372						Ma09_g00840	0.846198	3.6e-05	0.55969	0.0241689											Ma10_g28520	0.674436	0.00416246	0.935879	1.01e-07
Ma03_g21800	0.855402	2.39697e-05	0.915066	6.81e-07						Ma06_g13070	0.381366	0.144983	-0.602953	0.0134218						Ma09_g01200	0.912765	8.16e-07	0.505209	0.0459175											Ma10_g30960	0.767616	0.000517322	0.856071	2.32e-05
Ma03_g22010	0.749113	0.000838173	0.844129	3.93e-05						Ma06_g13340	0.857939	2.13e-05	-0.687402	0.00325622						Ma09_g02340	0.846428	3.56e-05	0.548347	0.0278565											Ma10_g31460	0.507669	0.0446989	0.897693	2.39e-06
Ma03_g22720	0.759946	0.000635088	0.833891	5.96e-05						Ma06_g14040	0.849256	3.15e-05	-0.804233	0.000173032						Ma09_g03450	0.89866	2.24e-06	0.788189	0.000286868											Ma11_g01430	0.759576	0.000641275	0.853818	2.58e-05
Ma03_g22900	0.85122	2.89255e-05	0.900299	2.01e-06						Ma06_g17280	0.77123	0.000468435	-0.90303	1.66745e-06						Ma09_g05830	0.811841	0.000133968	0.530293	0.0345942											Ma11_g02310	0.536219	0.0322595	0.855556	2.38e-05
Ma03_g23580	0.786155	0.00030493	0.892555	3.32e-06						Ma06_g17320	0.753846	0.000743741	-0.875181	9.04343e-06						Ma09_g07570	0.815895	0.000116356	0.611635	0.0118113											Ma11_g06080	0.512355	0.0424441	0.837156	5.23e-05
Ma03_g23740	0.702452	0.0024111	0.802631	0.000182353						Ma06_g17760	0.773544	0.000439176	-0.62316	0.00991231						Ma09_g08470	0.88464	5.35e-06	0.548859	0.0276813											Ma11_g06090	0.671174	0.00441968	0.850067	3.04e-05
Ma03_g24160	0.880324	6.83256e-06	0.938833	7.3e-08						Ma06_g20850	0.752686	0.000766033	-0.741805	0.00100313						Ma09_g11070	0.801323	0.000190271	0.921109	4.1319e-07											Ma11_g06880	0.579985	0.0185186	0.830258	6.86e-05
Ma03_g24810	0.788083	0.000287786	0.827585	7.6e-05						Ma06_g21620	0.870327	1.17e-05	-0.770337	0.000480141						Ma09_g12080	0.95719	6.31e-09	0.5638	0.0229296											Ma11_g10040	0.51895	0.0394172	0.841755	4.34e-05
Ma03_g25380	0.846563	3.54265e-05	0.856609	2.27e-05						Ma06_g21820	0.643971	0.00709876	-0.658977	0.00549662						Ma09_g13670	0.911849	8.76e-07	0.583064	0.0177597											Ma11_g15990	0.500111	0.0485223	0.819155	0.000103627
Ma03_g25550	0.800111	0.000197866	0.848129	3.31e-05						Ma06_g23400	0.723833	0.0015241	-0.817605	0.000109527						Ma09_g13700	0.867277	1.36e-05	0.611444	0.011845											Ma11_g20170	0.593637	0.0153361	0.938006	8e-08
Ma03_g25740	0.868761	1.26207e-05	0.818494	0.000106112						Ma06_g25290	0.834462	5.83e-05	-0.776619	0.000402643						Ma09_g14400	0.843388	4.05e-05	0.618789	0.0106018											Ma11_g20550	0.744146	0.000947618	0.815542	0.000117807
Ma03_g26090	0.828765	7.26538e-05	0.909402	1.05e-06						Ma06_g25300	0.820847	9.75e-05	-0.834507	5.81548e-05						Ma09_g16110	0.888949	4.14e-06	0.666143	0.00484125											Ma11_g23790	0.586166	0.0170197	0.848858	3.21e-05
Ma03_g26550	0.894407	2.95654e-06	0.892186	3.4e-06						Ma06_g25350	0.923042	3.49e-07	-0.825525	8.20889e-05						Ma09_g17270	0.814837	0.000120754	0.84737	3.42188e-05											Ma11_g24720	0.663389	0.00508531	0.884214	5.48e-06
Ma03_g26830	0.897004	2.50138e-06	0.834445	5.83e-05						Ma06_g25650	0.691136	0.00302714	-0.628881	0.00906379						Ma09_g17280	0.841023	4.47e-05	0.635867	0.00810669
Ma03_g26890	0.77839	0.000382774	0.845858	3.65e-05						Ma06_g26180	0.769455	0.000491945	-0.645247	0.00694956						Ma09_g18090	0.804496	0.000171536	0.511407	0.0428934
Ma03_g27050	0.86473	1.54243e-05	0.867479	1.35e-05						Ma06_g26210	0.697839	0.00264861	-0.727536	0.00140187						Ma09_g24560	0.868014	1.31e-05	0.693427	0.00289312
Ma03_g27960	0.839794	4.70259e-05	0.841435	4.4e-05						Ma06_g27250	0.82978	6.99e-05	-0.82132	9.58356e-05						Ma09_g25600	0.910283	9.87e-07	0.625804	0.00951269
Ma03_g29080	0.839156	4.82649e-05	0.865399	1.49e-05						Ma06_g28140	0.239674	0.37129	-0.597428	0.014533						Ma09_g26310	0.809899	0.000143165	0.625345	0.00958112
Ma03_g29150	0.801534	0.000188974	0.904255	1.53e-06						Ma06_g28300	0.661373	0.00527006	-0.651958	0.00620552						Ma09_g27440	0.891409	3.57e-06	0.622166	0.0100659
Ma03_g29860	0.785311	0.0003127	0.881222	6.5e-06						Ma06_g29780	0.889976	3.89e-06	-0.57998	0.0185197						Ma09_g27800	0.835014	5.7e-05	0.561168	0.0237174
Ma03_g29950	0.904739	1.47916e-06	0.938008	8e-08						Ma06_g31660	0.769067	0.000497216	-0.747406	0.00087455						Ma09_g31130	0.932258	1.47e-07	0.616983	0.0108975
Ma03_g30160	0.807498	0.00015525	0.811887	0.000133759						Ma06_g32140	0.754927	0.000723451	-0.69919	0.0025772						Ma10_g00240	0.844852	3.81e-05	0.562254	0.0233899
Ma03_g30250	0.947242	2.65204e-08	0.94632	2.99e-08						Ma06_g32670	0.736601	0.00113607	-0.720505	0.00164119						Ma10_g04280	0.825679	8.16e-05	0.751779	0.000783851
Ma03_g30310	0.733708	0.00121598	0.818989	0.000104249						Ma06_g33870	0.888966	4.14e-06	-0.627864	0.00921026						Ma10_g06250	0.958141	5.4e-09	0.673368	0.00424533
Ma03_g31000	0.887763	4.45018e-06	0.922124	3.78e-07						Ma06_g34280	0.786136	0.000305104	-0.769408	0.000492579						Ma10_g06670	0.834883	5.73e-05	0.637796	0.00785715
Ma03_g31440	0.841802	4.3295e-05	0.863544	1.63e-05						Ma06_g35390	0.826658	7.87e-05	-0.826078	8.04101e-05						Ma10_g08290	0.88706	4.64e-06	0.563324	0.0230706
Ma03_g31460	0.987131	1.51496e-12	0.952073	1.37e-08						Ma06_g36440	0.350014	0.18385	-0.564145	0.0228278						Ma10_g11030	0.836391	5.4e-05	0.836097	5.45984e-05
Ma03_g31490	0.808139	0.000151943	0.820125	0.000100075						Ma06_g36500	0.593062	0.015461	-0.552762	0.0263735						Ma10_g11510	0.859102	2.02e-05	0.842238	4.25172e-05
Ma03_g31840	0.727233	0.00141156	0.801414	0.000189712						Ma06_g36610	0.706619	0.00221163	-0.639767	0.00760841						Ma10_g12960	0.838507	4.96e-05	0.632795	0.00851715
Ma03_g32510	0.887218	4.59678e-06	0.940975	5.72e-08						Ma06_g36980	0.791078	0.000262736	-0.723517	0.00153491						Ma10_g14440	0.826568	7.89e-05	0.593892	0.015281
Ma03_g32890	0.949725	1.90512e-08	0.898291	2.3e-06						Ma06_g38000	0.785742	0.000308713	-0.798005	0.000211652						Ma10_g14520	0.882477	6.05e-06	0.641733	0.00736654
Ma03_g33300	0.725084	0.00148186	0.814105	0.00012388						Ma07_g00210	0.724653	0.0014963	-0.606448	0.012754						Ma10_g15250	0.9336	1.28e-07	0.654696	0.00592085
Ma03_g33490	0.921093	4.13731e-07	0.935496	1.05e-07						Ma07_g01540	0.81211	0.000132736	-0.554382	0.0258445						Ma10_g16970	0.869364	1.22e-05	0.597036	0.0146145
Ma04_g01620	0.876525	8.41432e-06	0.840299	4.61e-05						Ma07_g02520	0.642603	0.00726154	-0.680671	0.00370437						Ma10_g17970	0.814529	0.000122061	0.777662	0.000390841
Ma04_g02680	0.902627	1.71467e-06	0.896614	2.57e-06						Ma07_g03920	0.791278	0.000261133	-0.89293	3.24535e-06						Ma10_g18590	0.86202	1.76e-05	0.669367	0.00456757
Ma04_g02710	0.970182	5.19323e-10	0.921017	4.16e-07						Ma07_g05720	0.838721	4.91e-05	-0.690245	0.00308058						Ma10_g20140	0.880948	6.6e-06	0.660056	0.00539364
Ma04_g02810	0.822406	9.21145e-05	0.883158	5.82e-06						Ma07_g06110	0.88131	6.47e-06	-0.683202	0.00353035						Ma10_g20230	0.841286	4.42e-05	0.934965	1.1098e-07
Ma04_g03300	0.800213	0.000197214	0.847331	3.43e-05						Ma07_g07300	0.75331	0.000753966	-0.738869	0.00107646						Ma10_g20750	0.844977	3.79e-05	0.613593	0.01147
Ma04_g03470	0.800373	0.000196203	0.895746	2.71e-06						Ma07_g07480	0.831637	6.51e-05	-0.804532	0.000171334						Ma10_g22910	0.803269	0.000178593	0.658006	0.00559068
Ma04_g03940	0.669354	0.00456863	0.801874	0.000186904						Ma07_g08950	0.754132	0.000738326	-0.828672	7.29114e-05						Ma10_g23570	0.900987	1.92e-06	0.801901	0.000186741
Ma04_g04420	0.917397	5.64361e-07	0.915446	6.61e-07						Ma07_g09640	0.675667	0.00406863	-0.672711	0.004297						Ma10_g24470	0.85669	2.26e-05	0.553162	0.0262421
Ma04_g04460	0.889567	3.99256e-06	0.893408	3.15e-06						Ma07_g10230	0.773149	0.000444063	-0.859344	1.99708e-05						Ma10_g25710	0.871483	1.1e-05	0.640848	0.00747473
Ma04_g04760	0.914799	6.96009e-07	0.896847	2.53e-06						Ma07_g10500	0.838496	4.96e-05	-0.820066	0.000100289						Ma10_g27310	0.863014	1.68e-05	0.59894	0.014222
Ma04_g05100	0.801659	0.000188211	0.822191	9.28e-05						Ma07_g10510	0.833683	6.01e-05	-0.766941	0.000526895						Ma10_g28420	0.803864	0.000175139	0.663613	0.00506506
Ma04_g05550	0.823204	8.94551e-05	0.882451	6.06e-06						Ma07_g11020	0.51796	0.0398608	-0.639833	0.00760021						Ma10_g28550	0.848976	3.19e-05	0.656592	0.0057299
Ma04_g05560	0.806388	0.000161116	0.910109	1e-06						Ma07_g11530	0.633554	0.00841434	-0.519963	0.0389667						Ma10_g29180	0.901968	1.79e-06	0.571278	0.020801
Ma04_g05890	0.856994	2.22807e-05	0.951593	1.47e-08						Ma07_g11910	0.753201	0.000756076	-0.748521	0.000850653						Ma10_g29520	0.829905	6.96e-05	0.698275	0.00262538
Ma04_g06810	0.891686	3.50661e-06	0.912204	8.53e-07						Ma07_g12170	0.921957	3.84e-07	-0.75047	0.000810147						Ma11_g00930	0.941519	5.37e-08	0.550468	0.0271363
Ma04_g06820	0.84256	4.19525e-05	0.891072	3.64e-06						Ma07_g12570	0.669812	0.0045308	-0.628223	0.00915837						Ma11_g00950	0.92744	2.34e-07	0.579505	0.0186391
Ma04_g06920	0.76717	0.000523631	0.878643	7.5e-06						Ma07_g12940	0.719277	0.00168625	-0.751771	0.000784009						Ma11_g00980	0.825309	8.28e-05	0.787097	0.000296455
Ma04_g07660	0.785352	0.00031232	0.81363	0.000125942						Ma07_g13030	0.646	0.00686271	-0.705624	0.00225802						Ma11_g02660	0.839343	4.79e-05	0.534665	0.0328601
Ma04_g07760	0.837187	5.22673e-05	0.891148	3.63e-06						Ma07_g13430	0.6991	0.00258186	-0.58728	0.0167601						Ma11_g02950	0.9116	8.93e-07	0.579384	0.0186694
Ma04_g07970	0.914911	6.8985e-07	0.955377	8.39e-09						Ma07_g15580	0.661107	0.00529482	-0.586915	0.0168447						Ma11_g03320	0.868842	1.26e-05	0.554717	0.0257364
Ma04_g08280	0.93069	1.713e-07	0.921798	3.89e-07						Ma07_g15700	0.807314	0.000156209	-0.519021	0.0393853						Ma11_g05090	0.85684	2.24e-05	0.701023	0.00248276
Ma04_g08720	0.743768	0.000956405	0.802898	0.000180772						Ma07_g15730	0.756408	0.000696389	-0.698146	0.00263223						Ma11_g06370	0.804927	0.000169115	0.552012	0.0266209
Ma04_g08740	0.782936	0.000335431	0.830889	6.7e-05						Ma07_g16030	0.839251	4.81e-05	-0.72615	0.00144663						Ma11_g06580	0.907481	1.21e-06	0.843701	3.99978e-05
Ma04_g08810	0.724518	0.00150083	0.862441	1.72e-05						Ma07_g17010	0.823212	8.94e-05	-0.779248	0.000373436						Ma11_g07870	0.862945	1.68e-05	0.687954	0.00322146
Ma04_g09290	0.734253	0.00120059	0.840082	4.65e-05						Ma07_g18930	0.918778	5.03e-07	-0.84	4.66307e-05						Ma11_g08550	0.884132	5.51e-06	0.850771	2.9505e-05
Ma04_g09910	0.845888	3.64623e-05	0.929816	1.87e-07						Ma07_g19070	0.865012	1.52e-05	-0.784937	0.000316188						Ma11_g11250	0.811503	0.000135533	0.73791	0.00110135
Ma04_g11750	0.949248	2.0326e-08	0.944476	3.76e-08						Ma07_g19740	0.798333	0.000209451	-0.705342	0.00227128						Ma11_g12550	0.906129	1.34e-06	0.666554	0.00480563
Ma04_g12020	0.907606	1.20366e-06	0.902467	1.73e-06						Ma07_g20480	0.757707	0.00067334	-0.541491	0.030285						Ma11_g13300	0.811002	0.000137882	0.530925	0.0343393
Ma04_g12510	0.778315	0.000383593	0.830161	6.89e-05						Ma07_g21140	0.737012	0.00112506	-0.732835	0.00124097						Ma11_g13350	0.920619	4.31e-07	0.564741	0.0226529
Ma04_g13530	0.821651	9.46863e-05	0.917018	5.82e-07						Ma07_g21870	0.815067	0.000119785	-0.863019	1.6763e-05						Ma11_g14270	0.832047	6.4e-05	0.580074	0.0184963
Ma04_g13880	0.818941	0.000104426	0.837911	5.08e-05						Ma07_g22520	0.736001	0.00115228	-0.81349	0.000126555						Ma11_g14690	0.941831	5.18e-08	0.645412	0.00693049
Ma04_g14390	0.767502	0.000518935	0.839239	4.81e-05						Ma07_g24520	0.65539	0.00585031	-0.724183	0.00151217						Ma11_g15700	0.906578	1.3e-06	0.609381	0.0122139
Ma04_g14560	0.879925	6.98565e-06	0.942554	4.75e-08						Ma07_g25610	0.741559	0.0010091	-0.672468	0.00431621						Ma11_g17680	0.830588	6.78e-05	0.590354	0.0160591
Ma04_g15260	0.846438	3.56157e-05	0.812339	0.000131694						Ma07_g26160	0.655075	0.00588227	-0.597589	0.0144996						Ma11_g19010	0.854508	2.5e-05	0.545873	0.028715
Ma04_g15370	0.837562	5.14847e-05	0.810863	0.000138537						Ma07_g26180	0.841353	4.41e-05	-0.763212	0.000582509						Ma11_g19380	0.829111	7.17e-05	0.579758	0.0185755
Ma04_g16060	0.858154	2.11143e-05	0.941434	5.42e-08						Ma07_g26810	0.685367	0.00338684	-0.611895	0.0117655						Ma11_g20270	0.80626	0.000161802	0.554128	0.0259269
Ma04_g16110	0.903184	1.6497e-06	0.952856	1.22e-08						Ma07_g28200	0.711139	0.00201064	-0.524121	0.0371595						Ma11_g20350	0.833956	5.94e-05	0.574433	0.0199501
Ma04_g16540	0.950463	1.72118e-08	0.90564	1.39e-06						Ma08_g00850	0.809096	0.000147113	-0.740585	0.00103308						Ma11_g20850	0.823351	8.9e-05	0.601333	0.0137405
Ma04_g16930	0.850156	3.0314e-05	0.877904	7.81e-06						Ma08_g04090	0.544672	0.0291389	-0.585572	0.0171597						Ma11_g21980	0.868897	1.25e-05	0.632812	0.00851493
Ma04_g18010	0.829757	6.99546e-05	0.896099	2.65e-06						Ma08_g04570	0.916108	6.27e-07	-0.711134	0.00201089						Ma11_g22090	0.820022	0.000100445	0.703805	0.0023448
Ma04_g18020	0.633198	0.00846238	0.805872	0.000163905						Ma08_g05740	0.808397	0.000150628	-0.664119	0.00501965						Ma11_g22940	0.890867	3.69e-06	0.655959	0.00579305
Ma04_g18740	0.748758	0.000845632	0.811361	0.000136197						Ma08_g06400	0.898764	2.23e-06	-0.716053	0.00180922						Ma11_g24240	0.822841	9.07e-05	0.522942	0.0376655
Ma04_g18780	0.8233	8.91406e-05	0.901142	1.9e-06						Ma08_g06550	0.935672	1.03e-07	-0.689346	0.00313528
Ma04_g19370	0.670491	0.0044751	0.803331	0.000178229						Ma08_g06740	0.815825	0.000116643	-0.820041	0.000100376
Ma04_g20010	0.856747	2.25362e-05	0.865626	1.48e-05						Ma08_g08590	0.671124	0.00442375	-0.72458	0.00149875
Ma04_g20430	0.889266	4.06607e-06	0.892777	3.28e-06						Ma08_g09840	0.866717	1.4e-05	-0.725186	0.00147845
Ma04_g21750	0.877088	8.16218e-06	0.865712	1.47e-05						Ma08_g12290	0.838696	4.92e-05	-0.627655	0.00924063
Ma04_g21940	0.774674	0.000425445	0.840395	4.59e-05						Ma08_g13700	0.853278	2.64e-05	-0.73493	0.00118167
Ma04_g22020	0.717272	0.00176189	0.803118	0.000179475						Ma08_g14100	0.81605	0.000115722	-0.845695	3.67643e-05
Ma04_g22030	0.851003	2.92036e-05	0.882802	5.94e-06						Ma08_g14430	0.67857	0.00385396	-0.616078	0.0110481
Ma04_g22380	0.729767	0.00133217	0.826466	7.92e-05						Ma08_g14470	0.8145	0.000122184	-0.73186	0.00126939
Ma04_g22590	0.807374	0.000155892	0.801506	0.000189146						Ma08_g15480	0.879871	7.01e-06	-0.859131	2.01718e-05
Ma04_g23710	0.690058	0.00309185	0.826428	7.94e-05						Ma08_g16850	0.799458	0.000202058	-0.652963	0.00609977
Ma04_g23960	0.951296	1.53177e-08	0.948382	2.28e-08						Ma08_g17150	0.432142	0.0945995	-0.583867	0.0175657
Ma04_g24010	0.90813	1.15831e-06	0.886515	4.79e-06						Ma08_g17260	0.896727	2.55e-06	-0.86424	1.57982e-05
Ma04_g24480	0.7596	0.00064088	0.818807	0.000104931						Ma08_g17680	0.659865	0.00541174	-0.604798	0.0130659
Ma04_g24540	0.842282	4.24406e-05	0.924197	3.15e-07						Ma08_g17700	0.808756	0.000148815	-0.830251	6.86421e-05
Ma04_g25200	0.886455	4.80876e-06	0.920823	4.23e-07						Ma08_g18310	0.494803	0.0513498	-0.623233	0.00990109
Ma04_g25710	0.911445	9.03723e-07	0.931234	1.62e-07						Ma08_g18580	0.752041	0.000778657	-0.800491	0.000195456
Ma04_g25900	0.954809	9.15584e-09	0.93532	1.07e-07						Ma08_g19810	0.950443	1.73e-08	-0.893241	3.1826e-06
Ma04_g26170	0.837279	5.20732e-05	0.87113	1.12e-05						Ma08_g20160	0.878434	7.58e-06	-0.861173	1.83152e-05
Ma04_g26570	0.854391	2.50973e-05	0.892551	3.32e-06						Ma08_g20520	0.781209	0.000352817	-0.834642	5.78454e-05
Ma04_g26710	0.773418	0.000440733	0.844047	3.94e-05						Ma08_g22450	0.711466	0.0019967	-0.731994	0.00126545
Ma04_g26720	0.807146	0.00015709	0.900697	1.96e-06						Ma08_g23420	0.979845	3.44e-11	-0.751391	0.000791557
Ma04_g26990	0.784698	0.000318435	0.807041	0.000157642						Ma08_g24940	0.902329	1.75e-06	-0.661001	0.00530479
Ma04_g27480	0.852975	2.67507e-05	0.899185	2.17e-06						Ma08_g26380	0.779307	0.000372802	-0.678473	0.00386096
Ma04_g28150	0.78951	0.000275613	0.83255	6.28e-05						Ma08_g26730	0.722776	0.00156054	-0.769918	0.000485716
Ma04_g28360	0.813846	0.000124998	0.853947	2.56e-05						Ma08_g27410	0.888795	4.18e-06	-0.700944	0.00248674
Ma04_g28610	0.879829	7.023e-06	0.818598	0.000105717						Ma08_g28630	0.721198	0.00161623	-0.845333	3.73344e-05
Ma04_g28660	0.827663	7.57571e-05	0.895214	2.81e-06						Ma08_g29200	0.771464	0.000465403	-0.546913	0.0283519
Ma04_g29690	0.93896	7.19752e-08	0.886764	4.72e-06						Ma08_g30020	0.58429	0.0174643	-0.596983	0.0146255
Ma04_g30450	0.873689	9.787e-06	0.916822	5.92e-07						Ma08_g30160	0.825143	8.33e-05	-0.673118	0.00426492
Ma04_g30460	0.929061	2.00672e-07	0.938111	7.91e-08						Ma08_g30720	0.75964	0.000640206	-0.73852	0.00108546
Ma04_g30470	0.912779	8.15557e-07	0.928546	2.11e-07						Ma08_g31010	0.738275	0.00109182	-0.741622	0.00100757
Ma04_g30680	0.781754	0.000347246	0.870438	1.16e-05						Ma08_g31560	0.890209	3.84e-06	-0.854077	2.54556e-05
Ma04_g30700	0.873867	9.69592e-06	0.849193	3.16e-05						Ma08_g31640	0.699913	0.00253959	-0.752003	0.000779415
Ma04_g30850	0.73851	0.00108571	0.822727	9.1e-05						Ma08_g31650	0.691906	0.00298153	-0.777544	0.000392166
Ma04_g30860	0.817255	0.000110897	0.840682	4.53e-05						Ma08_g32870	0.660498	0.0053519	-0.725467	0.00146914
Ma04_g31690	0.941782	5.20705e-08	0.970009	5.41e-10						Ma08_g33030	0.68556	0.00337423	-0.710034	0.00205835
Ma04_g31740	0.80811	0.000152087	0.852361	2.75e-05						Ma08_g33170	0.843314	4.07e-05	-0.590629	0.0159976
Ma04_g31790	0.882946	5.89322e-06	0.926052	2.66e-07						Ma09_g01110	0.786416	0.000302558	-0.595497	0.0149378
Ma04_g32140	0.803707	0.000176045	0.913477	7.72e-07						Ma09_g03110	0.949231	2.04e-08	-0.72947	0.0013413
Ma04_g32160	0.763597	0.000576555	0.825086	8.34e-05						Ma09_g03250	0.864617	1.55e-05	-0.818442	0.000106309
Ma04_g32260	0.781715	0.000347647	0.836799	5.31e-05						Ma09_g03260	0.885411	5.11e-06	-0.770817	0.000473814
Ma04_g34210	0.830277	6.85734e-05	0.874621	9.32e-06						Ma09_g03440	0.80757	0.000154876	-0.75157	0.000787987
Ma04_g34290	0.889914	3.90932e-06	0.919292	4.82e-07						Ma09_g03650	0.778587	0.00038061	-0.749309	0.000834079
Ma04_g34400	0.817223	0.000111024	0.84936	3.14e-05						Ma09_g04180	0.731885	0.00126865	-0.752396	0.000771682
Ma04_g35140	0.725359	0.0014727	0.824821	8.43e-05						Ma09_g04970	0.922269	3.74e-07	-0.64373	0.00712722
Ma04_g35270	0.802297	0.000184349	0.815263	0.000118969						Ma09_g05690	0.786045	0.000305933	-0.880098	6.9188e-06
Ma04_g35650	0.835544	5.5814e-05	0.867631	1.34e-05						Ma09_g06100	0.919866	4.59e-07	-0.853465	2.61683e-05
Ma04_g36790	0.685005	0.00341049	0.831091	6.65e-05						Ma09_g06440	0.777765	0.000389697	-0.620561	0.0103179
Ma04_g37750	0.813787	0.000125256	0.815499	0.000117988						Ma09_g06750	0.914463	7.15e-07	-0.620827	0.0102757
Ma04_g38750	0.84378	3.98641e-05	0.895379	2.78e-06						Ma09_g07040	0.90047	1.99e-06	-0.710072	0.00205669
Ma04_g39180	0.894665	2.90838e-06	0.912344	8.43e-07						Ma09_g07420	0.821115	9.66e-05	-0.749745	0.000825022
Ma04_g40100	0.835454	5.6014e-05	0.818452	0.000106271						Ma09_g07910	0.808772	0.000148734	-0.788539	0.000283849
Ma04_g40160	0.943123	4.43892e-08	0.96927	6.4e-10						Ma09_g08800	0.892084	3.42e-06	-0.578764	0.0188264
Ma05_g00260	0.747518	0.000872117	0.816687	0.000113149						Ma09_g09160	0.813164	0.000127992	-0.826173	8.01242e-05
Ma05_g00290	0.748411	0.000852983	0.868405	1.28e-05						Ma09_g09260	0.833621	6.02e-05	-0.79348	0.00024398
Ma05_g00400	0.707258	0.00218228	0.842449	4.21e-05						Ma09_g09430	0.666696	0.0047934	-0.51814	0.0397796
Ma05_g00440	0.781332	0.000351556	0.869169	1.24e-05						Ma09_g10290	0.784797	0.000317509	-0.868634	1.2702e-05
Ma05_g00920	0.895972	2.67448e-06	0.962691	2.44e-09						Ma09_g11720	0.764668	0.000560248	-0.827619	7.58836e-05
Ma05_g01470	0.872871	1.02161e-05	0.872685	1.03e-05						Ma09_g11850	0.801713	0.000187882	-0.866574	1.40827e-05
Ma05_g01570	0.923905	3.23386e-07	0.955676	8.01e-09						Ma09_g12050	0.786021	0.000306155	-0.813635	0.000125921
Ma05_g03320	0.900658	1.96194e-06	0.817658	0.000109322						Ma09_g12520	0.599244	0.0141601	-0.62006	0.0103975
Ma05_g03410	0.914003	7.41251e-07	0.948221	2.33e-08						Ma09_g12620	0.904793	1.47e-06	-0.884792	5.29948e-06
Ma05_g03420	0.881665	6.33756e-06	0.840154	4.63e-05						Ma09_g13770	0.899213	2.16e-06	-0.560259	0.0239943
Ma05_g03640	0.833136	6.13767e-05	0.905309	1.42e-06						Ma09_g14440	0.917616	5.54e-07	-0.915243	6.71853e-07
Ma05_g04340	0.742143	0.000994952	0.804744	0.000170137						Ma09_g14810	0.773756	0.00043657	-0.660292	0.00537132
Ma05_g05480	0.87718	8.12137e-06	0.854218	2.53e-05						Ma09_g16060	0.515429	0.0410123	-0.537666	0.0317081
Ma05_g05670	0.828536	7.32911e-05	0.905584	1.39e-06						Ma09_g16170	0.721614	0.00160138	-0.809325	0.000145978
Ma05_g05750	0.939051	7.12442e-08	0.878672	7.49e-06						Ma09_g17970	0.773606	0.000438416	-0.750939	0.000800644
Ma05_g05950	0.817506	0.000109912	0.813015	0.000128656						Ma09_g22860	0.804192	0.000173265	-0.590343	0.0160616
Ma05_g05980	0.812978	0.000128822	0.824012	8.68e-05						Ma09_g23280	0.894448	2.95e-06	-0.85241	2.74347e-05
Ma05_g06070	0.881809	6.28621e-06	0.803632	0.000176479						Ma09_g23370	0.713022	0.00193141	-0.731326	0.00128518
Ma05_g06630	0.899453	2.12777e-06	0.928585	2.1e-07						Ma09_g23580	0.633415	0.00843304	-0.593523	0.0153607
Ma05_g06720	0.784934	0.000316221	0.863202	1.66e-05						Ma09_g24050	0.823754	8.77e-05	-0.573282	0.0202574
Ma05_g07030	0.828628	7.30334e-05	0.852109	2.78e-05						Ma09_g24440	0.916371	6.14e-07	-0.657769	0.00561384
Ma05_g07150	0.908806	1.10199e-06	0.883645	5.66e-06						Ma09_g25530	0.845257	3.75e-05	-0.818544	0.000105921
Ma05_g07360	0.798202	0.000210328	0.8474	3.42e-05						Ma09_g26200	0.88878	4.19e-06	-0.729164	0.00135074
Ma05_g07480	0.888282	4.31411e-06	0.834991	5.71e-05						Ma09_g26360	0.605982	0.0128415	-0.575684	0.0196203
Ma05_g07720	0.817984	0.000108058	0.847337	3.43e-05						Ma09_g28340	0.886936	4.67e-06	-0.89868	2.24024e-06
Ma05_g07800	0.868016	1.3104e-05	0.862441	1.72e-05						Ma09_g28360	0.867627	1.34e-05	-0.808649	0.000149352
Ma05_g08400	0.821368	9.56681e-05	0.826586	7.89e-05						Ma09_g28610	0.738218	0.00109331	-0.743353	0.000966128
Ma05_g08550	0.778387	0.000382801	0.830946	6.68e-05						Ma09_g30310	0.738354	0.00108976	-0.58946	0.0162607
Ma05_g08710	0.802902	0.00018075	0.873357	9.96e-06						Ma09_g30940	0.500664	0.0482345	-0.57746	0.0191594
Ma05_g08730	0.9329	1.37359e-07	0.912669	8.23e-07						Ma09_g30970	0.783307	0.000331796	-0.761927	0.000602751
Ma05_g08960	0.834008	5.93103e-05	0.869824	1.2e-05						Ma09_g31210	0.790307	0.000269004	-0.694888	0.00281024
Ma05_g09420	0.762927	0.000586945	0.842087	4.28e-05						Ma10_g00390	0.826821	7.82e-05	-0.62348	0.00986328
Ma05_g09460	0.933331	1.31457e-07	0.918894	4.99e-07						Ma10_g00700	0.905889	1.36e-06	-0.748689	0.000847099
Ma05_g09720	0.853026	2.66885e-05	0.918082	5.33e-07						Ma10_g04780	0.794273	0.000238034	-0.634136	0.0083361
Ma05_g10060	0.903532	1.61011e-06	0.872484	1.04e-05						Ma10_g04980	0.787229	0.000295274	-0.749796	0.00082397
Ma05_g10550	0.828167	7.43239e-05	0.935487	1.05e-07						Ma10_g05360	0.892786	3.27e-06	-0.805499	0.000165942
Ma05_g10770	0.780123	0.000364121	0.844157	3.92e-05						Ma10_g06690	0.535362	0.0325897	-0.66084	0.00531982
Ma05_g11200	0.854692	2.47566e-05	0.813045	0.000128524						Ma10_g06710	0.697937	0.00264337	-0.677358	0.00394241
Ma05_g11490	0.767996	0.000511994	0.905944	1.36e-06						Ma10_g08010	0.822225	9.27e-05	-0.632165	0.0086034
Ma05_g11500	0.89081	3.70117e-06	0.879334	7.22e-06						Ma10_g08700	0.920584	4.32e-07	-0.801744	0.000187691
Ma05_g12400	0.915919	6.36376e-07	0.849376	3.14e-05						Ma10_g08730	0.830928	6.69e-05	-0.795555	0.000228681
Ma05_g12560	0.830562	6.78258e-05	0.813041	0.000128539						Ma10_g09210	0.74742	0.000874243	-0.667124	0.00475662
Ma05_g12630	0.948081	2.37589e-08	0.925522	2.79e-07						Ma10_g09300	0.83874	4.91e-05	-0.609521	0.0121886
Ma05_g13140	0.886877	4.69047e-06	0.908309	1.14e-06						Ma10_g09460	0.773089	0.000444805	-0.619091	0.0105529
Ma05_g13180	0.903699	1.59143e-06	0.932022	1.5e-07						Ma10_g10640	0.672338	0.00432646	-0.515664	0.0409043
Ma05_g13190	0.894386	2.96038e-06	0.90429	1.53e-06						Ma10_g11760	0.866742	1.4e-05	-0.59256	0.0155705
Ma05_g13250	0.952697	1.25345e-08	0.933652	1.27e-07						Ma10_g12050	0.759973	0.00063463	-0.523738	0.0373231
Ma05_g14380	0.956919	6.58813e-09	0.964728	1.66e-09						Ma10_g12690	0.597517	0.0145145	-0.583084	0.0177548
Ma05_g14520	0.746882	0.000885976	0.835633	5.56e-05						Ma10_g13010	0.782713	0.000337642	-0.737404	0.00111467
Ma05_g15980	0.748707	0.000846712	0.813088	0.00012833						Ma10_g13110	0.741368	0.00101378	-0.544363	0.0292488
Ma05_g17150	0.835613	5.56607e-05	0.911299	9.14e-07						Ma10_g13150	0.463118	0.0708314	-0.548092	0.0279442
Ma05_g17670	0.882842	5.92835e-06	0.855178	2.42e-05						Ma10_g13630	0.719538	0.00167657	-0.554375	0.0258468
Ma05_g17880	0.789695	0.000274067	0.899247	2.16e-06						Ma10_g15100	0.824398	8.56e-05	-0.567777	0.0217778
Ma05_g18060	0.916695	5.97617e-07	0.914913	6.9e-07						Ma10_g16050	0.87445	9.4e-06	-0.716602	0.00178779
Ma05_g18530	0.942989	4.5111e-08	0.892693	3.29e-06						Ma10_g17050	0.859653	1.97e-05	-0.796587	0.000221375
Ma05_g19340	0.811105	0.000137396	0.842265	4.25e-05						Ma10_g17330	0.66795	0.00468625	-0.644184	0.00707375
Ma05_g19480	0.803378	0.000177955	0.881631	6.35e-06						Ma10_g17640	0.543803	0.0294489	-0.634668	0.00826501
Ma05_g19740	0.797559	0.000214672	0.865097	1.51e-05						Ma10_g17740	0.678187	0.00388175	-0.621405	0.0101847
Ma05_g21270	0.978744	4.97056e-11	0.927066	2.42e-07						Ma10_g17910	0.708287	0.00213568	-0.664448	0.00499031
Ma05_g22890	0.722418	0.00157302	0.828844	7.24e-05						Ma10_g17990	0.754134	0.000738294	-0.767099	0.00052465
Ma05_g22920	0.887166	4.61082e-06	0.932366	1.45e-07						Ma10_g18060	0.584323	0.0174565	-0.850299	3.01242e-05
Ma05_g23070	0.815863	0.000116488	0.830098	6.9e-05						Ma10_g18600	0.820509	9.87e-05	-0.865075	1.5165e-05
Ma05_g23160	0.873059	1.01162e-05	0.885871	4.98e-06						Ma10_g19430	0.448022	0.0817981	-0.53967	0.0309565
Ma05_g23390	0.73351	0.00122161	0.842299	4.24e-05						Ma10_g19800	0.642043	0.00732899	-0.683009	0.00354336
Ma05_g23500	0.701634	0.00245191	0.8143	0.000123039						Ma10_g20400	0.739957	0.00104879	-0.777617	0.000391344
Ma05_g23760	0.867231	1.36294e-05	0.916017	6.31e-07						Ma10_g21250	0.641643	0.0073775	-0.501775	0.0476606
Ma05_g23880	0.939524	6.75502e-08	0.97256	2.92e-10						Ma10_g21440	0.798206	0.000210298	-0.7355	0.00116597
Ma05_g25090	0.861544	1.79938e-05	0.928923	2.03e-07						Ma10_g21830	0.623961	0.00978989	-0.800197	0.000197314
Ma05_g25440	0.854022	2.55198e-05	0.858266	2.1e-05						Ma10_g22050	0.865155	1.51e-05	-0.834939	5.71715e-05
Ma05_g25930	0.861763	1.7807e-05	0.916149	6.25e-07						Ma10_g22140	0.854052	2.55e-05	-0.684977	0.00341229
Ma05_g26350	0.833774	5.98598e-05	0.893745	3.08e-06						Ma10_g22460	0.659416	0.00545456	-0.815432	0.000118265
Ma05_g26380	0.856381	2.29187e-05	0.934921	1.11e-07						Ma10_g23050	0.738362	0.00108955	-0.829468	7.07314e-05
Ma05_g26870	0.759792	0.000637652	0.854156	2.54e-05						Ma10_g24230	0.507152	0.0449532	-0.687232	0.00326698
Ma05_g27100	0.75695	0.000686686	0.819088	0.00010388						Ma10_g24710	0.943717	4.13e-08	-0.853454	2.61812e-05
Ma05_g27130	0.729628	0.00133643	0.846969	3.48e-05						Ma10_g24860	0.833515	6.05e-05	-0.812888	0.00012922
Ma05_g27600	0.835736	5.53896e-05	0.890127	3.86e-06						Ma10_g27460	0.575464	0.0196779	-0.581581	0.0181222
Ma05_g28410	0.747003	0.000883325	0.840741	4.52e-05						Ma10_g27570	0.225878	0.400252	-0.513194	0.0420497
Ma05_g28820	0.777195	0.000396089	0.81516	0.000119395						Ma10_g29920	0.541611	0.0302414	-0.710094	0.00205576
Ma05_g29020	0.783285	0.000332007	0.832052	6.4e-05						Ma10_g30450	0.765947	0.000541275	-0.85748	2.17856e-05
Ma05_g29130	0.758977	0.000651409	0.802267	0.000184529						Ma10_g31060	0.768489	0.000505142	-0.752237	0.000774803
Ma05_g29500	0.695155	0.0027953	0.835815	5.52e-05						Ma11_g00040	0.589349	0.0162857	-0.735415	0.00116828
Ma05_g30120	0.761507	0.000609487	0.862371	1.73e-05						Ma11_g00580	0.617671	0.0107841	-0.674	0.00419613
Ma05_g30490	0.94556	3.28862e-08	0.906088	1.34e-06						Ma11_g00900	0.80122	0.00019091	-0.612162	0.0117186
Ma05_g30780	0.734281	0.00119979	0.843468	4.04e-05						Ma11_g03020	0.762418	0.000594941	-0.869641	1.20696e-05
Ma05_g31100	0.832605	6.26616e-05	0.88253	6.03e-06						Ma11_g05060	0.850766	2.95e-05	-0.527884	0.0355788
Ma05_g31460	0.756403	0.000696479	0.825008	8.37e-05						Ma11_g05490	0.723632	0.00153098	-0.623561	0.00985076
Ma05_g31690	0.882193	6.15103e-06	0.89472	2.9e-06						Ma11_g05860	0.725001	0.00148463	-0.594489	0.0151526
Ma05_g31900	0.718897	0.00170038	0.838593	4.94e-05						Ma11_g06050	0.797327	0.000216252	-0.546543	0.0284805
Ma06_g00490	0.798517	0.000208226	0.844278	3.9e-05						Ma11_g06250	0.55511	0.0256096	-0.698775	0.00259893
Ma06_g00910	0.936105	9.83632e-08	0.928192	2.18e-07						Ma11_g09040	0.723488	0.00153589	-0.725767	0.0014592
Ma06_g01310	0.779167	0.000374309	0.808237	0.000151443						Ma11_g10250	0.91756	5.57e-07	-0.677903	0.00390244
Ma06_g01510	0.791477	0.000259543	0.889256	4.07e-06						Ma11_g11410	0.716767	0.0017814	-0.820508	9.87004e-05
Ma06_g02200	0.927629	2.29903e-07	0.860916	1.85e-05						Ma11_g11880	0.699458	0.00256321	-0.691233	0.00302135
Ma06_g02210	0.839345	4.78954e-05	0.893839	3.06e-06						Ma11_g12810	0.696968	0.00269549	-0.774836	0.000423512
Ma06_g02630	0.727907	0.00139006	0.835467	5.6e-05						Ma11_g15650	0.590342	0.0160618	-0.676094	0.00403647
Ma06_g02690	0.858229	2.10405e-05	0.909856	1.02e-06						Ma11_g17330	0.774716	0.000424945	-0.856256	2.3051e-05
Ma06_g03950	0.742988	0.000974753	0.854421	2.51e-05						Ma11_g18440	0.803375	0.000177975	-0.833477	6.05603e-05
Ma06_g04100	0.903405	1.62447e-06	0.943597	4.19e-08						Ma11_g19440	0.815963	0.000116077	-0.74256	0.000984944
Ma06_g04330	0.872875	1.02144e-05	0.907032	1.26e-06						Ma11_g20690	0.624976	0.00963648	-0.595293	0.0149812
Ma06_g04350	0.872664	1.03274e-05	0.819839	0.000101112						Ma11_g22040	0.70576	0.00225165	-0.750233	0.000814992
Ma06_g04900	0.785708	0.000309024	0.862234	1.74e-05						Ma11_g24580	0.784263	0.00032257	-0.664569	0.00497955
Ma06_g05280	0.719102	0.00169273	0.802211	0.000184868						mito4_g00020	0.744748	0.000933758	-0.726596	0.00143211
Ma06_g05430	0.817795	0.00010879	0.910633	9.61e-07
Ma06_g05980	0.818913	0.000104532	0.842812	4.15e-05
Ma06_g06030	0.839793	4.7028e-05	0.833605	6.03e-05
Ma06_g06040	0.962353	2.60156e-09	0.915527	6.57e-07
Ma06_g06640	0.874092	9.58139e-06	0.846991	3.48e-05
Ma06_g06700	0.882066	6.19552e-06	0.903392	1.63e-06
Ma06_g06760	0.857879	2.13861e-05	0.883746	5.63e-06
Ma06_g07000	0.74821	0.000857269	0.837384	5.19e-05
Ma06_g07010	0.844327	3.8957e-05	0.84674	3.52e-05
Ma06_g07090	0.895441	2.76753e-06	0.909004	1.09e-06
Ma06_g07230	0.8726	1.03623e-05	0.896504	2.58e-06
Ma06_g07760	0.762157	0.000599086	0.825878	8.1e-05
Ma06_g07970	0.689343	0.00313542	0.809022	0.000147483
Ma06_g07980	0.856573	2.27179e-05	0.884143	5.5e-06
Ma06_g08740	0.899508	2.11996e-06	0.956134	7.46e-09
Ma06_g08840	0.774366	0.000429151	0.856028	2.33e-05
Ma06_g09320	0.765847	0.000542744	0.843745	3.99e-05
Ma06_g09740	0.812747	0.000129851	0.920962	4.18e-07
Ma06_g09790	0.841076	4.46137e-05	0.835877	5.51e-05
Ma06_g10280	0.804612	0.000170885	0.874894	9.18e-06
Ma06_g11090	0.850507	2.98495e-05	0.870512	1.15e-05
Ma06_g12220	0.834876	5.73134e-05	0.873047	1.01e-05
Ma06_g12550	0.763585	0.000576738	0.803903	0.000174917
Ma06_g13190	0.667923	0.00468854	0.815782	0.000116817
Ma06_g13240	0.87909	7.3162e-06	0.866592	1.41e-05
Ma06_g13290	0.864053	1.59423e-05	0.867431	1.35e-05
Ma06_g13310	0.874225	9.51438e-06	0.908816	1.1e-06
Ma06_g14390	0.761439	0.000610578	0.800695	0.000194172
Ma06_g14400	0.787654	0.000291529	0.805747	0.000164585
Ma06_g14550	0.76253	0.00059318	0.835192	5.66e-05
Ma06_g14870	0.955452	8.29608e-09	0.889749	3.95e-06
Ma06_g14950	0.869025	1.2453e-05	0.880472	6.78e-06
Ma06_g15300	0.799988	0.00019865	0.802327	0.000184167
Ma06_g16360	0.807528	0.00015509	0.888293	4.31e-06
Ma06_g16710	0.764322	0.000565477	0.837756	5.11e-05
Ma06_g16800	0.738066	0.00109727	0.844177	3.92e-05
Ma06_g16910	0.858551	2.07272e-05	0.907379	1.22e-06
Ma06_g16950	0.775058	0.000420866	0.824183	8.63e-05
Ma06_g17990	0.919213	4.85419e-07	0.958403	5.18e-09
Ma06_g18000	0.826007	8.06247e-05	0.800145	0.000197646
Ma06_g18050	0.794192	0.000238641	0.889852	3.92e-06
Ma06_g18390	0.875379	8.94806e-06	0.907381	1.22e-06
Ma06_g18560	0.704057	0.00233262	0.817374	0.000110427
Ma06_g19000	0.845022	3.78297e-05	0.857651	2.16e-05
Ma06_g19010	0.807828	0.000153536	0.836803	5.31e-05
Ma06_g19060	0.868779	1.26091e-05	0.888728	4.2e-06
Ma06_g19400	0.802678	0.000182075	0.892156	3.41e-06
Ma06_g19500	0.71901	0.00169617	0.816548	0.000113706
Ma06_g20310	0.741032	0.00102203	0.802044	0.000185871
Ma06_g20460	0.947572	2.5401e-08	0.869245	1.23e-05
Ma06_g20470	0.875671	8.80934e-06	0.830685	6.75e-05
Ma06_g20500	0.765738	0.000544336	0.803407	0.000177788
Ma06_g21190	0.788928	0.00028053	0.808223	0.000151513
Ma06_g21490	0.949726	1.90487e-08	0.948154	2.35e-08
Ma06_g22500	0.820669	9.81265e-05	0.883536	5.7e-06
Ma06_g23610	0.806617	0.000159891	0.901278	1.88e-06
Ma06_g24320	0.696385	0.00272725	0.827219	7.7e-05
Ma06_g24370	0.958474	5.11497e-09	0.926398	2.58e-07
Ma06_g24610	0.93787	8.12259e-08	0.926897	2.46e-07
Ma06_g25080	0.757163	0.000682913	0.855684	2.37e-05
Ma06_g25170	0.743272	0.000968054	0.835216	5.65e-05
Ma06_g25190	0.807335	0.000156098	0.871671	1.09e-05
Ma06_g25250	0.752035	0.000778781	0.85065	2.97e-05
Ma06_g26800	0.850442	2.99352e-05	0.915945	6.35e-07
Ma06_g26920	0.852999	2.6721e-05	0.895797	2.7e-06
Ma06_g26990	0.781651	0.000348294	0.8307	6.75e-05
Ma06_g27470	0.93425	1.19571e-07	0.939463	6.8e-08
Ma06_g27770	0.794736	0.00023462	0.829161	7.16e-05
Ma06_g27880	0.889973	3.89539e-06	0.93473	1.14e-07
Ma06_g28160	0.75324	0.000755309	0.802103	0.000185518
Ma06_g28570	0.846635	3.53173e-05	0.856239	2.31e-05
Ma06_g28600	0.760128	0.000632048	0.82919	7.15e-05
Ma06_g28830	0.753091	0.000758189	0.814039	0.000124165
Ma06_g28840	0.941377	5.45999e-08	0.926283	2.61e-07
Ma06_g29980	0.796991	0.000218565	0.863932	1.6e-05
Ma06_g30350	0.859588	1.97427e-05	0.890574	3.76e-06
Ma06_g31570	0.963323	2.1726e-09	0.963503	2.1e-09
Ma06_g31750	0.746543	0.000893425	0.820204	9.98e-05
Ma06_g31980	0.80111	0.000191588	0.868726	1.26e-05
Ma06_g32090	0.799653	0.000200794	0.835221	5.65e-05
Ma06_g32560	0.782304	0.000341713	0.854905	2.45e-05
Ma06_g33290	0.729531	0.00133943	0.812126	0.000132664
Ma06_g34110	0.857651	2.16135e-05	0.870556	1.15e-05
Ma06_g34590	0.753308	0.000754006	0.82309	8.98e-05
Ma06_g34780	0.871974	1.07049e-05	0.899	2.19e-06
Ma06_g35760	0.914965	6.869e-07	0.944806	3.61e-08
Ma06_g35940	0.708338	0.00213339	0.826094	8.04e-05
Ma06_g36310	0.896025	2.66535e-06	0.95836	5.21e-09
Ma06_g36320	0.854428	2.5055e-05	0.870782	1.14e-05
Ma06_g37770	0.944839	3.59873e-08	0.897612	2.4e-06
Ma07_g00070	0.949055	2.08627e-08	0.925452	2.81e-07
Ma07_g00650	0.854812	2.46226e-05	0.840388	4.59e-05
Ma07_g01220	0.927513	2.32436e-07	0.910543	9.68e-07
Ma07_g01400	0.918556	5.12822e-07	0.904716	1.48e-06
Ma07_g01650	0.848206	3.30051e-05	0.923933	3.23e-07
Ma07_g01750	0.84185	4.32086e-05	0.927375	2.35e-07
Ma07_g02480	0.816824	0.000112602	0.839687	4.72e-05
Ma07_g03080	0.766286	0.000536344	0.834418	5.84e-05
Ma07_g03220	0.724171	0.00151259	0.876232	8.55e-06
Ma07_g03380	0.720284	0.00164925	0.809552	0.00014486
Ma07_g03540	0.794582	0.00023575	0.903805	1.58e-06
Ma07_g03650	0.948449	2.26262e-08	0.934521	1.16e-07
Ma07_g03710	0.9485	2.24734e-08	0.934613	1.15e-07
Ma07_g03980	0.75509	0.000720429	0.817172	0.000111225
Ma07_g04510	0.95364	1.09138e-08	0.915567	6.55e-07
Ma07_g04650	0.896921	2.51481e-06	0.887457	4.53e-06
Ma07_g04850	0.8517	2.83158e-05	0.861294	1.82e-05
Ma07_g04870	0.926171	2.6333e-07	0.978572	5.26e-11
Ma07_g04940	0.828783	7.26059e-05	0.850767	2.95e-05
Ma07_g05150	0.951539	1.48014e-08	0.928556	2.11e-07
Ma07_g05450	0.951232	1.54584e-08	0.917108	5.78e-07
Ma07_g05460	0.871887	1.07534e-05	0.887527	4.51e-06
Ma07_g05750	0.913634	7.63005e-07	0.859966	1.94e-05
Ma07_g06450	0.764153	0.000568037	0.836444	5.38e-05
Ma07_g06750	0.909803	1.02321e-06	0.912183	8.54e-07
Ma07_g07030	0.845585	3.69354e-05	0.914596	7.07e-07
Ma07_g07450	0.853553	2.60643e-05	0.824446	8.54e-05
Ma07_g07490	0.891931	3.45372e-06	0.888874	4.16e-06
Ma07_g07670	0.943288	4.35183e-08	0.960399	3.69e-09
Ma07_g07770	0.792192	0.000253899	0.820876	9.74e-05
Ma07_g07970	0.850484	2.98803e-05	0.927939	2.23e-07
Ma07_g08220	0.87948	7.16022e-06	0.930022	1.83e-07
Ma07_g08240	0.935035	1.10162e-07	0.922723	3.59e-07
Ma07_g08270	0.833915	5.95273e-05	0.843219	4.08e-05
Ma07_g08820	0.918759	5.04204e-07	0.902175	1.77e-06
Ma07_g09350	0.940847	5.80643e-08	0.890725	3.72e-06
Ma07_g09720	0.824842	8.42025e-05	0.875148	9.06e-06
Ma07_g11080	0.852853	2.68964e-05	0.833192	6.12e-05
Ma07_g11290	0.680073	0.00374644	0.815	0.000120068
Ma07_g11340	0.788765	0.000281912	0.838944	4.87e-05
Ma07_g11430	0.766524	0.000532896	0.848321	3.28e-05
Ma07_g12800	0.814166	0.000123615	0.868101	1.3e-05
Ma07_g12970	0.623101	0.00992136	0.814944	0.000120304
Ma07_g13130	0.859993	1.93697e-05	0.897969	2.35e-06
Ma07_g13140	0.794699	0.000234894	0.848222	3.3e-05
Ma07_g13250	0.851374	2.87284e-05	0.868879	1.25e-05
Ma07_g13520	0.875898	8.70289e-06	0.877833	7.84e-06
Ma07_g13610	0.814639	0.000121593	0.817	0.000111902
Ma07_g14240	0.775085	0.000420547	0.903067	1.66e-06
Ma07_g14330	0.829665	7.02026e-05	0.856057	2.33e-05
Ma07_g14430	0.871976	1.07039e-05	0.835696	5.55e-05
Ma07_g15870	0.868555	1.27525e-05	0.857283	2.2e-05
Ma07_g15880	0.802445	0.000183464	0.860989	1.85e-05
Ma07_g16300	0.925683	2.75373e-07	0.894616	2.92e-06
Ma07_g16530	0.796057	0.000225099	0.868258	1.29e-05
Ma07_g17600	0.776412	0.000405021	0.8222	9.28e-05
Ma07_g18300	0.833062	6.15535e-05	0.829363	7.1e-05
Ma07_g18370	0.905992	1.35281e-06	0.907861	1.18e-06
Ma07_g18950	0.907231	1.23699e-06	0.858888	2.04e-05
Ma07_g19200	0.833812	5.97705e-05	0.863247	1.66e-05
Ma07_g19780	0.839976	4.66764e-05	0.869139	1.24e-05
Ma07_g19830	0.845261	3.74473e-05	0.935593	1.04e-07
Ma07_g20280	0.704018	0.00233451	0.809922	0.000143053
Ma07_g20380	0.829143	7.16167e-05	0.885473	5.09e-06
Ma07_g21400	0.8388	4.897e-05	0.908726	1.11e-06
Ma07_g22780	0.790799	0.000264989	0.821239	9.61e-05
Ma07_g22980	0.709671	0.00207426	0.828801	7.26e-05
Ma07_g23230	0.817276	0.000110813	0.919469	4.75e-07
Ma07_g23630	0.786786	0.000299224	0.82996	6.94e-05
Ma07_g24200	0.859454	1.98677e-05	0.840655	4.54e-05
Ma07_g24330	0.838462	4.9645e-05	0.851013	2.92e-05
Ma07_g24960	0.700562	0.00250625	0.849241	3.16e-05
Ma07_g25420	0.9236	3.3229e-07	0.903309	1.64e-06
Ma07_g25740	0.817069	0.000111632	0.907866	1.18e-06
Ma07_g26450	0.825201	8.30868e-05	0.801352	0.000190096
Ma07_g27710	0.806054	0.000162916	0.882043	6.2e-06
Ma07_g28300	0.854435	2.50474e-05	0.919747	4.64e-07
Ma07_g28310	0.895608	2.73805e-06	0.886263	4.86e-06
Ma07_g28960	0.783221	0.000332633	0.878549	7.54e-06
Ma07_g29010	0.810487	0.000140326	0.907864	1.18e-06
Ma08_g00600	0.813825	0.00012509	0.899886	2.07e-06
Ma08_g00800	0.709888	0.00206474	0.817982	0.000108067
Ma08_g01210	0.859788	1.9558e-05	0.864469	1.56e-05
Ma08_g01250	0.79857	0.000207877	0.843926	3.96e-05
Ma08_g01290	0.814403	0.0001226	0.871314	1.11e-05
Ma08_g01400	0.867234	1.36277e-05	0.894046	3.02e-06
Ma08_g01430	0.789952	0.00027193	0.828741	7.27e-05
Ma08_g01450	0.894546	2.93052e-06	0.944506	3.75e-08
Ma08_g01540	0.904295	1.52621e-06	0.836251	5.43e-05
Ma08_g01990	0.711595	0.00199124	0.826814	7.82e-05
Ma08_g02960	0.854231	2.52791e-05	0.831388	6.57e-05
Ma08_g03480	0.823216	8.94181e-05	0.839026	4.85e-05
Ma08_g04180	0.93595	1.00004e-07	0.961494	3.04e-09
Ma08_g04360	0.953929	1.04541e-08	0.965852	1.33e-09
Ma08_g05060	0.739933	0.00104939	0.802311	0.000184266
Ma08_g05150	0.837338	5.19508e-05	0.859557	1.98e-05
Ma08_g06150	0.859565	1.97648e-05	0.886475	4.8e-06
Ma08_g06790	0.835044	5.69325e-05	0.906243	1.33e-06
Ma08_g07150	0.910574	9.65555e-07	0.92468	3.02e-07
Ma08_g07310	0.74664	0.000891293	0.856184	2.31e-05
Ma08_g07820	0.8873	4.57448e-06	0.892363	3.36e-06
Ma08_g07830	0.730571	0.00130775	0.858542	2.07e-05
Ma08_g08700	0.928237	2.1708e-07	0.909924	1.01e-06
Ma08_g08780	0.818176	0.000107322	0.90407	1.55e-06
Ma08_g08840	0.922331	3.7164e-07	0.874725	9.27e-06
Ma08_g09280	0.895812	2.70224e-06	0.875949	8.68e-06
Ma08_g09960	0.818533	0.000105962	0.852256	2.76e-05
Ma08_g10400	0.733573	0.00121982	0.844724	3.83e-05
Ma08_g10650	0.83181	6.46302e-05	0.919481	4.75e-07
Ma08_g11100	0.848991	3.18987e-05	0.907683	1.2e-06
Ma08_g11680	0.879938	6.9807e-06	0.897652	2.4e-06
Ma08_g11910	0.90687	1.26988e-06	0.958178	5.37e-09
Ma08_g11930	0.908481	1.12879e-06	0.944531	3.74e-08
Ma08_g12090	0.7624	0.000595233	0.888212	4.33e-06
Ma08_g12620	0.927665	2.2914e-07	0.959028	4.66e-09
Ma08_g12680	0.867172	1.36697e-05	0.872886	1.02e-05
Ma08_g12820	0.89829	2.29882e-06	0.939882	6.49e-08
Ma08_g13010	0.792914	0.000248297	0.806153	0.000162379
Ma08_g13020	0.841664	4.35418e-05	0.890892	3.68e-06
Ma08_g13050	0.826785	7.8306e-05	0.8333	6.1e-05
Ma08_g13530	0.82106	9.67428e-05	0.802075	0.000185689
Ma08_g14030	0.768904	0.000499438	0.91229	8.47e-07
Ma08_g14040	0.884729	5.31911e-06	0.841353	4.41e-05
Ma08_g14300	0.754016	0.000740519	0.821291	9.59e-05
Ma08_g14930	0.834992	5.70507e-05	0.860947	1.85e-05
Ma08_g15250	0.883089	5.84537e-06	0.87948	7.16e-06
Ma08_g15340	0.893221	3.18653e-06	0.903942	1.56e-06
Ma08_g15850	0.836995	5.26724e-05	0.846141	3.61e-05
Ma08_g16090	0.762672	0.000590943	0.82718	7.72e-05
Ma08_g16360	0.815128	0.000119533	0.906114	1.34e-06
Ma08_g16470	0.852322	2.75425e-05	0.899158	2.17e-06
Ma08_g16740	0.733406	0.00122457	0.810948	0.000138134
Ma08_g17060	0.740659	0.00103125	0.846732	3.52e-05
Ma08_g17250	0.649532	0.00646673	0.802046	0.000185862
Ma08_g18510	0.866529	1.41148e-05	0.87949	7.16e-06
Ma08_g19350	0.862583	1.71196e-05	0.832264	6.35e-05
Ma08_g19580	0.878405	7.59679e-06	0.930641	1.72e-07
Ma08_g20220	0.893396	3.15171e-06	0.889311	4.05e-06
Ma08_g20690	0.92228	3.73291e-07	0.880172	6.89e-06
Ma08_g21410	0.858722	2.05615e-05	0.891208	3.61e-06
Ma08_g21490	0.827041	7.75544e-05	0.87777	7.87e-06
Ma08_g21630	0.818821	0.000104878	0.924562	3.05e-07
Ma08_g21650	0.823969	8.69679e-05	0.827758	7.55e-05
Ma08_g21750	0.732418	0.00125306	0.80092	0.000192769
Ma08_g21910	0.87611	8.6043e-06	0.865209	1.51e-05
Ma08_g22060	0.861142	1.83421e-05	0.910466	9.73e-07
Ma08_g22280	0.80273	0.000181769	0.829873	6.96e-05
Ma08_g22670	0.826802	7.8254e-05	0.812978	0.000128821
Ma08_g23230	0.841805	4.32891e-05	0.891571	3.53e-06
Ma08_g23240	0.884603	5.35791e-06	0.862529	1.72e-05
Ma08_g23340	0.894914	2.86246e-06	0.875291	8.99e-06
Ma08_g23880	0.862075	1.75424e-05	0.826516	7.91e-05
Ma08_g24100	0.781641	0.000348397	0.837969	5.06e-05
Ma08_g24110	0.751611	0.000787186	0.829182	7.15e-05
Ma08_g24790	0.734078	0.00120551	0.801532	0.000188989
Ma08_g24930	0.795308	0.000230458	0.833543	6.04e-05
Ma08_g25390	0.859472	1.98508e-05	0.926298	2.6e-07
Ma08_g25910	0.916045	6.2992e-07	0.913318	7.82e-07
Ma08_g26460	0.787063	0.000296752	0.90604	1.35e-06
Ma08_g26500	0.82384	8.73848e-05	0.864522	1.56e-05
Ma08_g26800	0.763064	0.000584805	0.809428	0.000145472
Ma08_g26950	0.893345	3.16175e-06	0.859032	2.03e-05
Ma08_g27140	0.901434	1.86115e-06	0.868118	1.3e-05
Ma08_g27160	0.898457	2.27359e-06	0.871401	1.1e-05
Ma08_g27810	0.878011	7.76221e-06	0.908246	1.15e-06
Ma08_g27900	0.861109	1.83714e-05	0.947708	2.5e-08
Ma08_g27950	0.798632	0.000207464	0.845707	3.67e-05
Ma08_g28170	0.78656	0.000301259	0.827864	7.52e-05
Ma08_g29550	0.655999	0.00578899	0.804003	0.000174345
Ma08_g30360	0.78151	0.000349728	0.860828	1.86e-05
Ma08_g30610	0.692945	0.00292095	0.816562	0.000113653
Ma08_g31180	0.915439	6.61395e-07	0.875335	8.97e-06
Ma08_g31350	0.972314	3.1079e-10	0.919032	4.93e-07
Ma08_g32130	0.985201	4.00907e-12	0.974734	1.65e-10
Ma08_g32340	0.887905	4.41253e-06	0.964699	1.67e-09
Ma08_g32350	0.818193	0.000107255	0.903179	1.65e-06
Ma08_g32960	0.810524	0.000140151	0.835016	5.7e-05
Ma08_g33450	0.95913	4.58305e-09	0.906615	1.29e-06
Ma08_g33800	0.881894	6.25621e-06	0.81603	0.000115802
Ma08_g33830	0.862378	1.72894e-05	0.846199	3.6e-05
Ma08_g34420	0.806337	0.000161389	0.903139	1.65e-06
Ma08_g34430	0.836433	5.38707e-05	0.912123	8.58e-07
Ma08_g34740	0.850223	3.02255e-05	0.934889	1.12e-07
Ma08_g34800	0.881109	6.53903e-06	0.958933	4.74e-09
Ma09_g00030	0.849559	3.11175e-05	0.835928	5.5e-05
Ma09_g00280	0.831436	6.55736e-05	0.827681	7.57e-05
Ma09_g00580	0.898273	2.30136e-06	0.878509	7.55e-06
Ma09_g01070	0.685576	0.00337317	0.80136	0.000190044
Ma09_g01210	0.7735	0.000439713	0.859534	1.98e-05
Ma09_g02330	0.874464	9.39457e-06	0.866013	1.45e-05
Ma09_g02420	0.819244	0.000103298	0.911177	9.22e-07
Ma09_g02490	0.832896	6.19553e-05	0.85887	2.04e-05
Ma09_g02780	0.833114	6.14285e-05	0.90796	1.17e-06
Ma09_g02930	0.788536	0.000283878	0.870784	1.14e-05
Ma09_g03190	0.841706	4.34665e-05	0.928883	2.04e-07
Ma09_g03750	0.849607	3.10526e-05	0.848888	3.2e-05
Ma09_g04370	0.908808	1.10188e-06	0.967978	8.51e-10
Ma09_g04560	0.859081	2.02191e-05	0.90918	1.07e-06
Ma09_g04570	0.797631	0.000214183	0.817738	0.000109009
Ma09_g05650	0.811731	0.000134479	0.85025	3.02e-05
Ma09_g05870	0.807218	0.000156709	0.834455	5.83e-05
Ma09_g06290	0.721829	0.00159378	0.855199	2.42e-05
Ma09_g06980	0.751445	0.000790479	0.845155	3.76e-05
Ma09_g07990	0.771283	0.000467743	0.874484	9.38e-06
Ma09_g08150	0.794598	0.000235636	0.803478	0.000177371
Ma09_g08280	0.79962	0.000201008	0.832659	6.25e-05
Ma09_g08300	0.842978	4.12268e-05	0.830951	6.68e-05
Ma09_g08320	0.851167	2.89926e-05	0.818886	0.000104632
Ma09_g08760	0.782643	0.000338337	0.815947	0.000116141
Ma09_g09330	0.783319	0.000331676	0.829054	7.19e-05
Ma09_g10130	0.868917	1.25213e-05	0.82757	7.6e-05
Ma09_g10260	0.899273	2.1535e-06	0.846609	3.54e-05
Ma09_g10530	0.779541	0.000370295	0.859212	2.01e-05
Ma09_g10610	0.892002	3.43856e-06	0.912668	8.23e-07
Ma09_g10830	0.754524	0.000730964	0.887808	4.44e-06
Ma09_g10840	0.750719	0.000805083	0.862393	1.73e-05
Ma09_g10880	0.762479	0.000593976	0.86028	1.91e-05
Ma09_g11220	0.852314	2.75526e-05	0.906185	1.33e-06
Ma09_g11360	0.902734	1.70202e-06	0.895889	2.69e-06
Ma09_g11540	0.785326	0.00031256	0.894091	3.02e-06
Ma09_g11560	0.801791	0.000187409	0.836368	5.4e-05
Ma09_g11800	0.845477	3.71058e-05	0.808746	0.000148863
Ma09_g11810	0.89809	2.32929e-06	0.846856	3.5e-05
Ma09_g12240	0.817183	0.000111178	0.828913	7.22e-05
Ma09_g12930	0.803247	0.000178722	0.829396	7.09e-05
Ma09_g13160	0.808871	0.000148238	0.851151	2.9e-05
Ma09_g13580	0.91202	8.64773e-07	0.952539	1.28e-08
Ma09_g14660	0.730934	0.00129687	0.869455	1.22e-05
Ma09_g15020	0.761499	0.000609609	0.86673	1.4e-05
Ma09_g15030	0.797274	0.000216617	0.848604	3.24e-05
Ma09_g15040	0.769379	0.000492978	0.829956	6.94e-05
Ma09_g15290	0.860304	1.90868e-05	0.908827	1.1e-06
Ma09_g15880	0.86416	1.58598e-05	0.92353	3.34e-07
Ma09_g16190	0.899358	2.14136e-06	0.924743	3e-07
Ma09_g16920	0.802972	0.000180335	0.888059	4.37e-06
Ma09_g17560	0.778017	0.000386891	0.850975	2.92e-05
Ma09_g18130	0.866294	1.42801e-05	0.905862	1.37e-06
Ma09_g18180	0.671508	0.00439283	0.81633	0.000114587
Ma09_g18590	0.794857	0.000233735	0.805169	0.00016777
Ma09_g19150	0.856354	2.29473e-05	0.864498	1.56e-05
Ma09_g19340	0.861944	1.76533e-05	0.904216	1.53e-06
Ma09_g19620	0.822939	9.03306e-05	0.93078	1.7e-07
Ma09_g20460	0.859448	1.98732e-05	0.920997	4.17e-07
Ma09_g20740	0.827331	7.67125e-05	0.847159	3.45e-05
Ma09_g21830	0.861196	1.82955e-05	0.920935	4.19e-07
Ma09_g21840	0.891413	3.56628e-06	0.892517	3.33e-06
Ma09_g21920	0.767619	0.000517278	0.855946	2.34e-05
Ma09_g21960	0.851631	2.84033e-05	0.911205	9.2e-07
Ma09_g22140	0.919991	4.54573e-07	0.912059	8.62e-07
Ma09_g22410	0.846177	3.60163e-05	0.802937	0.000180543
Ma09_g22420	0.863051	1.67367e-05	0.910725	9.55e-07
Ma09_g23410	0.83553	5.58454e-05	0.871029	1.12e-05
Ma09_g23450	0.894296	2.97745e-06	0.931125	1.64e-07
Ma09_g24110	0.826228	7.99579e-05	0.899354	2.14e-06
Ma09_g24200	0.903723	1.58874e-06	0.851284	2.88e-05
Ma09_g24220	0.916958	5.84953e-07	0.815892	0.000116368
Ma09_g24310	0.819302	0.000103084	0.907246	1.24e-06
Ma09_g24710	0.863315	1.65244e-05	0.885078	5.21e-06
Ma09_g24770	0.791069	0.000262809	0.805634	0.000165203
Ma09_g25090	0.733484	0.00122234	0.821805	9.42e-05
Ma09_g26030	0.762373	0.000595648	0.838926	4.87e-05
Ma09_g26390	0.912016	8.65031e-07	0.893854	3.06e-06
Ma09_g26500	0.870694	1.14369e-05	0.888798	4.18e-06
Ma09_g26880	0.826706	7.85395e-05	0.892758	3.28e-06
Ma09_g27120	0.882103	6.18274e-06	0.862485	1.72e-05
Ma09_g27320	0.934378	1.17995e-07	0.939609	6.69e-08
Ma09_g27690	0.815864	0.000116482	0.804753	0.00017009
Ma09_g27910	0.787118	0.000296265	0.910585	9.65e-07
Ma09_g28540	0.9056	1.39134e-06	0.908416	1.13e-06
Ma09_g29080	0.876706	8.3328e-06	0.917809	5.46e-07
Ma09_g30110	0.847683	3.37606e-05	0.928476	2.12e-07
Ma09_g30210	0.914754	6.98533e-07	0.909292	1.06e-06
Ma09_g30630	0.961625	2.96899e-09	0.90802	1.17e-06
Ma09_g30640	0.844973	3.79084e-05	0.804237	0.00017301
Ma09_g30650	0.898359	2.28828e-06	0.846578	3.54e-05
Ma09_g30660	0.903718	1.58935e-06	0.865218	1.51e-05
Ma09_g30670	0.87265	1.03349e-05	0.847066	3.47e-05
Ma09_g31250	0.765448	0.000548609	0.827297	7.68e-05
Ma09_g31290	0.729371	0.00134433	0.840021	4.66e-05
Ma09_g31490	0.635114	0.00820592	0.808129	0.000151994
Ma09_g31500	0.91284	8.1174e-07	0.924079	3.18e-07
Ma10_g03440	0.920239	4.45091e-07	0.833034	6.16e-05
Ma10_g03540	0.870112	1.17826e-05	0.899376	2.14e-06
Ma10_g03750	0.751448	0.000790428	0.801786	0.000187438
Ma10_g04340	0.831018	6.66424e-05	0.918954	4.96e-07
Ma10_g04400	0.764361	0.000564877	0.852287	2.76e-05
Ma10_g04910	0.852451	2.73842e-05	0.927819	2.26e-07
Ma10_g05160	0.908878	1.09619e-06	0.924708	3.01e-07
Ma10_g05270	0.851127	2.90448e-05	0.888994	4.13e-06
Ma10_g05330	0.778815	0.000378132	0.806733	0.000159271
Ma10_g05570	0.699242	0.00257444	0.825312	8.27e-05
Ma10_g05980	0.798294	0.000209712	0.878949	7.37e-06
Ma10_g06040	0.75913	0.000648815	0.850113	3.04e-05
Ma10_g06620	0.757717	0.000673152	0.853808	2.58e-05
Ma10_g06860	0.811595	0.000135109	0.888537	4.25e-06
Ma10_g06870	0.815205	0.000119209	0.871082	1.12e-05
Ma10_g07480	0.7948	0.000234156	0.801454	0.000189469
Ma10_g08300	0.867611	1.33726e-05	0.852782	2.7e-05
Ma10_g09680	0.810146	0.000141966	0.864321	1.57e-05
Ma10_g09700	0.834938	5.71732e-05	0.897336	2.45e-06
Ma10_g09720	0.913068	7.97474e-07	0.944522	3.74e-08
Ma10_g10540	0.884021	5.54102e-06	0.925655	2.76e-07
Ma10_g10600	0.753605	0.000748321	0.818673	0.000105432
Ma10_g10940	0.864896	1.52992e-05	0.941651	5.29e-08
Ma10_g11080	0.864459	1.563e-05	0.885832	4.99e-06
Ma10_g11100	0.734153	0.00120341	0.833453	6.06e-05
Ma10_g11150	0.923194	3.44471e-07	0.842552	4.2e-05
Ma10_g11250	0.840233	4.61876e-05	0.869654	1.21e-05
Ma10_g11460	0.799296	0.000203106	0.867062	1.37e-05
Ma10_g11550	0.894189	2.99779e-06	0.947716	2.49e-08
Ma10_g11870	0.860664	1.87645e-05	0.87741	8.02e-06
Ma10_g11880	0.86064	1.87856e-05	0.871185	1.12e-05
Ma10_g12210	0.944474	3.76547e-08	0.950256	1.77e-08
Ma10_g12630	0.705213	0.00227739	0.82899	7.2e-05
Ma10_g14140	0.858947	2.03463e-05	0.883757	5.63e-06
Ma10_g14970	0.927256	2.38105e-07	0.872626	1.03e-05
Ma10_g15480	0.924315	3.11728e-07	0.864359	1.57e-05
Ma10_g15850	0.908769	1.10505e-06	0.847151	3.45e-05
Ma10_g15870	0.767716	0.000515916	0.840146	4.64e-05
Ma10_g16100	0.784595	0.000319409	0.861799	1.78e-05
Ma10_g16150	0.927695	2.28481e-07	0.928325	2.15e-07
Ma10_g16270	0.801457	0.00018945	0.83668	5.33e-05
Ma10_g16490	0.859302	2.00101e-05	0.872897	1.02e-05
Ma10_g17000	0.776004	0.000409748	0.809502	0.000145107
Ma10_g17130	0.752977	0.000760384	0.814983	0.000120139
Ma10_g17870	0.867381	1.35278e-05	0.854861	2.46e-05
Ma10_g18490	0.805029	0.000168546	0.820896	9.73e-05
Ma10_g18620	0.709722	0.00207201	0.804552	0.000171218
Ma10_g20580	0.896273	2.62306e-06	0.949297	2.02e-08
Ma10_g20590	0.898908	2.20646e-06	0.946947	2.76e-08
Ma10_g21060	0.961612	2.97566e-09	0.911082	9.29e-07
Ma10_g21240	0.743703	0.000957939	0.83691	5.29e-05
Ma10_g21340	0.87155	1.09431e-05	0.941187	5.58e-08
Ma10_g22330	0.739438	0.00106191	0.833021	6.17e-05
Ma10_g23070	0.885019	5.23035e-06	0.901621	1.84e-06
Ma10_g23550	0.810413	0.000140678	0.846622	3.53e-05
Ma10_g24400	0.847782	3.36159e-05	0.868715	1.26e-05
Ma10_g24730	0.894586	2.92308e-06	0.91138	9.08e-07
Ma10_g25060	0.8029	0.000180762	0.814493	0.000122214
Ma10_g25520	0.803837	0.000175295	0.859413	1.99e-05
Ma10_g26000	0.746567	0.0008929	0.802532	0.000182942
Ma10_g27180	0.867512	1.34396e-05	0.859668	1.97e-05
Ma10_g27820	0.769255	0.000494651	0.833321	6.09e-05
Ma10_g28070	0.787644	0.000291621	0.904795	1.47e-06
Ma10_g28250	0.923381	3.38837e-07	0.948035	2.39e-08
Ma10_g28590	0.901865	1.80705e-06	0.934004	1.23e-07
Ma10_g28610	0.842844	4.14576e-05	0.906802	1.28e-06
Ma10_g29220	0.882932	5.89795e-06	0.903921	1.57e-06
Ma10_g29250	0.773507	0.000439632	0.822759	9.09e-05
Ma10_g29550	0.828021	7.47372e-05	0.899438	2.13e-06
Ma10_g31190	0.809059	0.000147299	0.838389	4.98e-05
Ma11_g00330	0.870133	1.17704e-05	0.952128	1.36e-08
Ma11_g00450	0.804757	0.000170067	0.831879	6.45e-05
Ma11_g00920	0.750556	0.000808392	0.852162	2.77e-05
Ma11_g02120	0.77732	0.000394679	0.802352	0.000184021
Ma11_g02320	0.775573	0.000414777	0.817212	0.000111066
Ma11_g02380	0.848773	3.22039e-05	0.822594	9.15e-05
Ma11_g02550	0.924676	3.01759e-07	0.857591	2.17e-05
Ma11_g03280	0.727954	0.00138858	0.850809	2.95e-05
Ma11_g03400	0.897696	2.39053e-06	0.943934	4.02e-08
Ma11_g03850	0.906622	1.29288e-06	0.93388	1.24e-07
Ma11_g04000	0.730821	0.00130024	0.825352	8.26e-05
Ma11_g04770	0.833953	5.94395e-05	0.821856	9.4e-05
Ma11_g05230	0.912895	8.08245e-07	0.871093	1.12e-05
Ma11_g05790	0.827581	7.599e-05	0.839035	4.85e-05
Ma11_g06120	0.895677	2.72583e-06	0.936889	9.04e-08
Ma11_g07170	0.808282	0.000151214	0.863721	1.62e-05
Ma11_g07610	0.786979	0.000297506	0.820973	9.71e-05
Ma11_g07730	0.933757	1.2583e-07	0.957995	5.54e-09
Ma11_g07850	0.930533	1.7397e-07	0.924875	2.96e-07
Ma11_g08170	0.836043	5.47166e-05	0.873816	9.72e-06
Ma11_g08380	0.924631	3.03001e-07	0.928456	2.13e-07
Ma11_g09150	0.916752	5.94884e-07	0.936511	9.42e-08
Ma11_g09160	0.826968	7.77694e-05	0.883704	5.64e-06
Ma11_g09520	0.879707	7.07074e-06	0.86601	1.45e-05
Ma11_g09840	0.833933	5.94871e-05	0.930304	1.78e-07
Ma11_g10310	0.900378	1.99948e-06	0.963491	2.1e-09
Ma11_g10690	0.821459	9.53505e-05	0.822984	9.02e-05
Ma11_g10960	0.801238	0.000190798	0.803298	0.000178423
Ma11_g11590	0.917433	5.62666e-07	0.873682	9.79e-06
Ma11_g12050	0.719683	0.00167122	0.814578	0.000121853
Ma11_g12640	0.785124	0.000314438	0.831384	6.57e-05
Ma11_g12860	0.88878	4.18715e-06	0.916598	6.02e-07
Ma11_g13140	0.867959	1.31412e-05	0.90202	1.79e-06
Ma11_g13150	0.770379	0.000479579	0.903939	1.56e-06
Ma11_g14010	0.857739	2.15256e-05	0.893656	3.1e-06
Ma11_g14450	0.772874	0.000447491	0.82405	8.67e-05
Ma11_g14670	0.765507	0.000547746	0.867945	1.32e-05
Ma11_g14940	0.746998	0.000883442	0.862848	1.69e-05
Ma11_g16390	0.835269	5.64273e-05	0.834138	5.9e-05
Ma11_g17000	0.779112	0.000374903	0.878515	7.55e-06
Ma11_g17270	0.854985	2.44298e-05	0.867007	1.38e-05
Ma11_g18000	0.764656	0.000560432	0.862599	1.71e-05
Ma11_g18400	0.773963	0.000434044	0.829236	7.14e-05
Ma11_g18960	0.820676	9.8099e-05	0.870744	1.14e-05
Ma11_g20110	0.742379	0.00098928	0.803237	0.00017878
Ma11_g20570	0.826625	7.87779e-05	0.820423	9.9e-05
Ma11_g21220	0.909036	1.08335e-06	0.908558	1.12e-06
Ma11_g21250	0.918456	5.17081e-07	0.920912	4.2e-07
Ma11_g21590	0.962217	2.66707e-09	0.974955	1.55e-10
Ma11_g21760	0.832343	6.33058e-05	0.856792	2.25e-05
Ma11_g21870	0.806351	0.000161312	0.872662	1.03e-05
Ma11_g22170	0.835845	5.51506e-05	0.844101	3.93e-05
Ma11_g22560	0.912543	8.3061e-07	0.855048	2.44e-05
Ma11_g22810	0.861262	1.82381e-05	0.887132	4.62e-06
Ma11_g22860	0.906577	1.29704e-06	0.892894	3.25e-06
Ma11_g22970	0.890641	3.73954e-06	0.960794	3.44e-09
Ma11_g23090	0.916946	5.85569e-07	0.853158	2.65e-05
Ma11_g23190	0.932323	1.45613e-07	0.96063	3.54e-09
Ma11_g23210	0.85612	2.31946e-05	0.924986	2.93e-07
Ma11_g23230	0.961735	2.91074e-09	0.955145	8.7e-09
Ma11_g23950	0.978263	5.80563e-11	0.907064	1.25e-06
Ma11_g24040	0.874994	9.13397e-06	0.930468	1.75e-07
Ma11_g24270	0.940317	6.17192e-08	0.932462	1.44e-07
Ma11_g24380	0.766822	0.000528608	0.868985	1.25e-05
Ma11_g24540	0.77041	0.000479169	0.884296	5.45e-06
Ma11_g25150	0.798446	0.000208696	0.841856	4.32e-05
