# Supplementary material for: Comparative transcriptomic and weighted gene co-expression network analysis to identify the core genes in the cultivars of Musa acuminata under both infected and chemical perturbated conditions
Source: Plant Signal Behav. 2023 Nov 10;18(1):2269675. doi: 10.1080/15592324.2023.2269675 (PMC10653623; doi:10.1080/15592324.2023.2269675)
Supplement: Supplemental Material [file KPSB_A_2269675_SM8365.zip › Table S4.xlsx]

## Sheet: Table S4
Table S4: Core Genes: Core genes based on the comprarision WGCNA and DEGs; Modules: GreenYellow, LightGreen, Green, LightGreen, Blue, Green, Turquoise; DEGs: BerFoc0vs4d, BraBTH0vs1d
GreenYellow_BerFoc0vs4d	LightGreen_BerFoc0vs4d	Green_BerFoc0vs4d	lightGreen_BerFoc0vs4d	Blue_BerFoc0vs4d	Blue_BraBTH0vs1d	Green_BraBTH0vs1d	Turquoise_BraBTH0vs1d
Ma00_g00090	Ma00_g00100	Ma10_g04780	Ma00_g02620	Ma00_g02230	Ma00_g02230	Ma01_g15270	Ma00_g00310
Ma00_g01400	Ma00_g02620	Ma08_g30020	Ma01_g04320	Ma00_g02560	Ma00_g02560	Ma02_g09560	Ma01_g13430
Ma00_g01420	Ma01_g04320	Ma03_g28900	Ma01_g11970	Ma01_g01830	Ma01_g01830	Ma02_g25030	Ma01_g14090
Ma00_g01780	Ma01_g11970	Ma01_g19980	Ma03_g28620	Ma01_g01840	Ma01_g02930	Ma03_g08740	Ma01_g18790
Ma00_g02830	Ma01_g13600	Ma04_g03240	Ma01_g14770	Ma01_g02930	Ma01_g04180	Ma03_g26560	Ma01_g21110
Ma00_g02920	Ma01_g14770	Ma04_g19970	Ma04_g34250	Ma01_g03820	Ma01_g07810	Ma04_g18380	Ma02_g01270
Ma00_g04600	Ma01_g17730	Ma10_g00700	Ma06_g22140	Ma01_g06340	Ma01_g09070	Ma04_g23390	Ma02_g08510
Ma00_g04960	Ma01_g18190	Ma04_g06980	Ma02_g13250	Ma01_g07810	Ma01_g11120	Ma04_g37390	Ma02_g15020
Ma01_g00680	Ma01_g22760	Ma04_g39120	Ma03_g24470	Ma01_g08020	Ma01_g12000	Ma04_g39630	Ma02_g24030
Ma01_g00990	Ma02_g13250	Ma02_g07780	Ma02_g14050	Ma01_g08210	Ma01_g12080	Ma05_g03250	Ma02_g24940
Ma01_g01270	Ma02_g14050	Ma02_g11840	Ma00_g00460	Ma01_g08990	Ma01_g12280	Ma05_g23420	Ma03_g01810
Ma01_g01590	Ma02_g22360	Ma03_g29730	Ma02_g23510	Ma01_g09070	Ma01_g16530	Ma05_g31020	Ma03_g03380
Ma01_g01620	Ma02_g23510	Ma07_g15580	Ma02_g23630	Ma01_g09230	Ma01_g16980	Ma06_g04380	Ma03_g09850
Ma01_g02200	Ma02_g23630	Ma03_g01200	Ma02_g24500	Ma01_g10970	Ma01_g22570	Ma06_g11420	Ma03_g12260
Ma01_g02210	Ma02_g24500	Ma06_g13340	Ma06_g21390	Ma01_g12000	Ma02_g05570	Ma06_g13340	Ma03_g15490
Ma01_g02700	Ma03_g02690	Ma07_g07300	Ma03_g06170	Ma01_g13620	Ma02_g06240	Ma06_g30530	Ma03_g17570
Ma01_g03230	Ma03_g06170	Ma04_g27680	Ma02_g01800	Ma01_g16250	Ma02_g10950	Ma06_g33870	Ma03_g23310
Ma01_g03640	Ma03_g10700	Ma07_g20480	Ma03_g10700	Ma01_g16980	Ma02_g12480	Ma08_g06550	Ma03_g23380
Ma01_g04080	Ma03_g12320	Ma04_g34070	Ma03_g12320	Ma01_g18270	Ma02_g16850	Ma08_g24940	Ma03_g28860
Ma01_g04300	Ma03_g16060	Ma04_g35930	Ma03_g16060	Ma01_g18310	Ma02_g17260	Ma08_g28980	Ma04_g06000
Ma01_g04350	Ma03_g19530	Ma06_g31660	Ma05_g17180	Ma01_g19840	Ma02_g17270	Ma09_g04970	Ma04_g13260
Ma01_g04370	Ma04_g02450	Ma09_g16060	Ma05_g23630	Ma02_g06240	Ma02_g17880	Ma09_g06750	Ma04_g13380
Ma01_g04420	Ma04_g11370	Ma06_g11300	Ma05_g07060	Ma02_g07640	Ma02_g19920	Ma09_g08800	Ma04_g14350
Ma01_g05100	Ma04_g11640	Ma06_g14040	Ma04_g02450	Ma02_g08700	Ma02_g20540	Ma09_g13770	Ma04_g18500
Ma01_g05990	Ma04_g14170	Ma01_g06870	Ma03_g13340	Ma02_g17880	Ma02_g25090	Ma09_g24050	Ma04_g20600
Ma01_g06080	Ma04_g14200	Ma04_g06190	Ma01_g11630	Ma02_g18770	Ma03_g06570	Ma10_g00390	Ma04_g25240
Ma01_g06840	Ma04_g14280	Ma01_g05120	Ma04_g11370	Ma02_g21670	Ma03_g06850	Ma10_g11400	Ma04_g35850
Ma01_g07600	Ma04_g23050	Ma10_g17050	Ma04_g14170	Ma02_g21900	Ma03_g09950	Ma10_g11760	Ma05_g02520
Ma01_g07890	Ma04_g29870	Ma08_g17260	Ma09_g22920	Ma02_g24740	Ma03_g14190	Ma10_g15100	Ma05_g04920
Ma01_g09690	Ma04_g30960	Ma05_g28510	Ma10_g20350	Ma03_g01640	Ma03_g14480	Ma11_g05060	Ma05_g09590
Ma01_g11080	Ma05_g14020	Ma08_g26380	Ma04_g14280	Ma03_g02290	Ma03_g17890	Ma11_g10250	Ma05_g12890
Ma01_g11500	Ma05_g18690	Ma09_g17970	Ma04_g23050	Ma03_g02900	Ma03_g18070		Ma05_g12960
Ma01_g11800	Ma05_g19640	Ma03_g28200	Ma04_g29870	Ma03_g06470	Ma03_g21900		Ma05_g12990
Ma01_g11960	Ma05_g20400	Ma09_g06750	Ma02_g11510	Ma03_g06850	Ma03_g22400		Ma05_g13030
Ma01_g12110	Ma05_g22910	Ma04_g09210	Ma01_g04720	Ma03_g08460	Ma03_g23720		Ma05_g17210
Ma01_g13360	Ma05_g25040	Ma04_g18380	Ma05_g14020	Ma03_g11960	Ma03_g29110		Ma05_g19470
Ma01_g13550	Ma05_g25790	Ma09_g30940	Ma04_g21250	Ma03_g13250	Ma03_g31930		Ma05_g23720
Ma01_g13580	Ma05_g25890	Ma10_g19430	Ma07_g10800	Ma03_g14190	Ma03_g32230		Ma05_g24990
Ma01_g13780	Ma05_g25980	Ma09_g13770	Ma05_g19640	Ma03_g19920	Ma04_g04270		Ma05_g26580
Ma01_g13890	Ma05_g27750	Ma09_g24440	Ma05_g25790	Ma03_g21610	Ma04_g04450		Ma05_g30020
Ma01_g14190	Ma05_g28430	Ma07_g06110	Ma05_g25980	Ma03_g21900	Ma04_g05130		Ma06_g08330
Ma01_g14340	Ma06_g08270	Ma09_g30310	Ma05_g28430	Ma03_g22070	Ma04_g05930		Ma06_g08620
Ma01_g14400	Ma06_g11350	Ma05_g05630	Ma10_g28170	Ma03_g23720	Ma04_g06110		Ma06_g14080
Ma01_g14430	Ma06_g20260	Ma03_g19640	Ma06_g11350	Ma03_g25750	Ma04_g08600		Ma06_g16530
Ma01_g14970	Ma06_g25630	Ma11_g00040	Ma04_g31250	Ma03_g26310	Ma04_g08960		Ma06_g19120
Ma01_g15260	Ma06_g33980	Ma06_g28300	Ma06_g20260	Ma03_g26880	Ma04_g09190		Ma06_g29200
Ma01_g16030	Ma07_g07010	Ma10_g08700	Ma04_g32190	Ma03_g27630	Ma04_g13290		Ma06_g34040
Ma01_g16410	Ma07_g09690	Ma05_g29910	Ma08_g15440	Ma03_g28140	Ma04_g17330		Ma06_g34520
Ma01_g16420	Ma07_g10770	Ma03_g06320	Ma07_g07010	Ma03_g32410	Ma04_g19980		Ma06_g36790
Ma01_g16580	Ma07_g12410	Ma02_g04150	Ma10_g14740	Ma03_g32910	Ma04_g20300		Ma07_g01580
Ma01_g16590	Ma07_g14880	Ma09_g06440	Ma03_g00450	Ma04_g01430	Ma04_g20690		Ma07_g06670
Ma01_g17110	Ma07_g17930	Ma09_g28360	Ma07_g26360	Ma04_g01480	Ma04_g20860		Ma07_g06710
Ma01_g17130	Ma07_g19910	Ma04_g39930	Ma02_g18440	Ma04_g04030	Ma04_g21450		Ma07_g11300
Ma01_g18150	Ma07_g23280	Ma02_g04440	Ma07_g09690	Ma04_g04450	Ma04_g22320		Ma07_g13010
Ma01_g18400	Ma08_g22030	Ma08_g32870	Ma03_g13620	Ma04_g04770	Ma04_g24060		Ma07_g17170
Ma01_g18540	Ma08_g22630	Ma01_g07490	Ma07_g10770	Ma04_g05790	Ma04_g25400		Ma07_g17180
Ma01_g18690	Ma08_g25190	Ma10_g08730	Ma06_g14800	Ma04_g06110	Ma04_g26390		Ma07_g18990
Ma01_g18840	Ma08_g29030	Ma09_g26200	Ma07_g12410	Ma04_g07270	Ma04_g27150		Ma07_g19450
Ma01_g19160	Ma09_g05470	Ma10_g24230	Ma07_g17930	Ma04_g08610	Ma04_g28230		Ma07_g21590
Ma01_g19190	Ma09_g08000	Ma06_g36440	Ma07_g19910	Ma04_g08960	Ma04_g28270		Ma07_g28650
Ma01_g20020	Ma09_g09300	Ma09_g06100	Ma07_g23280	Ma04_g09190	Ma04_g35410		Ma08_g00860
Ma01_g20460	Ma09_g10360	Ma06_g26210	Ma09_g05140	Ma04_g10430	Ma04_g36430		Ma08_g03310
Ma01_g21430	Ma09_g10700	Ma03_g00810	Ma08_g22030	Ma04_g12500	Ma04_g37510		Ma08_g09860
Ma01_g21760	Ma09_g23440	Ma10_g18600	Ma10_g17270	Ma04_g13290	Ma04_g39420		Ma08_g17810
Ma01_g21770	Ma09_g28440	Ma05_g22540	Ma08_g07620	Ma04_g14470	Ma04_g39710		Ma08_g22290
Ma01_g21900	Ma10_g21130	Ma03_g12720	Ma04_g28400	Ma04_g14650	Ma04_g39730		Ma08_g22650
Ma01_g22230	Ma10_g24520	Ma08_g04090	Ma02_g19100	Ma04_g17330	Ma05_g02360		Ma08_g34290
Ma01_g22660	Ma10_g24980	Ma08_g08590	Ma01_g02530	Ma04_g18060	Ma05_g02580		Ma09_g05760
Ma02_g00070	Ma11_g01980	Ma08_g06550	Ma07_g09610	Ma04_g18120	Ma05_g02870		Ma09_g06130
Ma02_g02430	Ma11_g03410	Ma08_g33030	Ma06_g36060	Ma04_g18470	Ma05_g03190		Ma09_g06960
Ma02_g02440	Ma11_g03830	Ma10_g22140	Ma08_g22630	Ma04_g19950	Ma05_g03540		Ma09_g09410
Ma02_g02500	Ma11_g12380	Ma03_g16990	Ma08_g25190	Ma04_g20040	Ma05_g09760		Ma09_g10080
Ma02_g02510	Ma11_g18220	Ma09_g23580	Ma07_g13490	Ma04_g20810	Ma05_g10080		Ma09_g11250
Ma02_g02610		Ma10_g21250	Ma08_g29030	Ma04_g20860	Ma05_g10400		Ma09_g11260
Ma02_g02820		Ma08_g22450	Ma07_g26440	Ma04_g21520	Ma05_g10460		Ma09_g14450
Ma02_g02830		Ma11_g17330	Ma06_g00420	Ma04_g22070	Ma05_g15370		Ma09_g20180
Ma02_g02850		Ma07_g19070	Ma05_g27770	Ma04_g22440	Ma05_g17680		Ma09_g24550
Ma02_g04400		Ma08_g33170	Ma09_g09300	Ma04_g22460	Ma05_g18780		Ma09_g24630
Ma02_g04580		Ma10_g09300	Ma09_g23440	Ma04_g23080	Ma05_g18900		Ma09_g27050
Ma02_g04790		Ma06_g00300	Ma08_g33400	Ma04_g24370	Ma05_g21170		Ma09_g30190
Ma02_g05150		Ma01_g14800	Ma08_g15700	Ma04_g24380	Ma05_g21530		Ma10_g04490
Ma02_g05290		Ma06_g03170	Ma10_g04530	Ma04_g24740	Ma05_g22640		Ma10_g21500
Ma02_g05840		Ma06_g38000	Ma06_g08780	Ma04_g25400	Ma05_g23460		Ma10_g22760
Ma02_g06130		Ma10_g17740	Ma10_g21130	Ma04_g26390	Ma05_g23780		Ma10_g23630
Ma02_g06370		Ma08_g30720	Ma10_g20640	Ma04_g27050	Ma05_g26410		Ma10_g23810
Ma02_g06730		Ma10_g30450	Ma10_g24520	Ma04_g27150	Ma05_g28930		Ma10_g26420
Ma02_g08560		Ma09_g07040	Ma11_g03410	Ma04_g29520	Ma06_g02220		Ma10_g26440
Ma02_g09120		Ma09_g12050	Ma11_g03830	Ma04_g29650	Ma06_g05040		Ma10_g27880
Ma02_g09210		Ma08_g06740	Ma11_g12380	Ma04_g32450	Ma06_g06530		Ma10_g28430
Ma02_g09230		Ma09_g30970	Ma04_g39700	Ma04_g36020	Ma06_g08130		Ma10_g30960
Ma02_g09370		Ma01_g12610	Ma05_g10580	Ma04_g36600	Ma06_g08360		Ma11_g01430
Ma02_g09940		Ma11_g19440		Ma04_g37120	Ma06_g14880		Ma11_g06880
Ma02_g09950		Ma05_g24640		Ma04_g39420	Ma06_g15580		Ma11_g10040
Ma02_g09980		Ma10_g17330		Ma04_g39730	Ma06_g16400		Ma11_g20550
Ma02_g10480		Ma11_g24580		Ma04_g40060	Ma06_g19720
Ma02_g10500		Ma07_g11910		Ma05_g00200	Ma06_g21000
Ma02_g10530		Ma06_g36610		Ma05_g00610	Ma06_g27410
Ma02_g10610		Ma09_g23370		Ma05_g00900	Ma06_g28620
Ma02_g11190		Ma02_g03930		Ma05_g02580	Ma06_g34910
Ma02_g11200		Ma02_g02130		Ma05_g05460	Ma06_g36670
Ma02_g12310		Ma09_g04180		Ma05_g07220	Ma06_g37100
Ma02_g12910		Ma06_g32140		Ma05_g08310	Ma07_g01620
Ma02_g12920		Ma02_g15840		Ma05_g09520	Ma07_g02200
Ma02_g12980		Ma08_g28630		Ma05_g10260	Ma07_g04720
Ma02_g13170		Ma01_g00050		Ma05_g10460	Ma07_g05890
Ma02_g13240		Ma02_g19870		Ma05_g11180	Ma07_g05950
Ma02_g13330		Ma03_g19380		Ma05_g12090	Ma07_g06900
Ma02_g13880		Ma11_g05060		Ma05_g17680	Ma07_g10960
Ma02_g13980		Ma07_g19740		Ma05_g18150	Ma07_g11060
Ma02_g14280		Ma03_g06650		Ma05_g18900	Ma07_g12580
Ma02_g14310		Ma02_g11850		Ma05_g20720	Ma07_g18970
Ma02_g14660		Ma11_g06250		Ma05_g21170	Ma07_g19150
Ma02_g15160		Ma07_g12570		Ma05_g21530	Ma07_g21060
Ma02_g15390		Ma09_g07420		Ma05_g23770	Ma07_g26400
Ma02_g16030		Ma04_g16270		Ma05_g23780	Ma07_g27860
Ma02_g16090		Ma09_g04970		Ma05_g26410	Ma07_g28510
Ma02_g16200		Ma03_g12000		Ma05_g26500	Ma08_g01620
Ma02_g16360		Ma11_g10250		Ma05_g26610	Ma08_g06600
Ma02_g16700		Ma03_g26340		Ma05_g27480	Ma08_g07640
Ma02_g17320		Ma02_g03390		Ma06_g02220	Ma08_g08800
Ma02_g17450		Ma02_g13610		Ma06_g02270	Ma08_g08910
Ma02_g18360		Ma05_g26310		Ma06_g04170	Ma08_g09150
Ma02_g18740		Ma02_g07130		Ma06_g05040	Ma08_g09160
Ma02_g18950		Ma09_g23280		Ma06_g07540	Ma08_g14490
Ma02_g19370		Ma03_g22180		Ma06_g09130	Ma08_g14720
Ma02_g19680		Ma06_g03720		Ma06_g09450	Ma08_g23620
Ma02_g19770		Ma07_g13030		Ma06_g11310	Ma08_g32460
Ma02_g19850		Ma06_g13070		Ma06_g13900	Ma08_g33430
Ma02_g19880		Ma04_g05760		Ma06_g13970	Ma09_g00660
Ma02_g20090		Ma05_g29510		Ma06_g13980	Ma09_g00840
Ma02_g20130		Ma07_g12940		Ma06_g15010	Ma09_g01200
Ma02_g20220		Ma05_g04660		Ma06_g15740	Ma09_g01960
Ma02_g20710		Ma09_g03260		Ma06_g16280	Ma09_g07510
Ma02_g21830		Ma01_g06580		Ma06_g17960	Ma09_g07840
Ma02_g22020		Ma04_g11550		Ma06_g18360	Ma09_g12080
Ma02_g22090		Ma05_g26490		Ma06_g18760	Ma09_g12150
Ma02_g22100		Ma08_g04570		Ma06_g21000	Ma09_g14400
Ma02_g22540		Ma01_g13280		Ma06_g21230	Ma09_g15010
Ma02_g23260		Ma07_g24520		Ma06_g21890	Ma09_g17680
Ma02_g23790		Ma04_g33780		Ma06_g23680	Ma09_g18880
Ma02_g24200		Ma09_g08800		Ma06_g24050	Ma09_g22890
Ma02_g24660		Ma01_g13930		Ma06_g27290	Ma09_g23000
Ma03_g00480		Ma08_g23420		Ma06_g27300	Ma09_g26310
Ma03_g00580		Ma10_g11760		Ma06_g28620	Ma09_g26650
Ma03_g00970		Ma08_g20520		Ma06_g28630	Ma09_g28730
Ma03_g00990		Ma08_g31560		Ma06_g28780	Ma09_g30760
Ma03_g01020		Ma10_g06710		Ma06_g31040	Ma10_g14420
Ma03_g01410		Ma06_g36500		Ma06_g31080	Ma10_g17800
Ma03_g01710		Ma05_g17810		Ma06_g33130	Ma10_g18590
Ma03_g01930		Ma03_g10390		Ma06_g34700	Ma10_g20750
Ma03_g02060		Ma04_g37390		Ma06_g37100	Ma10_g24470
Ma03_g02320		Ma03_g18730		Ma07_g00280	Ma10_g25070
Ma03_g02330		Ma09_g03650		Ma07_g00740	Ma10_g25490
Ma03_g02640		Ma05_g30310		Ma07_g02080	Ma10_g26480
Ma03_g02660		Ma04_g39770		Ma07_g02220	Ma10_g27300
Ma03_g02700		Ma10_g10640		Ma07_g02760	Ma10_g30000
Ma03_g03180		Ma07_g11530		Ma07_g04550	Ma11_g00930
Ma03_g03290		Ma07_g07480		Ma07_g06900	Ma11_g00950
Ma03_g03740		Ma01_g15270		Ma07_g10960	Ma11_g03320
Ma03_g04300		Ma09_g25530		Ma07_g11870	Ma11_g03370
Ma03_g05150		Ma03_g01680		Ma07_g16000	Ma11_g09830
Ma03_g05380		Ma05_g17940		Ma07_g18220	Ma11_g12450
Ma03_g05390		Ma10_g21830		Ma07_g18970	Ma11_g13300
Ma03_g05400		Ma02_g24750		Ma07_g22600	Ma11_g14270
Ma03_g05450		Ma04_g28290		Ma07_g22800	Ma11_g15310
Ma03_g05750		Ma05_g26440		Ma07_g26400	Ma11_g15700
Ma03_g05790		Ma06_g21620		Ma07_g27860	Ma11_g17740
Ma03_g06600		Ma02_g09780		Ma08_g01800	Ma11_g19380
Ma03_g06920		Ma08_g18310		Ma08_g04730	Ma11_g20780
Ma03_g06980		Ma05_g16090		Ma08_g06600	Ma11_g20850
Ma03_g07210		Ma10_g19800		Ma08_g06890	Ma11_g22210
Ma03_g07410		Ma09_g14810		Ma08_g07590
Ma03_g07420		Ma08_g20160		Ma08_g07640
Ma03_g07580		Ma05_g10280		Ma08_g09150
Ma03_g07590		Ma02_g24280		Ma08_g09160
Ma03_g07720		Ma06_g01780		Ma08_g10190
Ma03_g07880		Ma09_g03110		Ma08_g11520
Ma03_g08230		Ma02_g15330		Ma08_g14490
Ma03_g08340		Ma11_g00580		Ma08_g20080
Ma03_g08870		Ma10_g17640		Ma08_g21180
Ma03_g09020		Ma03_g24410		Ma08_g21920
Ma03_g09720		Ma08_g18580		Ma08_g22740
Ma03_g09980		Ma08_g09840		Ma08_g23620
Ma03_g10280		Ma05_g03250		Ma08_g23690
Ma03_g10380		Ma01_g07440		Ma08_g26450
Ma03_g10560		Ma10_g18060		Ma08_g28290
Ma03_g11240		Ma02_g21770		Ma08_g32520
Ma03_g11290		Ma05_g31240		Ma08_g34660
Ma03_g11400		Ma01_g12650		Ma09_g00660
Ma03_g11500		Ma06_g09360		Ma09_g00840
Ma03_g11540		Ma05_g14370		Ma09_g01200
Ma03_g11920		Ma07_g08950		Ma09_g02340
Ma03_g12340		Ma03_g28740		Ma09_g03450
Ma03_g12390		Ma04_g11650		Ma09_g05830
Ma03_g13060		Ma03_g16660		Ma09_g07570
Ma03_g13720		Ma08_g16850		Ma09_g08470
Ma03_g13940		Ma10_g24860		Ma09_g11070
Ma03_g14740		Ma09_g12520		Ma09_g12080
Ma03_g14750		Ma06_g32670		Ma09_g13670
Ma03_g14760		Ma10_g23050		Ma09_g13700
Ma03_g14850		Ma11_g15650		Ma09_g14400
Ma03_g14930		Ma03_g06240		Ma09_g16110
Ma03_g15400		Ma04_g08950		Ma09_g17270
Ma03_g16280		Ma05_g23000		Ma09_g17280
Ma03_g16930		Ma06_g09010		Ma09_g18090
Ma03_g17190		Ma05_g23840		Ma09_g24560
Ma03_g18330		Ma04_g23390		Ma09_g25600
Ma03_g18880		Ma05_g25870		Ma09_g27440
Ma03_g19590		Ma10_g06690		Ma09_g27800
Ma03_g19670		Ma10_g21440		Ma09_g31130
Ma03_g19790		Ma02_g13920		Ma10_g00240
Ma03_g19870		Ma02_g14790		Ma10_g04280
Ma03_g19980		Ma10_g24710		Ma10_g06250
Ma03_g21180		Ma08_g15480		Ma10_g06670
Ma03_g21720		Ma11_g11410		Ma10_g08290
Ma03_g21800		Ma05_g30230		Ma10_g11030
Ma03_g22010		Ma06_g25300		Ma10_g12960
Ma03_g22720		Ma08_g13700		Ma10_g14440
Ma03_g22900		Ma03_g21020		Ma10_g15250
Ma03_g23580		Ma07_g22520		Ma10_g16970
Ma03_g23740		Ma07_g10510		Ma10_g17970
Ma03_g24160		Ma02_g09560		Ma10_g18590
Ma03_g24810		Ma07_g10230		Ma10_g20140
Ma03_g25380		Ma05_g06960		Ma10_g20230
Ma03_g25550		Ma10_g13630		Ma10_g20750
Ma03_g25740		Ma08_g27410		Ma10_g22910
Ma03_g26090		Ma06_g20850		Ma10_g23570
Ma03_g26550		Ma04_g36760		Ma10_g24470
Ma03_g26830		Ma10_g31060		Ma10_g25710
Ma03_g26890		Ma05_g18070		Ma10_g27310
Ma03_g27050		Ma09_g03440		Ma10_g28420
Ma03_g27960		Ma06_g04380		Ma10_g28550
Ma03_g29080		Ma05_g03650		Ma10_g29180
Ma03_g29150		Ma02_g06720		Ma10_g29520
Ma03_g29860		Ma07_g17010		Ma11_g00930
Ma03_g29950		Ma06_g17760		Ma11_g00950
Ma03_g30160		Ma10_g16050		Ma11_g00980
Ma03_g30250		Ma03_g25330		Ma11_g02660
Ma03_g30310		Ma10_g12690		Ma11_g02950
Ma03_g31000		Ma02_g21210		Ma11_g03320
Ma03_g31440		Ma07_g18930		Ma11_g05090
Ma03_g31460		Ma07_g25610		Ma11_g06370
Ma03_g31490		Ma02_g15500		Ma11_g06580
Ma03_g31840		Ma07_g26810		Ma11_g07870
Ma03_g32510		Ma07_g21140		Ma11_g08550
Ma03_g32890		Ma04_g00220		Ma11_g11250
Ma03_g33300		Ma11_g20690		Ma11_g12550
Ma03_g33490		Ma05_g11980		Ma11_g13350
Ma04_g01620		Ma04_g21580		Ma11_g14270
Ma04_g02680		Ma11_g11880		Ma11_g14690
Ma04_g02710		Ma05_g10730		Ma11_g15700
Ma04_g02810		Ma03_g04500		Ma11_g17680
Ma04_g03300		Ma11_g18440		Ma11_g19010
Ma04_g03470		Ma04_g03560		Ma11_g19380
Ma04_g03940		Ma08_g06400		Ma11_g20270
Ma04_g04420		Ma11_g22040		Ma11_g20350
Ma04_g04460		Ma03_g10160		Ma11_g20850
Ma04_g04760		Ma05_g13510		Ma11_g22090
Ma04_g05100		Ma09_g07910		Ma11_g22940
Ma04_g05550		Ma08_g14100		Ma11_g24240
Ma04_g05560		Ma03_g30830
Ma04_g05890		Ma07_g09640
Ma04_g06810		Ma09_g11850
Ma04_g06820		Ma01_g18980
Ma04_g06920		Ma09_g14440
Ma04_g07660		Ma07_g26160
Ma04_g07760		Ma04_g01760
Ma04_g07970		Ma04_g24300
Ma04_g08280		Ma05_g25810
Ma04_g08720		Ma10_g13150
Ma04_g08740		Ma11_g00900
Ma04_g08810		Ma08_g31010
Ma04_g09290		mito4_g00020
Ma04_g09910		Ma02_g02150
Ma04_g11750		Ma03_g07820
Ma04_g12020		Ma04_g33310
Ma04_g12510		Ma09_g05690
Ma04_g13530		Ma09_g03250
Ma04_g13880		Ma03_g30750
Ma04_g14390		Ma06_g08660
Ma04_g14560		Ma09_g28610
Ma04_g15260		Ma03_g01130
Ma04_g15370		Ma03_g12630
Ma04_g16060		Ma08_g17680
Ma04_g16110		Ma07_g21870
Ma04_g16540		Ma09_g09160
Ma04_g16930		Ma11_g03020
Ma04_g18010		Ma11_g09040
Ma04_g18020		Ma05_g23910
Ma04_g18740		Ma01_g12710
Ma04_g18780		Ma08_g26730
Ma04_g19370		Ma05_g20510
Ma04_g20010		Ma02_g24350
Ma04_g20430		Ma05_g31350
Ma04_g21750		Ma10_g09210
Ma04_g21940		Ma09_g31210
Ma04_g22020		Ma00_g01620
Ma04_g22030		Ma06_g00180
Ma04_g22380		Ma00_g01430
Ma04_g22590		Ma06_g17280
Ma04_g23710		Ma10_g00390
Ma04_g23960		Ma04_g06770
Ma04_g24010		Ma05_g31020
Ma04_g24480		Ma06_g34280
Ma04_g24540		Ma11_g05490
Ma04_g25200		Ma07_g02520
Ma04_g25710		Ma09_g16170
Ma04_g25900		Ma04_g27990
Ma04_g26170		Ma06_g23400
Ma04_g26570		Ma03_g24060
Ma04_g26710		Ma04_g17500
Ma04_g26720		Ma08_g14430
Ma04_g26990		Ma04_g10880
Ma04_g27480		Ma06_g35390
Ma04_g28150		Ma05_g12810
Ma04_g28360		Ma05_g01600
Ma04_g28610		Ma01_g11840
Ma04_g28660		Ma09_g11720
Ma04_g29690		Ma10_g17990
Ma04_g30450		Ma07_g13430
Ma04_g30460		Ma03_g09520
Ma04_g30470		Ma09_g12620
Ma04_g30680		Ma10_g08010
Ma04_g30700		Ma00_g01320
Ma04_g30850		Ma07_g03920
Ma04_g30860		Ma05_g18340
Ma04_g31690		Ma07_g12170
Ma04_g31740		Ma10_g05360
Ma04_g31790		Ma03_g12290
Ma04_g32140		Ma08_g17700
Ma04_g32160		Ma01_g20420
Ma04_g32260		Ma09_g28340
Ma04_g34210		Ma06_g28140
Ma04_g34290		Ma03_g20610
Ma04_g34400		Ma01_g18330
Ma04_g35140		Ma09_g09260
Ma04_g35270		Ma04_g01770
Ma04_g35650		Ma03_g27640
Ma04_g36790		Ma06_g36980
Ma04_g37750		Ma10_g27460
Ma04_g38750		Ma05_g13960
Ma04_g39180		Ma04_g07400
Ma04_g40100		Ma07_g26180
Ma04_g40160		Ma08_g31640
Ma05_g00260		Ma04_g37080
Ma05_g00290		Ma01_g06750
Ma05_g00400		Ma08_g31650
Ma05_g00440		Ma04_g31180
Ma05_g00920		Ma09_g26360
Ma05_g01470		Ma06_g25350
Ma05_g01570		Ma08_g14470
Ma05_g03320		Ma08_g24940
Ma05_g03410		Ma04_g05610
Ma05_g03420		Ma04_g30070
Ma05_g03640		Ma01_g05500
Ma05_g04340		Ma04_g27710
Ma05_g05480		Ma08_g30160
Ma05_g05670		Ma06_g04400
Ma05_g05750		Ma03_g31230
Ma05_g05950		Ma03_g33530
Ma05_g05980		Ma04_g00700
Ma05_g06070		Ma02_g09430
Ma05_g06630		Ma08_g00850
Ma05_g06720		Ma05_g06350
Ma05_g07150		Ma10_g29920
Ma05_g07360		Ma06_g21820
Ma05_g07480		Ma02_g03580
Ma05_g07720		Ma10_g13010
Ma05_g07800		Ma11_g12810
Ma05_g08400		Ma06_g27250
Ma05_g08550		Ma07_g11020
Ma05_g08710		Ma07_g10500
Ma05_g08730		Ma05_g29740
Ma05_g08960		Ma02_g14360
Ma05_g09420		Ma10_g20400
Ma05_g09460		Ma08_g12290
Ma05_g09720		Ma02_g05270
Ma05_g10060		Ma03_g09070
Ma05_g10550		Ma07_g15730
Ma05_g10770		Ma03_g18190
Ma05_g11200		Ma10_g04980
Ma05_g11490		Ma06_g17320
Ma05_g11500		Ma03_g17120
Ma05_g12400		Ma06_g26180
Ma05_g12560		Ma07_g05720
Ma05_g12630		Ma05_g29850
Ma05_g13140		Ma01_g03420
Ma05_g13180		Ma08_g19810
Ma05_g13190		Ma03_g09660
Ma05_g13250		Ma09_g10290
Ma05_g14380		Ma07_g16030
Ma05_g14520		Ma02_g19290
Ma05_g15980		Ma07_g00210
Ma05_g17150		Ma04_g25730
Ma05_g17670		Ma10_g22050
Ma05_g17880		Ma05_g04500
Ma05_g18060		Ma04_g24400
Ma05_g18530		Ma04_g00760
Ma05_g19340		Ma10_g27570
Ma05_g19480		Ma06_g25650
Ma05_g19740		Ma06_g00550
Ma05_g21270		Ma04_g06260
Ma05_g22920		Ma02_g13100
Ma05_g23070		Ma05_g08940
Ma05_g23160		Ma09_g09430
Ma05_g23390		Ma06_g08820
Ma05_g23500		Ma10_g22460
Ma05_g23760		Ma06_g25290
Ma05_g23880		Ma04_g18540
Ma05_g25090		Ma05_g29440
Ma05_g25440
Ma05_g25930
Ma05_g26350
Ma05_g26380
Ma05_g26870
Ma05_g27100
Ma05_g27600
Ma05_g28410
Ma05_g29020
Ma05_g29130
Ma05_g29500
Ma05_g30120
Ma05_g30490
Ma05_g30780
Ma05_g31100
Ma05_g31460
Ma05_g31690
Ma05_g31900
Ma06_g00490
Ma06_g00910
Ma06_g01310
Ma06_g01510
Ma06_g02200
Ma06_g02210
Ma06_g02630
Ma06_g02690
Ma06_g03950
Ma06_g04100
Ma06_g04330
Ma06_g04350
Ma06_g04900
Ma06_g05280
Ma06_g05430
Ma06_g05980
Ma06_g06030
Ma06_g06040
Ma06_g06640
Ma06_g06700
Ma06_g06760
Ma06_g07000
Ma06_g07010
Ma06_g07090
Ma06_g07230
Ma06_g07760
Ma06_g07970
Ma06_g07980
Ma06_g08740
Ma06_g08840
Ma06_g09320
Ma06_g09740
Ma06_g09790
Ma06_g10280
Ma06_g11090
Ma06_g12220
Ma06_g12550
Ma06_g13190
Ma06_g13240
Ma06_g13290
Ma06_g13310
Ma06_g14390
Ma06_g14400
Ma06_g14550
Ma06_g14870
Ma06_g14950
Ma06_g15300
Ma06_g16360
Ma06_g16710
Ma06_g16800
Ma06_g16910
Ma06_g16950
Ma06_g17990
Ma06_g18000
Ma06_g18050
Ma06_g18390
Ma06_g18560
Ma06_g19000
Ma06_g19010
Ma06_g19060
Ma06_g19400
Ma06_g19500
Ma06_g20310
Ma06_g20460
Ma06_g20470
Ma06_g20500
Ma06_g21190
Ma06_g21490
Ma06_g22500
Ma06_g23610
Ma06_g24320
Ma06_g24370
Ma06_g24610
Ma06_g25080
Ma06_g25170
Ma06_g25190
Ma06_g25250
Ma06_g26800
Ma06_g26920
Ma06_g26990
Ma06_g27470
Ma06_g27770
Ma06_g27880
Ma06_g28160
Ma06_g28570
Ma06_g28600
Ma06_g28830
Ma06_g28840
Ma06_g29980
Ma06_g30350
Ma06_g31570
Ma06_g31750
Ma06_g31980
Ma06_g32090
Ma06_g32560
Ma06_g34110
Ma06_g34590
Ma06_g34780
Ma06_g35760
Ma06_g35940
Ma06_g36310
Ma06_g36320
Ma06_g37770
Ma07_g00070
Ma07_g00650
Ma07_g01220
Ma07_g01400
Ma07_g01650
Ma07_g01750
Ma07_g02480
Ma07_g03070
Ma07_g03080
Ma07_g03220
Ma07_g03380
Ma07_g03540
Ma07_g03650
Ma07_g03710
Ma07_g03980
Ma07_g04510
Ma07_g04650
Ma07_g04850
Ma07_g04870
Ma07_g04940
Ma07_g05150
Ma07_g05450
Ma07_g05460
Ma07_g05750
Ma07_g06450
Ma07_g06750
Ma07_g07030
Ma07_g07450
Ma07_g07490
Ma07_g07670
Ma07_g07770
Ma07_g07970
Ma07_g08220
Ma07_g08240
Ma07_g08270
Ma07_g08820
Ma07_g09350
Ma07_g09720
Ma07_g11080
Ma07_g11290
Ma07_g11340
Ma07_g11430
Ma07_g12800
Ma07_g12970
Ma07_g13130
Ma07_g13140
Ma07_g13250
Ma07_g13520
Ma07_g13610
Ma07_g14240
Ma07_g14330
Ma07_g14430
Ma07_g15870
Ma07_g15880
Ma07_g16300
Ma07_g16530
Ma07_g17600
Ma07_g18300
Ma07_g18370
Ma07_g18950
Ma07_g19200
Ma07_g19780
Ma07_g19830
Ma07_g20280
Ma07_g20380
Ma07_g21400
Ma07_g22780
Ma07_g22980
Ma07_g23230
Ma07_g23630
Ma07_g24200
Ma07_g24330
Ma07_g24960
Ma07_g25420
Ma07_g25740
Ma07_g26450
Ma07_g27710
Ma07_g28300
Ma07_g28310
Ma07_g28960
Ma07_g29010
Ma08_g00600
Ma08_g00800
Ma08_g01210
Ma08_g01250
Ma08_g01290
Ma08_g01400
Ma08_g01430
Ma08_g01450
Ma08_g01540
Ma08_g01990
Ma08_g02960
Ma08_g03480
Ma08_g04180
Ma08_g04360
Ma08_g05060
Ma08_g05150
Ma08_g06150
Ma08_g06790
Ma08_g07150
Ma08_g07310
Ma08_g07820
Ma08_g07830
Ma08_g08700
Ma08_g08780
Ma08_g08840
Ma08_g09280
Ma08_g09960
Ma08_g10400
Ma08_g10650
Ma08_g11100
Ma08_g11680
Ma08_g11910
Ma08_g11930
Ma08_g12090
Ma08_g12620
Ma08_g12680
Ma08_g12820
Ma08_g13010
Ma08_g13020
Ma08_g13050
Ma08_g13530
Ma08_g14030
Ma08_g14040
Ma08_g14300
Ma08_g14930
Ma08_g15250
Ma08_g15340
Ma08_g15850
Ma08_g16360
Ma08_g16470
Ma08_g16740
Ma08_g17060
Ma08_g17250
Ma08_g18510
Ma08_g19350
Ma08_g19580
Ma08_g20220
Ma08_g20690
Ma08_g21410
Ma08_g21490
Ma08_g21630
Ma08_g21650
Ma08_g21750
Ma08_g21910
Ma08_g22060
Ma08_g22280
Ma08_g22670
Ma08_g23230
Ma08_g23240
Ma08_g23340
Ma08_g23880
Ma08_g24100
Ma08_g24110
Ma08_g24790
Ma08_g24930
Ma08_g25390
Ma08_g25910
Ma08_g26460
Ma08_g26500
Ma08_g26800
Ma08_g26950
Ma08_g27140
Ma08_g27160
Ma08_g27810
Ma08_g27900
Ma08_g27950
Ma08_g28170
Ma08_g29550
Ma08_g30360
Ma08_g30610
Ma08_g31180
Ma08_g31350
Ma08_g32130
Ma08_g32340
Ma08_g32350
Ma08_g32960
Ma08_g33450
Ma08_g33800
Ma08_g33830
Ma08_g34420
Ma08_g34430
Ma08_g34740
Ma08_g34800
Ma09_g00030
Ma09_g00280
Ma09_g00580
Ma09_g01070
Ma09_g01210
Ma09_g02330
Ma09_g02420
Ma09_g02490
Ma09_g02780
Ma09_g02930
Ma09_g03190
Ma09_g03750
Ma09_g04370
Ma09_g04560
Ma09_g04570
Ma09_g05650
Ma09_g05870
Ma09_g06290
Ma09_g06980
Ma09_g07990
Ma09_g08150
Ma09_g08280
Ma09_g08300
Ma09_g08320
Ma09_g08760
Ma09_g09330
Ma09_g10130
Ma09_g10260
Ma09_g10530
Ma09_g10610
Ma09_g10830
Ma09_g10840
Ma09_g10880
Ma09_g11220
Ma09_g11360
Ma09_g11540
Ma09_g11560
Ma09_g11800
Ma09_g11810
Ma09_g12240
Ma09_g13160
Ma09_g13580
Ma09_g14660
Ma09_g15020
Ma09_g15030
Ma09_g15040
Ma09_g15290
Ma09_g15880
Ma09_g16190
Ma09_g16920
Ma09_g17560
Ma09_g18130
Ma09_g18590
Ma09_g19150
Ma09_g19340
Ma09_g19620
Ma09_g20460
Ma09_g20740
Ma09_g21830
Ma09_g21840
Ma09_g21920
Ma09_g21960
Ma09_g22140
Ma09_g22410
Ma09_g22420
Ma09_g23410
Ma09_g23450
Ma09_g24110
Ma09_g24200
Ma09_g24220
Ma09_g24310
Ma09_g24710
Ma09_g24770
Ma09_g25090
Ma09_g26030
Ma09_g26390
Ma09_g26500
Ma09_g26880
Ma09_g27120
Ma09_g27320
Ma09_g27690
Ma09_g27910
Ma09_g28540
Ma09_g29080
Ma09_g30110
Ma09_g30210
Ma09_g30630
Ma09_g30640
Ma09_g30650
Ma09_g30660
Ma09_g30670
Ma09_g31250
Ma09_g31290
Ma09_g31490
Ma09_g31500
Ma10_g03440
Ma10_g03540
Ma10_g03750
Ma10_g04340
Ma10_g04400
Ma10_g04910
Ma10_g05160
Ma10_g05270
Ma10_g05330
Ma10_g05570
Ma10_g05980
Ma10_g06040
Ma10_g06620
Ma10_g06860
Ma10_g06870
Ma10_g07480
Ma10_g08300
Ma10_g09680
Ma10_g09700
Ma10_g09720
Ma10_g10540
Ma10_g10600
Ma10_g10940
Ma10_g11080
Ma10_g11100
Ma10_g11150
Ma10_g11250
Ma10_g11460
Ma10_g11550
Ma10_g11870
Ma10_g11880
Ma10_g12210
Ma10_g12630
Ma10_g14140
Ma10_g14970
Ma10_g15480
Ma10_g15850
Ma10_g15870
Ma10_g16100
Ma10_g16150
Ma10_g16270
Ma10_g16490
Ma10_g17000
Ma10_g17130
Ma10_g17870
Ma10_g18490
Ma10_g18620
Ma10_g20580
Ma10_g20590
Ma10_g21060
Ma10_g21240
Ma10_g21340
Ma10_g22330
Ma10_g23070
Ma10_g23550
Ma10_g24400
Ma10_g24730
Ma10_g25060
Ma10_g25520
Ma10_g26000
Ma10_g27180
Ma10_g27820
Ma10_g28070
Ma10_g28250
Ma10_g28590
Ma10_g28610
Ma10_g29220
Ma10_g29250
Ma10_g29550
Ma10_g31190
Ma11_g00330
Ma11_g00450
Ma11_g00920
Ma11_g02120
Ma11_g02320
Ma11_g02380
Ma11_g02550
Ma11_g03280
Ma11_g03400
Ma11_g03850
Ma11_g04000
Ma11_g04770
Ma11_g05230
Ma11_g05790
Ma11_g06120
Ma11_g07170
Ma11_g07610
Ma11_g07730
Ma11_g07850
Ma11_g08170
Ma11_g08380
Ma11_g09150
Ma11_g09160
Ma11_g09520
Ma11_g09840
Ma11_g10310
Ma11_g10690
Ma11_g10960
Ma11_g11590
Ma11_g12050
Ma11_g12640
Ma11_g12860
Ma11_g13140
Ma11_g13150
Ma11_g14010
Ma11_g14450
Ma11_g14670
Ma11_g14940
Ma11_g16390
Ma11_g17000
Ma11_g17270
Ma11_g18000
Ma11_g18400
Ma11_g18960
Ma11_g20110
Ma11_g20570
Ma11_g21220
Ma11_g21250
Ma11_g21590
Ma11_g21760
Ma11_g21870
Ma11_g22170
Ma11_g22560
Ma11_g22810
Ma11_g22860
Ma11_g22970
Ma11_g23090
Ma11_g23190
Ma11_g23210
Ma11_g23230
Ma11_g23950
Ma11_g24040
Ma11_g24270
Ma11_g24380
Ma11_g24540
Ma11_g25150
