# Supplementary material for: Comparative transcriptomic and weighted gene co-expression network analysis to identify the core genes in the cultivars of Musa acuminata under both infected and chemical perturbated conditions
Source: Plant Signal Behav. 2023 Nov 10;18(1):2269675. doi: 10.1080/15592324.2023.2269675 (PMC10653623; doi:10.1080/15592324.2023.2269675)
Supplement: Supplemental Material [file KPSB_A_2269675_SM8365.zip › Table S5.xlsx]

## Sheet: BerFoc0vs4d
Table S5: Gene enrichment analysis of DEGs of BerFoc0vs4d: Berangan cultivar Fusarium oxysporum f. sp. cubense tropical race 4 (FocTR4) four days treated
Biological Process					Cellular component					Molecular Functions					Pathways
Enrichment FDR	Genes in list	Total genes	Functional Category	Genes of BP	Enrichment FDR	Genes in list	Total genes	Functional Category	Genes of BP	Enrichment FDR	Genes in list	Total genes	Functional Category	Genes of BP	Enrichment FDR	Genes in list	Total genes	Functional Category	Genes of BP
9.66076e-05	25	37	Photosynthesis, light harvesting	MA01_G04050 MA02_G08270 MA02_G11170 MA02_G16740 MA03_G02620 MA03_G03930 MA03_G08990 MA04_G07920 MA04_G14940 MA04_G30600 MA04_G39550 MA05_G02760 MA05_G07780 MA05_G08930 MA06_G14120 MA06_G22130 MA06_G33620 MA07_G20600 MA08_G03640 MA09_G01450 MA09_G02760 MA09_G06640 MA09_G21570 MA10_G15370 MA10_G16290	4.84319e-05	12	13	Photosystem I reaction center	MA01_G07340 MA02_G11040 MA04_G17650 MA04_G31580 MA04_G35780 MA05_G14680 MA06_G22340 MA06_G33230 MA08_G28820 MA09_G09670 MA09_G19250 MA09_G26760	0.000387143	31	54	Xyloglucan:xyloglucosyl transferase activity	MA01_G01030 MA01_G03800 MA01_G07810 MA02_G11590 MA03_G05070 MA03_G05090 MA04_G11990 MA04_G31830 MA04_G33940 MA05_G16870 MA05_G21700 MA05_G24260 MA06_G32560 MA07_G02600 MA07_G10730 MA07_G12210 MA08_G13100 MA08_G15680 MA08_G19890 MA08_G21290 MA08_G23620 MA08_G27200 MA08_G34660 MA09_G10790 MA09_G13330 MA09_G20470 MA09_G24090 MA09_G30560 MA10_G23380 MA10_G30900 MA11_G16450	1.88181e-06	25	33	Photosynthesis	MA01_G07340 MA01_G08390 MA01_G10240 MA02_G11040 MA04_G27610 MA04_G30440 MA04_G31580 MA04_G35780 MA05_G01120 MA05_G03940 MA05_G14680 MA05_G25640 MA06_G27570 MA06_G30010 MA06_G32950 MA07_G08010 MA07_G24600 MA08_G28820 MA08_G29270 MA09_G09900 MA09_G12650 MA09_G19250 MA09_G24580 MA09_G25040 MA10_G24330
0.00297732	21	34	Photosynthetic electron transport chain	MA01_G00730 MA02_G09700 MA02_G14080 MA03_G26760 MA03_G33340 MA04_G14770 MA04_G22670 MA04_G30440 MA05_G25640 MA06_G08680 MA06_G10980 MA06_G24320 MA06_G38570 MA07_G19710 MA09_G12650 MA09_G18940 MA10_G05790 MA10_G24330 MA11_G22670 MITO8_G00020 MITO8_G00060	0.0373511	6	7	MCM complex	MA01_G16970 MA02_G04040 MA06_G15460 MA08_G26580 MA09_G27520 MA10_G30700	0.0289022	17	30	Monocarboxylic acid binding	MA01_G10360 MA01_G19550 MA03_G03290 MA03_G07880 MA03_G08140 MA03_G08150 MA03_G08160 MA03_G10130 MA04_G16130 MA06_G02720 MA06_G08190 MA07_G07450 MA08_G15570 MA08_G19390 MA08_G21120 MA10_G02380 MA10_G22460	0.00161295	68	157	Plant hormone signal transduction	MA00_G00460 MA01_G00480 MA01_G08660 MA01_G11080 MA01_G21090 MA02_G02830 MA02_G13450 MA02_G18450 MA03_G02030 MA03_G03290 MA03_G12230 MA03_G12790 MA03_G27100 MA04_G02710 MA04_G22310 MA04_G27630 MA04_G27640 MA04_G37200 MA04_G38570 MA05_G00270 MA05_G05660 MA05_G11160 MA05_G24480 MA05_G30040 MA05_G31240 MA06_G02720 MA06_G05830 MA06_G08900 MA06_G14250 MA06_G14500 MA06_G21350 MA06_G27410 MA06_G32210 MA0…
0.000288154	34	60	Xyloglucan metabolic process	MA01_G01030 MA01_G03800 MA01_G07810 MA02_G11590 MA03_G05070 MA03_G05090 MA03_G10120 MA04_G11990 MA04_G31830 MA04_G33940 MA05_G16870 MA05_G21700 MA05_G24260 MA06_G28870 MA06_G32560 MA07_G02600 MA07_G10730 MA07_G12210 MA08_G13100 MA08_G15680 MA08_G19890 MA08_G21290 MA08_G23620 MA08_G27200 MA08_G34660 MA09_G10790 MA09_G13330 MA09_G20470 MA09_G24090 MA09_G30560 MA10_G23380 MA10_G30900 MA11_G02990 MA1…	7.94234e-08	29	38	Photosystem I	MA01_G07340 MA02_G08270 MA02_G11040 MA02_G11170 MA02_G16740 MA03_G02620 MA03_G03930 MA04_G17650 MA04_G24350 MA04_G30600 MA04_G31580 MA04_G35780 MA04_G39550 MA05_G03940 MA05_G14680 MA06_G08680 MA06_G14120 MA06_G22340 MA06_G22930 MA06_G27570 MA06_G32950 MA06_G33230 MA06_G33620 MA08_G28820 MA09_G06640 MA09_G09670 MA09_G09900 MA09_G19250 MA09_G26760	0.016051	20	36	Oxidoreductase activity, acting on diphenols and related substances as donors, oxygen as acceptor	MA01_G21760 MA01_G21770 MA03_G09740 MA03_G16480 MA03_G22370 MA04_G11370 MA06_G03040 MA06_G31080 MA06_G36040 MA07_G03540 MA07_G03650 MA08_G09150 MA08_G09160 MA08_G34740 MA09_G03710 MA09_G17350 MA09_G28950 MA10_G20510 MA11_G03210 MA11_G22550	0.0133756	325	986	Metabolic pathways	MA00_G01650 MA00_G02230 MA01_G00990 MA01_G01390 MA01_G01610 MA01_G02200 MA01_G03500 MA01_G04300 MA01_G04850 MA01_G05170 MA01_G05780 MA01_G07340 MA01_G07480 MA01_G08390 MA01_G10240 MA01_G10550 MA01_G11540 MA01_G12900 MA01_G13550 MA01_G13580 MA01_G17240 MA01_G18540 MA01_G22760 MA01_G23310 MA02_G00710 MA02_G01040 MA02_G03830 MA02_G04250 MA02_G04360 MA02_G04650 MA02_G04930 MA02_G05120 MA02_G06350 MA0…
5.73904e-13	106	189	Photosynthesis	MA01_G00730 MA01_G04050 MA01_G04250 MA01_G06580 MA01_G07340 MA01_G10240 MA01_G18540 MA01_G23600 MA02_G08270 MA02_G09700 MA02_G11040 MA02_G11170 MA02_G13540 MA02_G14080 MA02_G15640 MA02_G16740 MA02_G24600 MA03_G02620 MA03_G03930 MA03_G07810 MA03_G08990 MA03_G11400 MA03_G26250 MA03_G26760 MA03_G33340 MA04_G07920 MA04_G14770 MA04_G14940 MA04_G17650 MA04_G22670 MA04_G24350 MA04_G25900 MA04_G27610 MA0…	0.0100504	13	20	Cyclin-dependent protein kinase holoenzyme complex	MA01_G00480 MA02_G13560 MA02_G24180 MA03_G06670 MA03_G12790 MA03_G22120 MA04_G30320 MA06_G09380 MA06_G09600 MA09_G14500 MA09_G28820 MA09_G30610 MA10_G30180	0.0136444	23	43	Cyclin-dependent protein serine/threonine kinase regulator activity	MA01_G00480 MA02_G13560 MA02_G13600 MA02_G24180 MA02_G24220 MA03_G06670 MA03_G12790 MA03_G21660 MA03_G22120 MA04_G20770 MA04_G30320 MA04_G31680 MA05_G12680 MA06_G09380 MA07_G12780 MA08_G00400 MA08_G06630 MA09_G14500 MA09_G28820 MA09_G30610 MA10_G25020 MA10_G30180 MA11_G19750
2.08959e-06	56	101	Photosynthesis, light reaction	MA01_G00730 MA01_G04050 MA01_G04250 MA01_G23600 MA02_G08270 MA02_G09700 MA02_G11170 MA02_G14080 MA02_G15640 MA02_G16740 MA03_G02620 MA03_G03930 MA03_G08990 MA03_G26760 MA03_G33340 MA04_G07920 MA04_G14770 MA04_G14940 MA04_G22670 MA04_G27610 MA04_G30440 MA04_G30600 MA04_G34120 MA04_G39550 MA05_G02760 MA05_G07780 MA05_G08930 MA05_G19810 MA05_G25640 MA06_G08680 MA06_G10980 MA06_G14120 MA06_G22130 MA0…	1.12153e-08	49	76	Photosystem	MA01_G07340 MA01_G23600 MA02_G08270 MA02_G11040 MA02_G11170 MA02_G13540 MA02_G16740 MA03_G02620 MA03_G03930 MA03_G07810 MA04_G17650 MA04_G22670 MA04_G24350 MA04_G27610 MA04_G30440 MA04_G30600 MA04_G31580 MA04_G35780 MA04_G39550 MA05_G03940 MA05_G14680 MA05_G25640 MA06_G07910 MA06_G08680 MA06_G14120 MA06_G22340 MA06_G22930 MA06_G27570 MA06_G30010 MA06_G32950 MA06_G33230 MA06_G33620 MA07_G08010 MA0…	0.000528829	60	130	Protein heterodimerization activity	MA00_G03140 MA01_G02480 MA01_G08470 MA01_G12650 MA01_G21330 MA02_G03200 MA02_G04420 MA02_G05500 MA02_G19400 MA02_G20900 MA03_G04910 MA03_G11720 MA03_G18800 MA03_G23640 MA03_G24240 MA03_G29250 MA04_G24500 MA04_G30430 MA04_G34420 MA04_G40090 MA05_G00960 MA05_G06960 MA06_G18110 MA06_G19480 MA06_G20860 MA06_G25830 MA06_G34990 MA06_G35040 MA06_G37360 MA07_G10230 MA07_G13230 MA07_G15160 MA07_G15270 MA0…
0.000288154	46	90	Hemicellulose metabolic process	MA01_G01030 MA01_G03800 MA01_G06620 MA01_G07810 MA02_G11590 MA02_G24240 MA03_G01640 MA03_G05070 MA03_G05090 MA03_G10120 MA03_G18360 MA04_G11990 MA04_G31830 MA04_G33940 MA05_G16870 MA05_G21700 MA05_G24260 MA06_G28870 MA06_G32560 MA07_G02600 MA07_G10730 MA07_G12210 MA07_G26630 MA08_G09490 MA08_G13100 MA08_G15680 MA08_G19890 MA08_G21290 MA08_G23620 MA08_G27200 MA08_G29650 MA08_G34660 MA09_G01400 MA0…	1.65985e-08	56	93	Nucleosome	MA01_G02480 MA01_G08470 MA01_G12150 MA01_G21330 MA02_G03200 MA02_G04420 MA02_G19400 MA02_G20900 MA03_G04910 MA03_G18800 MA03_G23640 MA03_G24240 MA03_G27290 MA03_G29250 MA04_G18310 MA04_G24500 MA04_G29040 MA04_G30430 MA04_G40090 MA05_G00960 MA05_G03060 MA05_G05640 MA05_G06960 MA05_G26740 MA05_G27590 MA06_G05800 MA06_G19480 MA06_G20860 MA06_G25830 MA06_G34990 MA06_G35040 MA07_G10230 MA07_G11910 MA0…	0.00778259	48	108	Dioxygenase activity	MA01_G01590 MA01_G02200 MA01_G11540 MA01_G18020 MA02_G04650 MA02_G10770 MA03_G06970 MA03_G07770 MA03_G21510 MA04_G23390 MA04_G29400 MA04_G38030 MA05_G06070 MA05_G09500 MA05_G09520 MA05_G17150 MA05_G31690 MA06_G06040 MA06_G14370 MA06_G17160 MA06_G26480 MA06_G30170 MA06_G37770 MA07_G13250 MA07_G17200 MA07_G27160 MA08_G02960 MA08_G04130 MA08_G12090 MA08_G20690 MA08_G23400 MA08_G26950 MA08_G27900 MA0…
0.000428522	49	99	Cell wall polysaccharide metabolic process	MA01_G01030 MA01_G03800 MA01_G06620 MA01_G07810 MA02_G11590 MA02_G24240 MA03_G01640 MA03_G05070 MA03_G05090 MA03_G10120 MA03_G18360 MA03_G30780 MA04_G11990 MA04_G14410 MA04_G31830 MA04_G33940 MA05_G16870 MA05_G21700 MA05_G24260 MA06_G28870 MA06_G32560 MA07_G02600 MA07_G10730 MA07_G12210 MA07_G14770 MA07_G26630 MA08_G09490 MA08_G13100 MA08_G15680 MA08_G19890 MA08_G21290 MA08_G23620 MA08_G27200 MA0…	5.51886e-08	56	96	DNA packaging complex	MA01_G02480 MA01_G08470 MA01_G12150 MA01_G21330 MA02_G03200 MA02_G04420 MA02_G19400 MA02_G20900 MA03_G04910 MA03_G18800 MA03_G23640 MA03_G24240 MA03_G27290 MA03_G29250 MA04_G18310 MA04_G24500 MA04_G29040 MA04_G30430 MA04_G40090 MA05_G00960 MA05_G03060 MA05_G05640 MA05_G06960 MA05_G26740 MA05_G27590 MA06_G05800 MA06_G19480 MA06_G20860 MA06_G25830 MA06_G34990 MA06_G35040 MA07_G10230 MA07_G11910 MA0…	8.57494e-09	196	466	Tetrapyrrole binding	MA00_G02230 MA00_G02940 MA01_G03820 MA01_G03830 MA01_G15470 MA01_G16980 MA01_G21520 MA02_G00570 MA02_G04360 MA02_G04930 MA02_G05270 MA02_G05390 MA02_G05400 MA02_G08270 MA02_G10610 MA02_G11170 MA02_G11960 MA02_G15160 MA02_G15450 MA02_G16740 MA02_G17270 MA02_G17280 MA02_G18520 MA02_G22420 MA02_G24940 MA03_G02620 MA03_G03420 MA03_G03930 MA03_G05380 MA03_G05390 MA03_G05400 MA03_G07170 MA03_G10280 MA0…
0.000106376	59	120	Cell wall macromolecule metabolic process	MA01_G01030 MA01_G02630 MA01_G03800 MA01_G06620 MA01_G07810 MA02_G11590 MA02_G24240 MA03_G01640 MA03_G05070 MA03_G05090 MA03_G06280 MA03_G10120 MA03_G18360 MA03_G28020 MA03_G28030 MA03_G28040 MA03_G30780 MA04_G11990 MA04_G14410 MA04_G31830 MA04_G33940 MA05_G16870 MA05_G17850 MA05_G21700 MA05_G24260 MA06_G28870 MA06_G32560 MA06_G38320 MA07_G02600 MA07_G10730 MA07_G12210 MA07_G14770 MA07_G26630 MA0…	0.000796589	29	53	Photosystem II	MA01_G23600 MA02_G08270 MA02_G11170 MA02_G13540 MA02_G16740 MA03_G02620 MA03_G03930 MA03_G07810 MA04_G22670 MA04_G27610 MA04_G30440 MA04_G30600 MA04_G39550 MA05_G25640 MA06_G07910 MA06_G14120 MA06_G30010 MA06_G33620 MA07_G08010 MA08_G03860 MA08_G21740 MA08_G22640 MA08_G29270 MA09_G06640 MA09_G18940 MA09_G26690 MA09_G31020 MA11_G10520 MITO8_G00060	2.19667e-07	183	444	Heme binding	MA00_G02230 MA00_G02940 MA01_G03820 MA01_G03830 MA01_G15470 MA01_G16980 MA01_G21520 MA02_G00570 MA02_G04360 MA02_G04930 MA02_G05270 MA02_G05390 MA02_G05400 MA02_G10610 MA02_G11960 MA02_G15160 MA02_G15450 MA02_G17270 MA02_G17280 MA02_G18520 MA02_G22420 MA02_G24940 MA03_G03420 MA03_G05380 MA03_G05390 MA03_G05400 MA03_G07170 MA03_G10280 MA03_G13910 MA03_G14690 MA03_G15420 MA03_G17870 MA03_G18890 MA0…
0.000175173	82	185	Cell wall organization	MA01_G01030 MA01_G07810 MA01_G08800 MA01_G12960 MA01_G15050 MA02_G05480 MA02_G09260 MA02_G11590 MA02_G15390 MA02_G18110 MA02_G20620 MA02_G21670 MA02_G23830 MA03_G05670 MA03_G05690 MA03_G19950 MA03_G23720 MA03_G30780 MA04_G03340 MA04_G14410 MA04_G20040 MA04_G20250 MA04_G22440 MA04_G28140 MA04_G29650 MA04_G32010 MA04_G33470 MA04_G33940 MA04_G40060 MA05_G01200 MA05_G07230 MA05_G07380 MA05_G13530 MA0…	7.39199e-07	66	127	Apoplast	MA00_G03630 MA01_G01030 MA01_G03800 MA01_G07810 MA01_G10550 MA01_G17230 MA01_G18540 MA02_G11590 MA02_G18570 MA03_G05070 MA03_G05090 MA03_G09740 MA03_G16480 MA03_G22370 MA04_G00400 MA04_G11990 MA04_G31830 MA04_G33940 MA04_G37090 MA05_G16870 MA05_G17510 MA05_G21700 MA05_G24260 MA05_G29090 MA05_G29110 MA05_G29130 MA06_G05240 MA06_G32560 MA06_G36040 MA07_G02600 MA07_G10730 MA07_G12210 MA08_G13100 MA0…	0.0198794	66	165	Peroxidase activity	MA00_G02230 MA01_G03820 MA01_G03830 MA01_G15470 MA01_G16980 MA01_G21520 MA02_G04360 MA02_G04930 MA02_G17270 MA02_G17280 MA02_G22420 MA03_G03420 MA03_G05770 MA03_G13910 MA03_G14690 MA04_G06420 MA04_G13290 MA04_G16270 MA04_G16700 MA04_G18660 MA04_G19300 MA04_G30470 MA04_G34410 MA05_G15800 MA05_G16490 MA05_G18910 MA05_G22740 MA05_G27300 MA05_G29360 MA06_G00660 MA06_G02220 MA06_G07210 MA06_G12920 MA0…
1.0264e-06	134	305	Cell wall organization or biogenesis	MA00_G00730 MA01_G01030 MA01_G02630 MA01_G03800 MA01_G06620 MA01_G07810 MA01_G08800 MA01_G12960 MA01_G15050 MA02_G05480 MA02_G09260 MA02_G11590 MA02_G15390 MA02_G18110 MA02_G20620 MA02_G21670 MA02_G23830 MA02_G24240 MA03_G01640 MA03_G05070 MA03_G05090 MA03_G05670 MA03_G05690 MA03_G06280 MA03_G10120 MA03_G18360 MA03_G19950 MA03_G23720 MA03_G28020 MA03_G28030 MA03_G28040 MA03_G30780 MA04_G01480 MA0…	1.16917e-05	57	113	Protein-DNA complex	MA01_G02480 MA01_G08470 MA01_G12150 MA01_G14720 MA01_G21330 MA02_G03200 MA02_G04420 MA02_G19400 MA02_G20900 MA03_G04910 MA03_G18800 MA03_G23640 MA03_G24240 MA03_G27290 MA03_G29250 MA04_G18310 MA04_G24500 MA04_G29040 MA04_G30430 MA04_G40090 MA05_G00960 MA05_G03060 MA05_G05640 MA05_G06960 MA05_G26740 MA05_G27590 MA06_G05800 MA06_G19480 MA06_G20860 MA06_G25830 MA06_G34990 MA06_G35040 MA07_G10230 MA0…	6.65154e-05	143	358	Iron ion binding	MA00_G02940 MA01_G02200 MA01_G04300 MA01_G05780 MA01_G13710 MA02_G00570 MA02_G05270 MA02_G05390 MA02_G05400 MA02_G10770 MA02_G11960 MA02_G15160 MA02_G15450 MA02_G18520 MA02_G24940 MA03_G00310 MA03_G01370 MA03_G01410 MA03_G02320 MA03_G05380 MA03_G05390 MA03_G05400 MA03_G10280 MA03_G13240 MA03_G15420 MA03_G17870 MA03_G18890 MA03_G20430 MA03_G22900 MA03_G26150 MA03_G26890 MA03_G32500 MA04_G04420 MA0…
0.000779805	84	198	External encapsulating structure organization	MA01_G01030 MA01_G07810 MA01_G08800 MA01_G12960 MA01_G15050 MA02_G05480 MA02_G09260 MA02_G11590 MA02_G15390 MA02_G18110 MA02_G20620 MA02_G21670 MA02_G23830 MA03_G05670 MA03_G05690 MA03_G19950 MA03_G23720 MA03_G30780 MA04_G03340 MA04_G14410 MA04_G20040 MA04_G20250 MA04_G22440 MA04_G28140 MA04_G29650 MA04_G32010 MA04_G33470 MA04_G33940 MA04_G40060 MA05_G01200 MA05_G04780 MA05_G07230 MA05_G07380 MA0…	6.56438e-06	66	134	Chromatin	MA01_G02480 MA01_G06870 MA01_G08470 MA01_G11760 MA01_G12150 MA01_G21330 MA02_G03200 MA02_G04420 MA02_G19400 MA02_G20900 MA03_G04910 MA03_G12430 MA03_G18800 MA03_G19410 MA03_G23640 MA03_G24240 MA03_G27290 MA03_G29250 MA03_G29690 MA04_G18310 MA04_G24500 MA04_G29040 MA04_G30430 MA04_G40090 MA05_G00960 MA05_G03060 MA05_G05640 MA05_G06960 MA05_G26740 MA05_G27590 MA05_G29510 MA06_G05800 MA06_G12150 MA0…	0.000103779	150	382	Oxidoreductase activity, acting on paired donors, with incorporation or reduction of molecular oxygen	MA00_G02940 MA01_G01590 MA01_G02200 MA01_G05310 MA01_G05780 MA01_G13710 MA02_G00570 MA02_G04650 MA02_G05270 MA02_G05390 MA02_G05400 MA02_G06230 MA02_G11960 MA02_G15160 MA02_G15450 MA02_G18520 MA02_G21790 MA02_G24940 MA03_G01370 MA03_G02320 MA03_G05380 MA03_G05390 MA03_G05400 MA03_G06970 MA03_G08720 MA03_G10280 MA03_G13340 MA03_G15420 MA03_G17870 MA03_G18890 MA03_G20430 MA03_G26150 MA03_G26250 MA0…
2.81892e-16	592	1536	Protein phosphorylation	MA00_G03930 MA01_G00220 MA01_G00480 MA01_G00750 MA01_G01830 MA01_G04260 MA01_G04500 MA01_G04520 MA01_G04530 MA01_G05710 MA01_G05790 MA01_G06070 MA01_G06850 MA01_G06950 MA01_G08660 MA01_G08990 MA01_G10900 MA01_G11120 MA01_G11880 MA01_G13190 MA01_G14440 MA01_G14730 MA01_G14850 MA01_G14970 MA01_G15580 MA01_G15730 MA01_G15770 MA01_G15790 MA01_G15850 MA01_G16580 MA01_G16600 MA01_G18140 MA01_G18360 MA0…	3.51246e-05	62	130	Cell-cell junction	MA00_G02230 MA01_G02480 MA01_G17220 MA01_G17230 MA02_G01170 MA02_G02850 MA02_G04360 MA02_G04930 MA02_G13080 MA02_G21480 MA03_G04910 MA03_G11900 MA03_G12380 MA03_G13170 MA03_G24390 MA04_G09940 MA04_G17320 MA04_G21520 MA04_G22160 MA04_G24000 MA04_G34410 MA04_G34600 MA05_G07120 MA05_G11880 MA05_G14370 MA05_G17030 MA05_G18150 MA05_G27100 MA06_G08860 MA06_G14550 MA06_G31040 MA07_G03380 MA07_G03840 MA0…	3.15583e-16	574	1487	Protein kinase activity	MA00_G03930 MA01_G00220 MA01_G00750 MA01_G01830 MA01_G04260 MA01_G04500 MA01_G04520 MA01_G04530 MA01_G05710 MA01_G05790 MA01_G06070 MA01_G06850 MA01_G06950 MA01_G08660 MA01_G08990 MA01_G10900 MA01_G11120 MA01_G11880 MA01_G13190 MA01_G14440 MA01_G14730 MA01_G14850 MA01_G14970 MA01_G15580 MA01_G15730 MA01_G15770 MA01_G15790 MA01_G15850 MA01_G16580 MA01_G16600 MA01_G18140 MA01_G18360 MA01_G18680 MA0…
4.83268e-15	657	1758	Phosphorylation	MA00_G03930 MA01_G00220 MA01_G00480 MA01_G00750 MA01_G01830 MA01_G03570 MA01_G04260 MA01_G04500 MA01_G04520 MA01_G04530 MA01_G05170 MA01_G05710 MA01_G05790 MA01_G06070 MA01_G06850 MA01_G06950 MA01_G08660 MA01_G08990 MA01_G10900 MA01_G11120 MA01_G11880 MA01_G13190 MA01_G13590 MA01_G14440 MA01_G14730 MA01_G14850 MA01_G14970 MA01_G15040 MA01_G15580 MA01_G15730 MA01_G15770 MA01_G15790 MA01_G15850 MA0…	3.51246e-05	62	130	Plasmodesma	MA00_G02230 MA01_G02480 MA01_G17220 MA01_G17230 MA02_G01170 MA02_G02850 MA02_G04360 MA02_G04930 MA02_G13080 MA02_G21480 MA03_G04910 MA03_G11900 MA03_G12380 MA03_G13170 MA03_G24390 MA04_G09940 MA04_G17320 MA04_G21520 MA04_G22160 MA04_G24000 MA04_G34410 MA04_G34600 MA05_G07120 MA05_G11880 MA05_G14370 MA05_G17030 MA05_G18150 MA05_G27100 MA06_G08860 MA06_G14550 MA06_G31040 MA07_G03380 MA07_G03840 MA0…	6.21068e-12	459	1207	DNA-binding transcription factor activity	MA00_G00090 MA00_G00100 MA00_G01210 MA00_G03140 MA00_G05080 MA01_G00720 MA01_G01380 MA01_G03200 MA01_G05860 MA01_G11970 MA01_G12080 MA01_G12120 MA01_G13110 MA01_G14460 MA01_G15000 MA01_G15900 MA01_G18380 MA01_G18830 MA01_G19330 MA01_G20810 MA01_G21830 MA01_G21980 MA01_G22220 MA01_G22230 MA01_G22240 MA01_G22250 MA01_G23350 MA01_G23360 MA02_G00070 MA02_G02820 MA02_G02830 MA02_G06110 MA02_G07060 MA0…
5.93947e-09	855	2512	Phosphate-containing compound metabolic process	MA00_G01400 MA00_G03930 MA01_G00220 MA01_G00480 MA01_G00680 MA01_G00750 MA01_G01270 MA01_G01830 MA01_G02240 MA01_G02670 MA01_G03570 MA01_G04260 MA01_G04300 MA01_G04500 MA01_G04520 MA01_G04530 MA01_G05170 MA01_G05710 MA01_G05790 MA01_G06070 MA01_G06850 MA01_G06950 MA01_G08660 MA01_G08990 MA01_G10210 MA01_G10550 MA01_G10900 MA01_G11120 MA01_G11880 MA01_G12900 MA01_G13190 MA01_G13590 MA01_G13620 MA0…	3.51246e-05	62	130	Cell junction	MA00_G02230 MA01_G02480 MA01_G17220 MA01_G17230 MA02_G01170 MA02_G02850 MA02_G04360 MA02_G04930 MA02_G13080 MA02_G21480 MA03_G04910 MA03_G11900 MA03_G12380 MA03_G13170 MA03_G24390 MA04_G09940 MA04_G17320 MA04_G21520 MA04_G22160 MA04_G24000 MA04_G34410 MA04_G34600 MA05_G07120 MA05_G11880 MA05_G14370 MA05_G17030 MA05_G18150 MA05_G27100 MA06_G08860 MA06_G14550 MA06_G31040 MA07_G03380 MA07_G03840 MA0…	1.96365e-11	486	1299	Transcription regulator activity	MA00_G00090 MA00_G00100 MA00_G01210 MA00_G03140 MA00_G05080 MA01_G00720 MA01_G01380 MA01_G03200 MA01_G05860 MA01_G11970 MA01_G12080 MA01_G12120 MA01_G13110 MA01_G14020 MA01_G14460 MA01_G14650 MA01_G15000 MA01_G15900 MA01_G18380 MA01_G18830 MA01_G19330 MA01_G20810 MA01_G21830 MA01_G21980 MA01_G22220 MA01_G22230 MA01_G22240 MA01_G22250 MA01_G23350 MA01_G23360 MA02_G00070 MA02_G02820 MA02_G02830 MA0…
6.14511e-09	860	2531	Phosphorus metabolic process	MA00_G01400 MA00_G03930 MA01_G00220 MA01_G00480 MA01_G00680 MA01_G00750 MA01_G01270 MA01_G01830 MA01_G02240 MA01_G02670 MA01_G03570 MA01_G04260 MA01_G04300 MA01_G04500 MA01_G04520 MA01_G04530 MA01_G05170 MA01_G05710 MA01_G05790 MA01_G06070 MA01_G06850 MA01_G06950 MA01_G08660 MA01_G08990 MA01_G10210 MA01_G10550 MA01_G10900 MA01_G11120 MA01_G11880 MA01_G12900 MA01_G13190 MA01_G13590 MA01_G13620 MA0…	3.51246e-05	62	130	Symplast	MA00_G02230 MA01_G02480 MA01_G17220 MA01_G17230 MA02_G01170 MA02_G02850 MA02_G04360 MA02_G04930 MA02_G13080 MA02_G21480 MA03_G04910 MA03_G11900 MA03_G12380 MA03_G13170 MA03_G24390 MA04_G09940 MA04_G17320 MA04_G21520 MA04_G22160 MA04_G24000 MA04_G34410 MA04_G34600 MA05_G07120 MA05_G11880 MA05_G14370 MA05_G17030 MA05_G18150 MA05_G27100 MA06_G08860 MA06_G14550 MA06_G31040 MA07_G03380 MA07_G03840 MA0…	3.55216e-14	621	1668	Phosphotransferase activity, alcohol group as acceptor	MA00_G02300 MA00_G03930 MA01_G00220 MA01_G00750 MA01_G01830 MA01_G04260 MA01_G04500 MA01_G04520 MA01_G04530 MA01_G05710 MA01_G05790 MA01_G06070 MA01_G06850 MA01_G06950 MA01_G08660 MA01_G08990 MA01_G10210 MA01_G10900 MA01_G11120 MA01_G11880 MA01_G13190 MA01_G14440 MA01_G14450 MA01_G14730 MA01_G14850 MA01_G14970 MA01_G15040 MA01_G15580 MA01_G15730 MA01_G15770 MA01_G15790 MA01_G15850 MA01_G16580 MA0…
2.08959e-06	743	2224	Regulation of transcription, DNA-templated	MA00_G00090 MA00_G00100 MA00_G01170 MA00_G01210 MA00_G03140 MA00_G04960 MA00_G05080 MA01_G00720 MA01_G01380 MA01_G03200 MA01_G04220 MA01_G04340 MA01_G05860 MA01_G06450 MA01_G08850 MA01_G11970 MA01_G12080 MA01_G12150 MA01_G12390 MA01_G13110 MA01_G13890 MA01_G14020 MA01_G14460 MA01_G15000 MA01_G15340 MA01_G15900 MA01_G16110 MA01_G16770 MA01_G17450 MA01_G18380 MA01_G18580 MA01_G18830 MA01_G19330 MA0…	3.51246e-05	62	130	Anchoring junction	MA00_G02230 MA01_G02480 MA01_G17220 MA01_G17230 MA02_G01170 MA02_G02850 MA02_G04360 MA02_G04930 MA02_G13080 MA02_G21480 MA03_G04910 MA03_G11900 MA03_G12380 MA03_G13170 MA03_G24390 MA04_G09940 MA04_G17320 MA04_G21520 MA04_G22160 MA04_G24000 MA04_G34410 MA04_G34600 MA05_G07120 MA05_G11880 MA05_G14370 MA05_G17030 MA05_G18150 MA05_G27100 MA06_G08860 MA06_G14550 MA06_G31040 MA07_G03380 MA07_G03840 MA0…	3.55216e-14	642	1734	Kinase activity	MA00_G02300 MA00_G03930 MA01_G00220 MA01_G00540 MA01_G00750 MA01_G01830 MA01_G04260 MA01_G04500 MA01_G04520 MA01_G04530 MA01_G05170 MA01_G05710 MA01_G05790 MA01_G06070 MA01_G06850 MA01_G06950 MA01_G08660 MA01_G08990 MA01_G10210 MA01_G10900 MA01_G11120 MA01_G11880 MA01_G13190 MA01_G14440 MA01_G14450 MA01_G14730 MA01_G14850 MA01_G14970 MA01_G15040 MA01_G15580 MA01_G15730 MA01_G15770 MA01_G15790 MA0…
2.08959e-06	743	2224	Regulation of nucleic acid-templated transcription	MA00_G00090 MA00_G00100 MA00_G01170 MA00_G01210 MA00_G03140 MA00_G04960 MA00_G05080 MA01_G00720 MA01_G01380 MA01_G03200 MA01_G04220 MA01_G04340 MA01_G05860 MA01_G06450 MA01_G08850 MA01_G11970 MA01_G12080 MA01_G12150 MA01_G12390 MA01_G13110 MA01_G13890 MA01_G14020 MA01_G14460 MA01_G15000 MA01_G15340 MA01_G15900 MA01_G16110 MA01_G16770 MA01_G17450 MA01_G18380 MA01_G18580 MA01_G18830 MA01_G19330 MA0…	8.468e-07	92	196	Chloroplast thylakoid membrane	MA01_G00730 MA01_G02980 MA01_G04400 MA01_G07340 MA01_G08390 MA01_G10240 MA01_G14990 MA01_G18540 MA02_G08270 MA02_G09700 MA02_G11040 MA02_G11170 MA02_G12450 MA02_G14080 MA02_G14370 MA02_G15640 MA02_G16740 MA02_G18910 MA02_G22210 MA03_G00310 MA03_G02620 MA03_G02630 MA03_G03930 MA03_G08990 MA03_G09210 MA03_G18990 MA03_G21080 MA03_G26530 MA03_G26760 MA04_G00790 MA04_G04190 MA04_G12620 MA04_G25980 MA0…	0.0110316	135	371	Ubiquitin-protein transferase activity	MA01_G01690 MA01_G05660 MA01_G06750 MA01_G10950 MA01_G15330 MA01_G18190 MA01_G18280 MA01_G22540 MA02_G10520 MA02_G11470 MA02_G12310 MA02_G13280 MA02_G13670 MA02_G15500 MA02_G17320 MA02_G20090 MA02_G20380 MA02_G22630 MA03_G01740 MA03_G01930 MA03_G03660 MA03_G06110 MA03_G06270 MA03_G08070 MA03_G10800 MA03_G17190 MA03_G20520 MA03_G21530 MA03_G26970 MA04_G00170 MA04_G01440 MA04_G07400 MA04_G10660 MA0…
2.08959e-06	743	2224	Regulation of RNA biosynthetic process	MA00_G00090 MA00_G00100 MA00_G01170 MA00_G01210 MA00_G03140 MA00_G04960 MA00_G05080 MA01_G00720 MA01_G01380 MA01_G03200 MA01_G04220 MA01_G04340 MA01_G05860 MA01_G06450 MA01_G08850 MA01_G11970 MA01_G12080 MA01_G12150 MA01_G12390 MA01_G13110 MA01_G13890 MA01_G14020 MA01_G14460 MA01_G15000 MA01_G15340 MA01_G15900 MA01_G16110 MA01_G16770 MA01_G17450 MA01_G18380 MA01_G18580 MA01_G18830 MA01_G19330 MA0…	2.03046e-10	152	324	Extracellular region	MA00_G02230 MA00_G03630 MA00_G03830 MA01_G00320 MA01_G00500 MA01_G01030 MA01_G03800 MA01_G07810 MA01_G08800 MA01_G09230 MA01_G10550 MA01_G12960 MA01_G15050 MA01_G17230 MA01_G18540 MA01_G20350 MA02_G04360 MA02_G04930 MA02_G05480 MA02_G06870 MA02_G09260 MA02_G11590 MA02_G18110 MA02_G18570 MA02_G20620 MA02_G23830 MA03_G05070 MA03_G05090 MA03_G09740 MA03_G11870 MA03_G16480 MA03_G17050 MA03_G22370 MA0…	6.65154e-05	266	734	Sequence-specific DNA binding	MA00_G01210 MA00_G03140 MA00_G04960 MA00_G05080 MA01_G00720 MA01_G03200 MA01_G04340 MA01_G05860 MA01_G08890 MA01_G11970 MA01_G12080 MA01_G14460 MA01_G14720 MA01_G15000 MA01_G15900 MA01_G17450 MA01_G18380 MA01_G18830 MA01_G20810 MA01_G21980 MA01_G22220 MA01_G22230 MA01_G22240 MA01_G22250 MA01_G23360 MA02_G00280 MA02_G07780 MA02_G09110 MA02_G09320 MA02_G11530 MA02_G11850 MA02_G14570 MA02_G15040 MA0…
2.08959e-06	913	2785	Protein modification process	MA00_G01400 MA00_G01650 MA00_G03930 MA01_G00220 MA01_G00480 MA01_G00750 MA01_G01270 MA01_G01590 MA01_G01610 MA01_G01690 MA01_G01830 MA01_G02200 MA01_G04260 MA01_G04500 MA01_G04520 MA01_G04530 MA01_G05660 MA01_G05700 MA01_G05710 MA01_G05790 MA01_G06070 MA01_G06750 MA01_G06850 MA01_G06950 MA01_G08660 MA01_G08990 MA01_G10370 MA01_G10900 MA01_G10950 MA01_G11120 MA01_G11860 MA01_G11880 MA01_G12360 MA0…	1.03695e-06	92	197	Plastid thylakoid membrane	MA01_G00730 MA01_G02980 MA01_G04400 MA01_G07340 MA01_G08390 MA01_G10240 MA01_G14990 MA01_G18540 MA02_G08270 MA02_G09700 MA02_G11040 MA02_G11170 MA02_G12450 MA02_G14080 MA02_G14370 MA02_G15640 MA02_G16740 MA02_G18910 MA02_G22210 MA03_G00310 MA03_G02620 MA03_G02630 MA03_G03930 MA03_G08990 MA03_G09210 MA03_G18990 MA03_G21080 MA03_G26530 MA03_G26760 MA04_G00790 MA04_G04190 MA04_G12620 MA04_G25980 MA0…	0.0116139	138	381	Ubiquitin-like protein transferase activity	MA01_G01690 MA01_G05660 MA01_G06750 MA01_G10950 MA01_G15330 MA01_G18190 MA01_G18280 MA01_G22540 MA02_G10520 MA02_G11470 MA02_G12310 MA02_G13280 MA02_G13670 MA02_G15500 MA02_G17320 MA02_G20090 MA02_G20380 MA02_G22630 MA03_G01740 MA03_G01930 MA03_G03660 MA03_G05450 MA03_G06110 MA03_G06270 MA03_G08070 MA03_G10800 MA03_G17190 MA03_G20520 MA03_G21530 MA03_G26970 MA04_G00170 MA04_G01440 MA04_G07400 MA0…
2.08959e-06	913	2785	Cellular protein modification process	MA00_G01400 MA00_G01650 MA00_G03930 MA01_G00220 MA01_G00480 MA01_G00750 MA01_G01270 MA01_G01590 MA01_G01610 MA01_G01690 MA01_G01830 MA01_G02200 MA01_G04260 MA01_G04500 MA01_G04520 MA01_G04530 MA01_G05660 MA01_G05700 MA01_G05710 MA01_G05790 MA01_G06070 MA01_G06750 MA01_G06850 MA01_G06950 MA01_G08660 MA01_G08990 MA01_G10370 MA01_G10900 MA01_G10950 MA01_G11120 MA01_G11860 MA01_G11880 MA01_G12360 MA0…	5.51886e-08	113	242	Photosynthetic membrane	MA01_G00730 MA01_G02980 MA01_G04400 MA01_G07340 MA01_G08390 MA01_G10240 MA01_G14990 MA01_G18540 MA01_G23600 MA02_G08270 MA02_G09700 MA02_G11040 MA02_G11170 MA02_G12450 MA02_G13540 MA02_G14080 MA02_G14370 MA02_G15640 MA02_G16740 MA02_G18910 MA02_G22210 MA03_G00310 MA03_G02620 MA03_G02630 MA03_G03930 MA03_G07810 MA03_G08990 MA03_G09210 MA03_G18990 MA03_G21080 MA03_G26530 MA03_G26760 MA04_G00790 MA0…	4.52576e-09	622	1772	Oxidoreductase activity	MA00_G02230 MA00_G02940 MA00_G04490 MA00_G04600 MA00_G04770 MA01_G01390 MA01_G01590 MA01_G02200 MA01_G03650 MA01_G03820 MA01_G03830 MA01_G04300 MA01_G05190 MA01_G05310 MA01_G05480 MA01_G05780 MA01_G08390 MA01_G11540 MA01_G11590 MA01_G13550 MA01_G13710 MA01_G15470 MA01_G15500 MA01_G15510 MA01_G16980 MA01_G17920 MA01_G18020 MA01_G18400 MA01_G21520 MA01_G21760 MA01_G21770 MA01_G22760 MA01_G23400 MA0…
3.89209e-05	769	2350	Regulation of macromolecule biosynthetic process	MA00_G00090 MA00_G00100 MA00_G01170 MA00_G01210 MA00_G03140 MA00_G04960 MA00_G05080 MA01_G00720 MA01_G01380 MA01_G03200 MA01_G04220 MA01_G04340 MA01_G05860 MA01_G06450 MA01_G08850 MA01_G11970 MA01_G12080 MA01_G12150 MA01_G12390 MA01_G13110 MA01_G13590 MA01_G13890 MA01_G14020 MA01_G14460 MA01_G15000 MA01_G15340 MA01_G15900 MA01_G16110 MA01_G16350 MA01_G16770 MA01_G17450 MA01_G18380 MA01_G18580 MA0…	7.37067e-06	80	172	Cell wall	MA00_G02230 MA01_G01030 MA01_G03800 MA01_G07810 MA01_G12960 MA01_G15050 MA01_G17230 MA02_G04360 MA02_G04930 MA02_G05480 MA02_G09260 MA02_G11590 MA02_G18110 MA03_G05070 MA03_G05090 MA03_G23720 MA03_G27690 MA04_G11990 MA04_G22440 MA04_G28140 MA04_G31830 MA04_G32010 MA04_G33940 MA04_G34410 MA05_G07230 MA05_G16870 MA05_G17510 MA05_G20060 MA05_G21700 MA05_G24260 MA05_G24510 MA05_G29090 MA05_G29110 MA0…	1.1303e-09	679	1940	Transferase activity, transferring phosphorus-containing groups	MA00_G01420 MA00_G02300 MA00_G03930 MA01_G00220 MA01_G00540 MA01_G00680 MA01_G00750 MA01_G01830 MA01_G04260 MA01_G04500 MA01_G04520 MA01_G04530 MA01_G05170 MA01_G05710 MA01_G05790 MA01_G06070 MA01_G06850 MA01_G06950 MA01_G07600 MA01_G08360 MA01_G08660 MA01_G08990 MA01_G10210 MA01_G10900 MA01_G11120 MA01_G11880 MA01_G13190 MA01_G14440 MA01_G14450 MA01_G14730 MA01_G14850 MA01_G14970 MA01_G15040 MA0…
3.89209e-05	767	2344	Regulation of cellular macromolecule biosynthetic process	MA00_G00090 MA00_G00100 MA00_G01170 MA00_G01210 MA00_G03140 MA00_G04960 MA00_G05080 MA01_G00720 MA01_G01380 MA01_G03200 MA01_G04220 MA01_G04340 MA01_G05860 MA01_G06450 MA01_G08850 MA01_G11970 MA01_G12080 MA01_G12150 MA01_G12390 MA01_G13110 MA01_G13590 MA01_G13890 MA01_G14020 MA01_G14460 MA01_G15000 MA01_G15340 MA01_G15900 MA01_G16110 MA01_G16350 MA01_G16770 MA01_G17450 MA01_G18380 MA01_G18580 MA0…	8.87815e-06	81	176	External encapsulating structure	MA00_G02230 MA01_G01030 MA01_G03800 MA01_G07810 MA01_G12960 MA01_G15050 MA01_G17230 MA02_G04360 MA02_G04930 MA02_G05480 MA02_G09260 MA02_G11590 MA02_G18110 MA03_G05070 MA03_G05090 MA03_G23720 MA03_G27690 MA04_G11990 MA04_G22440 MA04_G28140 MA04_G31830 MA04_G32010 MA04_G33940 MA04_G34410 MA05_G07230 MA05_G16870 MA05_G17510 MA05_G20060 MA05_G21700 MA05_G24260 MA05_G24510 MA05_G29090 MA05_G29110 MA0…	2.51949e-06	965	2969	Catalytic activity, acting on a protein	MA00_G00560 MA00_G01400 MA00_G02250 MA00_G03930 MA01_G00220 MA01_G00320 MA01_G00500 MA01_G00750 MA01_G01270 MA01_G01590 MA01_G01690 MA01_G01830 MA01_G02200 MA01_G02700 MA01_G02990 MA01_G03250 MA01_G04260 MA01_G04500 MA01_G04520 MA01_G04530 MA01_G05660 MA01_G05710 MA01_G05790 MA01_G06070 MA01_G06750 MA01_G06850 MA01_G06950 MA01_G07740 MA01_G08660 MA01_G08990 MA01_G09230 MA01_G10900 MA01_G10950 MA0…
3.89209e-05	777	2376	Regulation of biosynthetic process	MA00_G00090 MA00_G00100 MA00_G01170 MA00_G01210 MA00_G03140 MA00_G04960 MA00_G05080 MA01_G00720 MA01_G01380 MA01_G03200 MA01_G04220 MA01_G04340 MA01_G05860 MA01_G06450 MA01_G06580 MA01_G08850 MA01_G11970 MA01_G12080 MA01_G12150 MA01_G12390 MA01_G13110 MA01_G13590 MA01_G13890 MA01_G14020 MA01_G14460 MA01_G15000 MA01_G15340 MA01_G15900 MA01_G16110 MA01_G16350 MA01_G16770 MA01_G17450 MA01_G18380 MA0…	0.0172877	35	78	Anchored component of plasma membrane	MA02_G02850 MA02_G16750 MA03_G06590 MA03_G13090 MA03_G33000 MA04_G14410 MA04_G25440 MA04_G27070 MA04_G29810 MA04_G29820 MA05_G14370 MA05_G18150 MA05_G22260 MA06_G02270 MA06_G09320 MA06_G14550 MA06_G20310 MA06_G31040 MA07_G03380 MA07_G05370 MA07_G06460 MA07_G14420 MA07_G18930 MA08_G24180 MA08_G34830 MA09_G08620 MA09_G09080 MA09_G10750 MA09_G23580 MA09_G30270 MA10_G00760 MA10_G05560 MA10_G11530 MA1…	5.64112e-05	791	2438	DNA binding	MA00_G00090 MA00_G00100 MA00_G00580 MA00_G01210 MA00_G02630 MA00_G03140 MA00_G03940 MA00_G04960 MA00_G05080 MA01_G00720 MA01_G01580 MA01_G02480 MA01_G02530 MA01_G03200 MA01_G04180 MA01_G04220 MA01_G04340 MA01_G04350 MA01_G05120 MA01_G05860 MA01_G08360 MA01_G08470 MA01_G08890 MA01_G11970 MA01_G12080 MA01_G12150 MA01_G13100 MA01_G13110 MA01_G13890 MA01_G14460 MA01_G14720 MA01_G15000 MA01_G15530 MA0…
5.55088e-05	753	2305	Regulation of RNA metabolic process	MA00_G00090 MA00_G00100 MA00_G01170 MA00_G01210 MA00_G03140 MA00_G04960 MA00_G05080 MA01_G00720 MA01_G01380 MA01_G03200 MA01_G04220 MA01_G04340 MA01_G05860 MA01_G06450 MA01_G08850 MA01_G10610 MA01_G11970 MA01_G12080 MA01_G12150 MA01_G12390 MA01_G13110 MA01_G13890 MA01_G14020 MA01_G14460 MA01_G15000 MA01_G15340 MA01_G15900 MA01_G16110 MA01_G16770 MA01_G17450 MA01_G18380 MA01_G18580 MA01_G18830 MA0…	3.64371e-06	100	224	Thylakoid membrane	MA01_G00730 MA01_G02980 MA01_G04400 MA01_G07340 MA01_G08390 MA01_G10240 MA01_G14990 MA01_G18540 MA01_G23600 MA02_G08270 MA02_G09700 MA02_G11040 MA02_G11170 MA02_G12450 MA02_G14080 MA02_G14370 MA02_G15640 MA02_G16740 MA02_G18910 MA02_G22210 MA03_G00310 MA03_G02620 MA03_G02630 MA03_G03930 MA03_G08990 MA03_G09210 MA03_G18990 MA03_G21080 MA03_G26530 MA03_G26760 MA04_G00790 MA04_G04190 MA04_G12620 MA0…	0.0136444	405	1251	Transition metal ion binding	MA00_G01330 MA00_G02940 MA00_G03500 MA00_G03940 MA00_G04400 MA01_G01140 MA01_G01860 MA01_G02200 MA01_G03700 MA01_G04300 MA01_G04340 MA01_G05780 MA01_G06450 MA01_G07480 MA01_G08390 MA01_G13710 MA01_G14430 MA01_G17230 MA01_G18960 MA01_G20960 MA01_G22760 MA02_G00570 MA02_G01040 MA02_G02570 MA02_G03930 MA02_G05270 MA02_G05390 MA02_G05400 MA02_G08780 MA02_G09950 MA02_G10770 MA02_G11960 MA02_G12240 MA0…
4.46699e-05	773	2367	Regulation of cellular biosynthetic process	MA00_G00090 MA00_G00100 MA00_G01170 MA00_G01210 MA00_G03140 MA00_G04960 MA00_G05080 MA01_G00720 MA01_G01380 MA01_G03200 MA01_G04220 MA01_G04340 MA01_G05860 MA01_G06450 MA01_G08850 MA01_G11970 MA01_G12080 MA01_G12150 MA01_G12390 MA01_G13110 MA01_G13590 MA01_G13890 MA01_G14020 MA01_G14460 MA01_G15000 MA01_G15340 MA01_G15900 MA01_G16110 MA01_G16350 MA01_G16770 MA01_G17450 MA01_G18380 MA01_G18580 MA0…	7.74262e-06	104	239	Chloroplast thylakoid	MA01_G00730 MA01_G02980 MA01_G04400 MA01_G07340 MA01_G08390 MA01_G10240 MA01_G14990 MA01_G18540 MA02_G01050 MA02_G08270 MA02_G09700 MA02_G11040 MA02_G11170 MA02_G12450 MA02_G14080 MA02_G14370 MA02_G15640 MA02_G16740 MA02_G18910 MA02_G22210 MA03_G00310 MA03_G02620 MA03_G02630 MA03_G03930 MA03_G08990 MA03_G09210 MA03_G18990 MA03_G21080 MA03_G22570 MA03_G26530 MA03_G26760 MA04_G00400 MA04_G00790 MA0…	5.64112e-05	859	2665	ATP binding	MA00_G02300 MA00_G03930 MA01_G00510 MA01_G00750 MA01_G00990 MA01_G01320 MA01_G01830 MA01_G02240 MA01_G02990 MA01_G03380 MA01_G03650 MA01_G04200 MA01_G04260 MA01_G04320 MA01_G04500 MA01_G04520 MA01_G04530 MA01_G05170 MA01_G05710 MA01_G05790 MA01_G06070 MA01_G06850 MA01_G06870 MA01_G06950 MA01_G07230 MA01_G08050 MA01_G08660 MA01_G08990 MA01_G10210 MA01_G10900 MA01_G11120 MA01_G11610 MA01_G11880 MA0…
0.000148284	756	2333	Regulation of nucleobase-containing compound metabolic process	MA00_G00090 MA00_G00100 MA00_G01170 MA00_G01210 MA00_G03140 MA00_G04960 MA00_G05080 MA01_G00720 MA01_G01380 MA01_G03200 MA01_G04220 MA01_G04340 MA01_G05860 MA01_G06450 MA01_G08850 MA01_G10610 MA01_G11970 MA01_G12080 MA01_G12150 MA01_G12390 MA01_G13110 MA01_G13890 MA01_G14020 MA01_G14460 MA01_G15000 MA01_G15340 MA01_G15900 MA01_G16110 MA01_G16770 MA01_G17450 MA01_G18380 MA01_G18580 MA01_G18830 MA0…	8.87815e-06	104	240	Plastid thylakoid	MA01_G00730 MA01_G02980 MA01_G04400 MA01_G07340 MA01_G08390 MA01_G10240 MA01_G14990 MA01_G18540 MA02_G01050 MA02_G08270 MA02_G09700 MA02_G11040 MA02_G11170 MA02_G12450 MA02_G14080 MA02_G14370 MA02_G15640 MA02_G16740 MA02_G18910 MA02_G22210 MA03_G00310 MA03_G02620 MA03_G02630 MA03_G03930 MA03_G08990 MA03_G09210 MA03_G18990 MA03_G21080 MA03_G22570 MA03_G26530 MA03_G26760 MA04_G00400 MA04_G00790 MA0…	0.018906	427	1330	Transporter activity	MA00_G01770 MA00_G01960 MA00_G02850 MA00_G04010 MA00_G04980 MA01_G00350 MA01_G00990 MA01_G01260 MA01_G01320 MA01_G01620 MA01_G02070 MA01_G02090 MA01_G03290 MA01_G03370 MA01_G03380 MA01_G03660 MA01_G04010 MA01_G05190 MA01_G05470 MA01_G08050 MA01_G09070 MA01_G09520 MA01_G10070 MA01_G10600 MA01_G11610 MA01_G12110 MA01_G13520 MA01_G14230 MA01_G16150 MA01_G17070 MA01_G17210 MA01_G18740 MA01_G18750 MA0…
0.000175173	771	2387	Transcription, DNA-templated	MA00_G00090 MA00_G00100 MA00_G01170 MA00_G01210 MA00_G03140 MA00_G04960 MA00_G05080 MA01_G00720 MA01_G01380 MA01_G03200 MA01_G04220 MA01_G04340 MA01_G05860 MA01_G06450 MA01_G06500 MA01_G08360 MA01_G08850 MA01_G11970 MA01_G12080 MA01_G12150 MA01_G12390 MA01_G12950 MA01_G13110 MA01_G13890 MA01_G14020 MA01_G14460 MA01_G14720 MA01_G15000 MA01_G15340 MA01_G15900 MA01_G16110 MA01_G16770 MA01_G17450 MA0…	0.00413656	52	120	Supramolecular polymer	MA01_G07110 MA01_G10570 MA02_G01900 MA02_G03350 MA02_G19010 MA02_G21770 MA03_G00980 MA03_G11380 MA03_G19260 MA03_G31540 MA04_G05500 MA04_G11950 MA04_G12490 MA04_G22320 MA04_G24690 MA04_G26700 MA04_G32830 MA04_G33440 MA04_G33460 MA04_G36480 MA04_G39000 MA05_G10460 MA05_G11850 MA05_G12090 MA05_G16910 MA06_G02330 MA06_G05080 MA06_G10030 MA06_G17580 MA06_G21310 MA06_G29170 MA06_G36800 MA07_G00550 MA0…	0.000103779	878	2742	Adenyl ribonucleotide binding	MA00_G02300 MA00_G03930 MA01_G00510 MA01_G00750 MA01_G00990 MA01_G01320 MA01_G01830 MA01_G02240 MA01_G02990 MA01_G03380 MA01_G03650 MA01_G04200 MA01_G04260 MA01_G04320 MA01_G04500 MA01_G04520 MA01_G04530 MA01_G05170 MA01_G05710 MA01_G05790 MA01_G06070 MA01_G06850 MA01_G06870 MA01_G06950 MA01_G07230 MA01_G08050 MA01_G08660 MA01_G08990 MA01_G10210 MA01_G10900 MA01_G11120 MA01_G11610 MA01_G11880 MA0…
0.000175173	771	2387	Nucleic acid-templated transcription	MA00_G00090 MA00_G00100 MA00_G01170 MA00_G01210 MA00_G03140 MA00_G04960 MA00_G05080 MA01_G00720 MA01_G01380 MA01_G03200 MA01_G04220 MA01_G04340 MA01_G05860 MA01_G06450 MA01_G06500 MA01_G08360 MA01_G08850 MA01_G11970 MA01_G12080 MA01_G12150 MA01_G12390 MA01_G12950 MA01_G13110 MA01_G13890 MA01_G14020 MA01_G14460 MA01_G14720 MA01_G15000 MA01_G15340 MA01_G15900 MA01_G16110 MA01_G16770 MA01_G17450 MA0…	0.00413656	52	120	Supramolecular fiber	MA01_G07110 MA01_G10570 MA02_G01900 MA02_G03350 MA02_G19010 MA02_G21770 MA03_G00980 MA03_G11380 MA03_G19260 MA03_G31540 MA04_G05500 MA04_G11950 MA04_G12490 MA04_G22320 MA04_G24690 MA04_G26700 MA04_G32830 MA04_G33440 MA04_G33460 MA04_G36480 MA04_G39000 MA05_G10460 MA05_G11850 MA05_G12090 MA05_G16910 MA06_G02330 MA06_G05080 MA06_G10030 MA06_G17580 MA06_G21310 MA06_G29170 MA06_G36800 MA07_G00550 MA0…	0.000192193	878	2753	Adenyl nucleotide binding	MA00_G02300 MA00_G03930 MA01_G00510 MA01_G00750 MA01_G00990 MA01_G01320 MA01_G01830 MA01_G02240 MA01_G02990 MA01_G03380 MA01_G03650 MA01_G04200 MA01_G04260 MA01_G04320 MA01_G04500 MA01_G04520 MA01_G04530 MA01_G05170 MA01_G05710 MA01_G05790 MA01_G06070 MA01_G06850 MA01_G06870 MA01_G06950 MA01_G07230 MA01_G08050 MA01_G08660 MA01_G08990 MA01_G10210 MA01_G10900 MA01_G11120 MA01_G11610 MA01_G11880 MA0…
7.36723e-05	855	2649	Regulation of cellular metabolic process	MA00_G00090 MA00_G00100 MA00_G01170 MA00_G01210 MA00_G03140 MA00_G04960 MA00_G05080 MA01_G00480 MA01_G00720 MA01_G01380 MA01_G03200 MA01_G04220 MA01_G04340 MA01_G05860 MA01_G06450 MA01_G06580 MA01_G08850 MA01_G10610 MA01_G11970 MA01_G12080 MA01_G12150 MA01_G12360 MA01_G12390 MA01_G13110 MA01_G13590 MA01_G13890 MA01_G14020 MA01_G14460 MA01_G15000 MA01_G15340 MA01_G15900 MA01_G16110 MA01_G16350 MA0…	0.00413656	52	120	Polymeric cytoskeletal fiber	MA01_G07110 MA01_G10570 MA02_G01900 MA02_G03350 MA02_G19010 MA02_G21770 MA03_G00980 MA03_G11380 MA03_G19260 MA03_G31540 MA04_G05500 MA04_G11950 MA04_G12490 MA04_G22320 MA04_G24690 MA04_G26700 MA04_G32830 MA04_G33440 MA04_G33460 MA04_G36480 MA04_G39000 MA05_G10460 MA05_G11850 MA05_G12090 MA05_G16910 MA06_G02330 MA06_G05080 MA06_G10030 MA06_G17580 MA06_G21310 MA06_G29170 MA06_G36800 MA07_G00550 MA0…	4.18113e-06	1245	3916	Transferase activity	MA00_G00070 MA00_G00080 MA00_G00410 MA00_G00730 MA00_G01420 MA00_G01620 MA00_G01780 MA00_G01790 MA00_G02300 MA00_G03930 MA00_G05340 MA01_G00220 MA01_G00540 MA01_G00680 MA01_G00750 MA01_G01030 MA01_G01680 MA01_G01690 MA01_G01830 MA01_G02100 MA01_G03500 MA01_G03800 MA01_G04260 MA01_G04500 MA01_G04520 MA01_G04530 MA01_G05090 MA01_G05170 MA01_G05660 MA01_G05700 MA01_G05710 MA01_G05790 MA01_G06070 MA0…
0.000191058	771	2389	RNA biosynthetic process	MA00_G00090 MA00_G00100 MA00_G01170 MA00_G01210 MA00_G03140 MA00_G04960 MA00_G05080 MA01_G00720 MA01_G01380 MA01_G03200 MA01_G04220 MA01_G04340 MA01_G05860 MA01_G06450 MA01_G06500 MA01_G08360 MA01_G08850 MA01_G11970 MA01_G12080 MA01_G12150 MA01_G12390 MA01_G12950 MA01_G13110 MA01_G13890 MA01_G14020 MA01_G14460 MA01_G14720 MA01_G15000 MA01_G15340 MA01_G15900 MA01_G16110 MA01_G16770 MA01_G17450 MA0…	0.00746116	49	114	Microtubule	MA01_G07110 MA01_G10570 MA02_G01900 MA02_G03350 MA02_G19010 MA02_G21770 MA03_G00980 MA03_G11380 MA03_G19260 MA03_G31540 MA04_G05500 MA04_G11950 MA04_G12490 MA04_G22320 MA04_G26700 MA04_G32830 MA04_G33440 MA04_G33460 MA04_G36480 MA04_G39000 MA05_G10460 MA05_G11850 MA05_G12090 MA05_G16910 MA06_G02330 MA06_G10030 MA06_G17580 MA06_G21310 MA06_G29170 MA06_G36800 MA07_G00550 MA07_G01810 MA07_G02200 MA0…	0.000810782	845	2669	Metal ion binding	MA00_G01330 MA00_G02230 MA00_G02460 MA00_G02940 MA00_G03090 MA00_G03500 MA00_G03940 MA00_G04400 MA01_G01140 MA01_G01860 MA01_G02200 MA01_G02670 MA01_G03570 MA01_G03700 MA01_G04200 MA01_G04260 MA01_G04300 MA01_G04340 MA01_G04500 MA01_G04520 MA01_G04530 MA01_G05190 MA01_G05780 MA01_G06450 MA01_G06930 MA01_G07300 MA01_G07480 MA01_G08020 MA01_G08390 MA01_G08530 MA01_G09690 MA01_G10480 MA01_G10490 MA0…
0.000288154	825	2577	Regulation of nitrogen compound metabolic process	MA00_G00090 MA00_G00100 MA00_G01170 MA00_G01210 MA00_G03140 MA00_G04960 MA00_G05080 MA01_G00480 MA01_G00720 MA01_G01380 MA01_G03200 MA01_G04220 MA01_G04340 MA01_G05860 MA01_G06450 MA01_G08850 MA01_G10610 MA01_G11970 MA01_G12080 MA01_G12150 MA01_G12360 MA01_G12390 MA01_G13110 MA01_G13590 MA01_G13890 MA01_G14020 MA01_G14460 MA01_G15000 MA01_G15340 MA01_G15900 MA01_G16110 MA01_G16770 MA01_G17450 MA0…	2.75289e-06	133	316	Thylakoid	MA01_G00730 MA01_G02480 MA01_G02980 MA01_G04400 MA01_G07340 MA01_G08390 MA01_G09730 MA01_G10240 MA01_G10550 MA01_G14990 MA01_G18540 MA01_G23600 MA02_G01050 MA02_G08270 MA02_G09700 MA02_G11040 MA02_G11170 MA02_G12450 MA02_G13540 MA02_G14080 MA02_G14370 MA02_G15640 MA02_G16740 MA02_G18190 MA02_G18910 MA02_G22210 MA03_G00310 MA03_G02620 MA03_G02630 MA03_G03930 MA03_G04910 MA03_G07810 MA03_G08990 MA0…	0.00123767	863	2738	Cation binding	MA00_G01330 MA00_G02230 MA00_G02460 MA00_G02940 MA00_G03090 MA00_G03500 MA00_G03940 MA00_G04400 MA01_G01140 MA01_G01860 MA01_G02200 MA01_G02670 MA01_G03570 MA01_G03700 MA01_G04200 MA01_G04260 MA01_G04300 MA01_G04340 MA01_G04500 MA01_G04520 MA01_G04530 MA01_G05190 MA01_G05780 MA01_G06450 MA01_G06930 MA01_G07300 MA01_G07480 MA01_G08020 MA01_G08390 MA01_G08530 MA01_G09690 MA01_G10480 MA01_G10490 MA0…
0.000106376	925	2891	Organic cyclic compound biosynthetic process	MA00_G00090 MA00_G00100 MA00_G01170 MA00_G01210 MA00_G03140 MA00_G04960 MA00_G05080 MA01_G00540 MA01_G00680 MA01_G00720 MA01_G01380 MA01_G03200 MA01_G04220 MA01_G04340 MA01_G05170 MA01_G05780 MA01_G05860 MA01_G06450 MA01_G06500 MA01_G08360 MA01_G08850 MA01_G11970 MA01_G12080 MA01_G12150 MA01_G12390 MA01_G12900 MA01_G12950 MA01_G13110 MA01_G13710 MA01_G13890 MA01_G14020 MA01_G14230 MA01_G14460 MA0…	0.0373511	46	113	Intrinsic component of plasma membrane	MA01_G20480 MA02_G02850 MA02_G16750 MA02_G17920 MA03_G06590 MA03_G13090 MA03_G18700 MA03_G27350 MA03_G33000 MA04_G14410 MA04_G23290 MA04_G25440 MA04_G26710 MA04_G27070 MA04_G29810 MA04_G29820 MA05_G14370 MA05_G18150 MA05_G22260 MA06_G02270 MA06_G09320 MA06_G12130 MA06_G14550 MA06_G20310 MA06_G24250 MA06_G31040 MA07_G03380 MA07_G05370 MA07_G06460 MA07_G14420 MA07_G18930 MA08_G19240 MA08_G24180 MA0…	0.00308297	938	3010	Purine ribonucleoside triphosphate binding	MA00_G02300 MA00_G03930 MA01_G00510 MA01_G00600 MA01_G00750 MA01_G00990 MA01_G01320 MA01_G01830 MA01_G02240 MA01_G02990 MA01_G03380 MA01_G03650 MA01_G04200 MA01_G04260 MA01_G04320 MA01_G04500 MA01_G04520 MA01_G04530 MA01_G05170 MA01_G05710 MA01_G05790 MA01_G06070 MA01_G06850 MA01_G06870 MA01_G06950 MA01_G07230 MA01_G08050 MA01_G08660 MA01_G08990 MA01_G10210 MA01_G10570 MA01_G10900 MA01_G11120 MA0…
0.000291303	832	2602	Regulation of primary metabolic process	MA00_G00090 MA00_G00100 MA00_G01170 MA00_G01210 MA00_G03140 MA00_G04960 MA00_G05080 MA01_G00480 MA01_G00720 MA01_G01380 MA01_G03200 MA01_G04220 MA01_G04340 MA01_G05860 MA01_G06450 MA01_G06580 MA01_G08850 MA01_G10610 MA01_G11970 MA01_G12080 MA01_G12150 MA01_G12360 MA01_G12390 MA01_G13110 MA01_G13590 MA01_G13890 MA01_G14020 MA01_G14460 MA01_G15000 MA01_G15340 MA01_G15900 MA01_G16110 MA01_G16770 MA0…	0.00065918	109	277	Plastid membrane	MA01_G00730 MA01_G02090 MA01_G02980 MA01_G04400 MA01_G07340 MA01_G08390 MA01_G10240 MA01_G14990 MA01_G18540 MA01_G22370 MA02_G08270 MA02_G09700 MA02_G11040 MA02_G11170 MA02_G12450 MA02_G14080 MA02_G14370 MA02_G15640 MA02_G16030 MA02_G16740 MA02_G18910 MA02_G22210 MA03_G00310 MA03_G02620 MA03_G02630 MA03_G03020 MA03_G03930 MA03_G08990 MA03_G09210 MA03_G18990 MA03_G21080 MA03_G26530 MA03_G26760 MA0…	0.00344574	978	3149	Carbohydrate derivative binding	MA00_G02300 MA00_G03930 MA01_G00510 MA01_G00600 MA01_G00750 MA01_G00990 MA01_G01320 MA01_G01830 MA01_G02240 MA01_G02630 MA01_G02990 MA01_G03380 MA01_G03650 MA01_G04200 MA01_G04260 MA01_G04320 MA01_G04500 MA01_G04520 MA01_G04530 MA01_G05170 MA01_G05710 MA01_G05790 MA01_G06070 MA01_G06850 MA01_G06870 MA01_G06950 MA01_G07230 MA01_G08050 MA01_G08660 MA01_G08990 MA01_G10210 MA01_G10570 MA01_G10900 MA0…
0.000524254	836	2626	Nucleobase-containing compound biosynthetic process	MA00_G00090 MA00_G00100 MA00_G01170 MA00_G01210 MA00_G03140 MA00_G04960 MA00_G05080 MA01_G00680 MA01_G00720 MA01_G01380 MA01_G03200 MA01_G04220 MA01_G04340 MA01_G05170 MA01_G05860 MA01_G06450 MA01_G06500 MA01_G08360 MA01_G08850 MA01_G11970 MA01_G12080 MA01_G12150 MA01_G12390 MA01_G12950 MA01_G13110 MA01_G13890 MA01_G14020 MA01_G14230 MA01_G14460 MA01_G14720 MA01_G15000 MA01_G15340 MA01_G15900 MA0…	2.41476e-07	358	979	Cell periphery	MA00_G00810 MA00_G01700 MA00_G02230 MA00_G04980 MA01_G00050 MA01_G00990 MA01_G01030 MA01_G01260 MA01_G01510 MA01_G02480 MA01_G03800 MA01_G05470 MA01_G07110 MA01_G07810 MA01_G08210 MA01_G08660 MA01_G09070 MA01_G10900 MA01_G11500 MA01_G12960 MA01_G14660 MA01_G15050 MA01_G15940 MA01_G17070 MA01_G17220 MA01_G17230 MA01_G20480 MA01_G22490 MA02_G00840 MA02_G01170 MA02_G02850 MA02_G03310 MA02_G04360 MA0…	0.00449174	957	3087	Purine ribonucleotide binding	MA00_G02300 MA00_G03930 MA01_G00510 MA01_G00600 MA01_G00750 MA01_G00990 MA01_G01320 MA01_G01830 MA01_G02240 MA01_G02990 MA01_G03380 MA01_G03650 MA01_G04200 MA01_G04260 MA01_G04320 MA01_G04500 MA01_G04520 MA01_G04530 MA01_G05170 MA01_G05710 MA01_G05790 MA01_G06070 MA01_G06850 MA01_G06870 MA01_G06950 MA01_G07230 MA01_G08050 MA01_G08660 MA01_G08990 MA01_G10210 MA01_G10570 MA01_G10900 MA01_G11120 MA0…
4.46699e-05	1096	3447	Regulation of cellular process	MA00_G00090 MA00_G00100 MA00_G00460 MA00_G01170 MA00_G01210 MA00_G01430 MA00_G03140 MA00_G03930 MA00_G04960 MA00_G05080 MA01_G00030 MA01_G00050 MA01_G00480 MA01_G00720 MA01_G01380 MA01_G03200 MA01_G04220 MA01_G04260 MA01_G04300 MA01_G04340 MA01_G05710 MA01_G05860 MA01_G06450 MA01_G06580 MA01_G07560 MA01_G08660 MA01_G08850 MA01_G09070 MA01_G09880 MA01_G10610 MA01_G11080 MA01_G11970 MA01_G12080 MA0…	0.00120186	255	738	Plasma membrane	MA00_G01700 MA00_G04980 MA01_G00050 MA01_G00990 MA01_G01260 MA01_G01510 MA01_G02480 MA01_G05470 MA01_G08210 MA01_G08660 MA01_G09070 MA01_G10900 MA01_G11500 MA01_G14660 MA01_G15940 MA01_G17070 MA01_G17220 MA01_G20480 MA01_G22490 MA02_G00840 MA02_G01170 MA02_G02850 MA02_G03310 MA02_G04550 MA02_G04580 MA02_G04960 MA02_G06250 MA02_G13080 MA02_G13200 MA02_G16750 MA02_G17220 MA02_G17920 MA02_G19610 MA0…	0.00436417	968	3123	Ribonucleotide binding	MA00_G02300 MA00_G03930 MA01_G00510 MA01_G00600 MA01_G00750 MA01_G00990 MA01_G01320 MA01_G01830 MA01_G02240 MA01_G02990 MA01_G03380 MA01_G03650 MA01_G04200 MA01_G04260 MA01_G04320 MA01_G04500 MA01_G04520 MA01_G04530 MA01_G05170 MA01_G05710 MA01_G05790 MA01_G06070 MA01_G06850 MA01_G06870 MA01_G06950 MA01_G07230 MA01_G08050 MA01_G08660 MA01_G08990 MA01_G10210 MA01_G10570 MA01_G10900 MA01_G11120 MA0…
0.000223077	940	2958	Macromolecule modification	MA00_G01400 MA00_G01650 MA00_G03930 MA00_G04050 MA01_G00220 MA01_G00480 MA01_G00750 MA01_G01270 MA01_G01590 MA01_G01610 MA01_G01690 MA01_G01830 MA01_G02200 MA01_G04260 MA01_G04500 MA01_G04520 MA01_G04530 MA01_G04620 MA01_G05660 MA01_G05700 MA01_G05710 MA01_G05790 MA01_G06070 MA01_G06620 MA01_G06750 MA01_G06850 MA01_G06950 MA01_G08660 MA01_G08990 MA01_G10370 MA01_G10900 MA01_G10950 MA01_G11120 MA0…						0.00606392	960	3105	Purine nucleotide binding	MA00_G02300 MA00_G03930 MA01_G00510 MA01_G00600 MA01_G00750 MA01_G00990 MA01_G01320 MA01_G01830 MA01_G02240 MA01_G02990 MA01_G03380 MA01_G03650 MA01_G04200 MA01_G04260 MA01_G04320 MA01_G04500 MA01_G04520 MA01_G04530 MA01_G05170 MA01_G05710 MA01_G05790 MA01_G06070 MA01_G06850 MA01_G06870 MA01_G06950 MA01_G07230 MA01_G08050 MA01_G08660 MA01_G08990 MA01_G10210 MA01_G10570 MA01_G10900 MA01_G11120 MA0…
0.000742207	879	2777	Heterocycle biosynthetic process	MA00_G00090 MA00_G00100 MA00_G01170 MA00_G01210 MA00_G03140 MA00_G04960 MA00_G05080 MA01_G00540 MA01_G00680 MA01_G00720 MA01_G01380 MA01_G03200 MA01_G04220 MA01_G04340 MA01_G05170 MA01_G05860 MA01_G06450 MA01_G06500 MA01_G08360 MA01_G08850 MA01_G11970 MA01_G12080 MA01_G12150 MA01_G12390 MA01_G12900 MA01_G12950 MA01_G13110 MA01_G13890 MA01_G14020 MA01_G14230 MA01_G14460 MA01_G14720 MA01_G15000 MA0…						0.003514	1069	3461	Nucleotide binding	MA00_G02300 MA00_G03930 MA01_G00510 MA01_G00600 MA01_G00750 MA01_G00990 MA01_G01320 MA01_G01830 MA01_G02240 MA01_G02990 MA01_G03380 MA01_G03650 MA01_G04200 MA01_G04260 MA01_G04320 MA01_G04500 MA01_G04520 MA01_G04530 MA01_G05170 MA01_G05710 MA01_G05790 MA01_G06070 MA01_G06850 MA01_G06870 MA01_G06950 MA01_G07230 MA01_G08050 MA01_G08660 MA01_G08990 MA01_G10210 MA01_G10570 MA01_G10900 MA01_G11120 MA0…
0.000802076	889	2813	Aromatic compound biosynthetic process	MA00_G00090 MA00_G00100 MA00_G01170 MA00_G01210 MA00_G01780 MA00_G01790 MA00_G03140 MA00_G04960 MA00_G05080 MA01_G00680 MA01_G00720 MA01_G01380 MA01_G03200 MA01_G04220 MA01_G04340 MA01_G05170 MA01_G05860 MA01_G06450 MA01_G06500 MA01_G08360 MA01_G08850 MA01_G11970 MA01_G12080 MA01_G12150 MA01_G12390 MA01_G12950 MA01_G13110 MA01_G13890 MA01_G14020 MA01_G14230 MA01_G14460 MA01_G14720 MA01_G15000 MA0…						0.003514	1069	3461	Nucleoside phosphate binding	MA00_G02300 MA00_G03930 MA01_G00510 MA01_G00600 MA01_G00750 MA01_G00990 MA01_G01320 MA01_G01830 MA01_G02240 MA01_G02990 MA01_G03380 MA01_G03650 MA01_G04200 MA01_G04260 MA01_G04320 MA01_G04500 MA01_G04520 MA01_G04530 MA01_G05170 MA01_G05710 MA01_G05790 MA01_G06070 MA01_G06850 MA01_G06870 MA01_G06950 MA01_G07230 MA01_G08050 MA01_G08660 MA01_G08990 MA01_G10210 MA01_G10570 MA01_G10900 MA01_G11120 MA0…
0.000135795	1177	3745	Regulation of biological process	MA00_G00090 MA00_G00100 MA00_G00460 MA00_G01170 MA00_G01210 MA00_G01430 MA00_G03140 MA00_G03830 MA00_G03930 MA00_G04960 MA00_G05080 MA01_G00030 MA01_G00050 MA01_G00220 MA01_G00480 MA01_G00720 MA01_G01380 MA01_G03200 MA01_G04220 MA01_G04260 MA01_G04300 MA01_G04340 MA01_G05420 MA01_G05710 MA01_G05820 MA01_G05860 MA01_G06450 MA01_G06580 MA01_G07560 MA01_G08660 MA01_G08850 MA01_G09070 MA01_G09880 MA0…						0.00436417	1073	3481	Anion binding	MA00_G02300 MA00_G03930 MA01_G00510 MA01_G00600 MA01_G00750 MA01_G00990 MA01_G01320 MA01_G01830 MA01_G02200 MA01_G02240 MA01_G02990 MA01_G03380 MA01_G03650 MA01_G04200 MA01_G04260 MA01_G04320 MA01_G04500 MA01_G04520 MA01_G04530 MA01_G05170 MA01_G05710 MA01_G05790 MA01_G06070 MA01_G06850 MA01_G06870 MA01_G06950 MA01_G07230 MA01_G07800 MA01_G08050 MA01_G08660 MA01_G08990 MA01_G10210 MA01_G10360 MA0…
0.0012072	1246	4033	Biological regulation	MA00_G00090 MA00_G00100 MA00_G00460 MA00_G01170 MA00_G01210 MA00_G01430 MA00_G03140 MA00_G03830 MA00_G03930 MA00_G04960 MA00_G05080 MA01_G00030 MA01_G00050 MA01_G00220 MA01_G00480 MA01_G00720 MA01_G00990 MA01_G01380 MA01_G03200 MA01_G04080 MA01_G04220 MA01_G04260 MA01_G04300 MA01_G04340 MA01_G04390 MA01_G05420 MA01_G05710 MA01_G05820 MA01_G05860 MA01_G06450 MA01_G06580 MA01_G07560 MA01_G08660 MA0…						0.00477642	1122	3652	Small molecule binding	MA00_G02300 MA00_G03930 MA01_G00510 MA01_G00600 MA01_G00750 MA01_G00990 MA01_G01320 MA01_G01830 MA01_G02200 MA01_G02240 MA01_G02990 MA01_G03380 MA01_G03650 MA01_G04200 MA01_G04260 MA01_G04320 MA01_G04500 MA01_G04520 MA01_G04530 MA01_G05170 MA01_G05710 MA01_G05790 MA01_G06070 MA01_G06850 MA01_G06870 MA01_G06950 MA01_G07230 MA01_G07800 MA01_G08050 MA01_G08660 MA01_G08990 MA01_G10210 MA01_G10570 MA0…

## Sheet: BraBTH0vs1d
Table S5: Gene enrichment analysis of DEGs of BraBTH1d: Brazilian cultivar Fusarium oxysporum f. sp. cubense tropical race 4 (FocTR4) one day treated with BTH (benzothiadiazole)
Biological Process					Cellular component					Molecular Functions					Pathways
Enrichment FDR	Genes in list	Total genes	Functional Category	Genes of BP	Enrichment FDR	Genes in list	Total genes	Functional Category	Genes of BP	Enrichment FDR	Genes in list	Total genes	Functional Category	Genes of BP	Enrichment FDR	Genes in list	Total genes	Functional Category	Genes of BP
8.24243e-05	11	15	Regulation of microtubule cytoskeleton organization	MA01_G03390 MA03_G31540 MA04_G33440 MA04_G36480 MA05_G11850 MA06_G31220 MA06_G36800 MA07_G00550 MA07_G28100 MA08_G19570 MA09_G09020	0.00210216	5	5	Spindle midzone	MA04_G36480 MA04_G39000 MA05_G06270 MA05_G11850 MA07_G13510	8.09973e-15	42	70	Microtubule motor activity	MA01_G00510 MA01_G13820 MA01_G16610 MA02_G13770 MA02_G20880 MA03_G07700 MA03_G10550 MA03_G11380 MA03_G24260 MA04_G01990 MA04_G11670 MA04_G25880 MA04_G38640 MA05_G01980 MA05_G26320 MA06_G15190 MA06_G26000 MA06_G35010 MA06_G38480 MA07_G01130 MA07_G05890 MA07_G14250 MA07_G15310 MA07_G17640 MA07_G19460 MA07_G28620 MA08_G06600 MA08_G10230 MA08_G11490 MA08_G22270 MA09_G01640 MA09_G04060 MA09_G07050 MA0…	0.0233601	9	18	Steroid biosynthesis	MA01_G05780 MA03_G01370 MA03_G30890 MA04_G03700 MA05_G21190 MA06_G07790 MA06_G11320 MA07_G10430 MA07_G28990
6.55861e-14	42	71	Microtubule-based movement	MA01_G00510 MA01_G13820 MA01_G16610 MA02_G13770 MA02_G20880 MA03_G07700 MA03_G10550 MA03_G11380 MA03_G24260 MA04_G01990 MA04_G11670 MA04_G25880 MA04_G38640 MA05_G01980 MA05_G26320 MA06_G15190 MA06_G26000 MA06_G35010 MA06_G38480 MA07_G01130 MA07_G05890 MA07_G14250 MA07_G15310 MA07_G17640 MA07_G19460 MA07_G28620 MA08_G06600 MA08_G10230 MA08_G11490 MA08_G22270 MA09_G01640 MA09_G04060 MA09_G07050 MA0…	0.0108647	4	4	Chromocenter	MA06_G20860 MA08_G07730 MA09_G20810 MA10_G10510	1.63972e-07	21	35	Structural constituent of cytoskeleton	MA01_G10570 MA02_G03350 MA02_G19010 MA03_G19260 MA04_G05500 MA04_G11950 MA05_G00250 MA05_G10460 MA05_G12090 MA05_G14760 MA05_G24120 MA05_G29040 MA06_G02330 MA06_G10030 MA06_G17580 MA06_G21310 MA07_G01810 MA07_G19240 MA08_G33660 MA10_G12820 MA11_G24030	0.0233601	18	51	Biosynthesis of nucleotide sugars	MA01_G00130 MA02_G02410 MA02_G19280 MA03_G28150 MA04_G08270 MA04_G23630 MA05_G10180 MA05_G24340 MA06_G01570 MA06_G06710 MA06_G19740 MA06_G28330 MA07_G15120 MA08_G21680 MA08_G31340 MA10_G23230 MA11_G05730 MA11_G17680
1.51566e-12	42	76	Movement of cell or subcellular component	MA01_G00510 MA01_G13820 MA01_G16610 MA02_G13770 MA02_G20880 MA03_G07700 MA03_G10550 MA03_G11380 MA03_G24260 MA04_G01990 MA04_G11670 MA04_G25880 MA04_G38640 MA05_G01980 MA05_G26320 MA06_G15190 MA06_G26000 MA06_G35010 MA06_G38480 MA07_G01130 MA07_G05890 MA07_G14250 MA07_G15310 MA07_G17640 MA07_G19460 MA07_G28620 MA08_G06600 MA08_G10230 MA08_G11490 MA08_G22270 MA09_G01640 MA09_G04060 MA09_G07050 MA0…	0.0419346	3	3	Condensin complex	MA07_G17920 MA09_G09250 MA09_G15330	0.000120158	14	25	Oxidoreductase activity, acting on paired donors, with oxidation of a pair of donors resulting in the reduction of molecular oxygen to two molecules of water	MA01_G05780 MA03_G01370 MA03_G03560 MA05_G14110 MA05_G31710 MA06_G11320 MA06_G29360 MA07_G03130 MA08_G02560 MA08_G21900 MA10_G03470 MA11_G03900 MA11_G19510 MA11_G23050	0.0421158	18	57	Amino sugar and nucleotide sugar metabolism	MA01_G00130 MA02_G02410 MA02_G19280 MA03_G28150 MA04_G23630 MA05_G10180 MA05_G24340 MA06_G01570 MA06_G06710 MA06_G19740 MA06_G28330 MA07_G06220 MA07_G15120 MA08_G21680 MA08_G31340 MA10_G23230 MA11_G05730 MA11_G17680
0.000256825	15	28	Lignin metabolic process	MA03_G09740 MA03_G16480 MA03_G22370 MA04_G06170 MA04_G19980 MA06_G06630 MA06_G32140 MA06_G35560 MA06_G35830 MA09_G03340 MA09_G03370 MA09_G03710 MA09_G17350 MA09_G28950 MA11_G03210	0.0419346	3	3	Outer kinetochore	MA04_G33440 MA05_G02620 MA09_G12990	1.01339e-05	19	36	Oxidoreductase activity, acting on diphenols and related substances as donors, oxygen as acceptor	MA03_G09740 MA03_G16480 MA03_G22370 MA06_G06630 MA06_G31080 MA06_G35560 MA06_G35830 MA07_G03540 MA08_G09150 MA08_G09160 MA08_G09170 MA08_G09180 MA09_G03340 MA09_G03370 MA09_G03710 MA09_G17350 MA09_G28950 MA10_G20510 MA11_G03210	0.0036529	116	515	Biosynthesis of secondary metabolites	MA00_G02230 MA01_G00130 MA01_G00210 MA01_G05780 MA01_G09270 MA01_G18910 MA02_G02410 MA02_G04360 MA02_G07400 MA02_G14300 MA02_G18360 MA02_G19280 MA02_G22720 MA02_G23730 MA03_G01370 MA03_G04860 MA03_G06900 MA03_G07340 MA03_G08390 MA03_G21680 MA03_G24830 MA03_G27870 MA03_G28150 MA03_G28520 MA03_G29270 MA03_G30760 MA03_G30890 MA03_G32130 MA04_G00870 MA04_G01000 MA04_G01060 MA04_G03700 MA04_G06170 MA0…
3.97185e-09	32	60	Xyloglucan metabolic process	MA01_G02080 MA01_G03800 MA01_G07810 MA01_G17640 MA02_G23520 MA03_G01940 MA03_G05070 MA03_G05090 MA03_G10120 MA03_G10180 MA03_G25610 MA04_G02280 MA05_G21700 MA05_G24260 MA06_G20400 MA07_G02600 MA07_G10730 MA07_G12210 MA07_G15950 MA08_G04960 MA08_G13100 MA08_G15680 MA08_G23620 MA08_G31280 MA08_G34660 MA09_G13330 MA09_G15240 MA09_G24090 MA09_G30560 MA10_G17880 MA10_G23400 MA11_G02990	0.0419346	3	3	Chromosome passenger complex	MA04_G39000 MA05_G06270 MA07_G13510	5.34167e-08	28	54	Xyloglucan:xyloglucosyl transferase activity	MA01_G02080 MA01_G03800 MA01_G07810 MA02_G23520 MA03_G01940 MA03_G05070 MA03_G05090 MA03_G10180 MA04_G02280 MA05_G21700 MA05_G24260 MA06_G20400 MA07_G02600 MA07_G10730 MA07_G12210 MA07_G15950 MA08_G04960 MA08_G13100 MA08_G15680 MA08_G23620 MA08_G31280 MA08_G34660 MA09_G13330 MA09_G15240 MA09_G24090 MA09_G30560 MA10_G17880 MA10_G23400	0.0260935	192	986	Metabolic pathways	MA00_G02230 MA01_G00130 MA01_G00210 MA01_G01200 MA01_G01390 MA01_G02200 MA01_G05780 MA01_G08650 MA01_G09270 MA01_G11430 MA01_G18540 MA01_G18700 MA01_G18910 MA02_G02410 MA02_G04360 MA02_G07400 MA02_G11150 MA02_G12240 MA02_G14300 MA02_G14560 MA02_G18360 MA02_G19280 MA02_G22720 MA02_G23730 MA03_G01370 MA03_G03930 MA03_G04640 MA03_G04860 MA03_G07340 MA03_G08390 MA03_G13710 MA03_G20610 MA03_G20730 MA0…
1.64106e-06	28	60	Plant-type cell wall organization	MA01_G12960 MA02_G05480 MA02_G18110 MA02_G20620 MA02_G20630 MA02_G23830 MA03_G10180 MA04_G01360 MA04_G03340 MA04_G21500 MA04_G22440 MA04_G28140 MA04_G32010 MA04_G33650 MA05_G07380 MA06_G33930 MA07_G02250 MA07_G10350 MA07_G14770 MA07_G15030 MA07_G15460 MA09_G24560 MA10_G22600 MA10_G26550 MA11_G14440 MA11_G20290 MA11_G21280 MA11_G21980	0.00210216	6	7	MCM complex	MA01_G16970 MA02_G04040 MA06_G15460 MA08_G26580 MA09_G27520 MA10_G30700	2.56019e-16	65	135	Microtubule binding	MA01_G00510 MA01_G13820 MA01_G16610 MA02_G11320 MA02_G13770 MA02_G20880 MA02_G23530 MA03_G06330 MA03_G07700 MA03_G10550 MA03_G11380 MA03_G23510 MA03_G24260 MA04_G01990 MA04_G06270 MA04_G11670 MA04_G22320 MA04_G24650 MA04_G25880 MA04_G33440 MA04_G36480 MA04_G38640 MA05_G01980 MA05_G11080 MA05_G11850 MA05_G26320 MA06_G12730 MA06_G15190 MA06_G26000 MA06_G35010 MA06_G38480 MA07_G01130 MA07_G02200 MA0…
1.58163e-08	40	90	Hemicellulose metabolic process	MA01_G02080 MA01_G03800 MA01_G07810 MA01_G17640 MA01_G22020 MA02_G17210 MA02_G23520 MA02_G24240 MA03_G01640 MA03_G01940 MA03_G05070 MA03_G05090 MA03_G10120 MA03_G10180 MA03_G25610 MA04_G02280 MA05_G21700 MA05_G24260 MA06_G11610 MA06_G20400 MA07_G02600 MA07_G10730 MA07_G12210 MA07_G15460 MA07_G15950 MA08_G04960 MA08_G13100 MA08_G15680 MA08_G23620 MA08_G31280 MA08_G34660 MA09_G13330 MA09_G15240 MA0…	0.0406651	6	11	Spindle microtubule	MA04_G33440 MA04_G39000 MA05_G06270 MA07_G13510 MA09_G12990 MA09_G20810	9.81724e-12	47	98	Cytoskeletal motor activity	MA01_G00510 MA01_G13820 MA01_G16610 MA02_G12530 MA02_G13770 MA02_G20880 MA02_G21770 MA03_G07700 MA03_G10550 MA03_G11380 MA03_G24260 MA04_G01990 MA04_G07550 MA04_G11670 MA04_G25880 MA04_G38640 MA05_G01980 MA05_G26320 MA06_G15190 MA06_G26000 MA06_G35010 MA06_G38480 MA07_G01130 MA07_G05890 MA07_G14250 MA07_G15310 MA07_G17640 MA07_G19460 MA07_G26670 MA07_G28620 MA08_G03720 MA08_G06600 MA08_G10230 MA0…
9.7318e-05	24	56	Steroid biosynthetic process	MA01_G05780 MA01_G13710 MA01_G20780 MA02_G24940 MA03_G01370 MA03_G03170 MA03_G30890 MA04_G03700 MA04_G22460 MA04_G32060 MA04_G35960 MA05_G03310 MA05_G04020 MA05_G21190 MA06_G07790 MA06_G11320 MA07_G10430 MA07_G28370 MA07_G28990 MA08_G04910 MA08_G32150 MA08_G34050 MA09_G03480 MA09_G06770	0.0267747	7	13	Cytoplasmic microtubule	MA01_G07110 MA04_G36480 MA05_G11850 MA07_G24480 MA08_G09940 MA09_G06810 MA11_G05390	6.28161e-14	65	148	Tubulin binding	MA01_G00510 MA01_G13820 MA01_G16610 MA02_G11320 MA02_G13770 MA02_G20880 MA02_G23530 MA03_G06330 MA03_G07700 MA03_G10550 MA03_G11380 MA03_G23510 MA03_G24260 MA04_G01990 MA04_G06270 MA04_G11670 MA04_G22320 MA04_G24650 MA04_G25880 MA04_G33440 MA04_G36480 MA04_G38640 MA05_G01980 MA05_G11080 MA05_G11850 MA05_G26320 MA06_G12730 MA06_G15190 MA06_G26000 MA06_G35010 MA06_G38480 MA07_G01130 MA07_G02200 MA0…
3.11484e-18	92	215	Microtubule-based process	MA01_G00510 MA01_G03390 MA01_G07110 MA01_G10570 MA01_G13820 MA01_G16610 MA01_G17160 MA02_G03350 MA02_G13770 MA02_G19010 MA02_G20880 MA02_G21770 MA02_G23530 MA03_G07700 MA03_G10550 MA03_G11380 MA03_G19260 MA03_G24260 MA03_G31540 MA04_G01990 MA04_G05500 MA04_G11670 MA04_G11950 MA04_G22320 MA04_G25880 MA04_G33440 MA04_G36480 MA04_G38640 MA04_G39000 MA05_G00250 MA05_G01980 MA05_G06270 MA05_G10460 MA0…	0.00742414	10	20	Cyclin-dependent protein kinase holoenzyme complex	MA01_G00480 MA03_G12790 MA03_G22120 MA04_G30320 MA06_G00930 MA06_G09600 MA09_G11970 MA09_G14500 MA09_G28820 MA10_G30180	1.40615e-08	51	132	Glucosyltransferase activity	MA01_G02080 MA01_G03800 MA01_G07810 MA01_G16360 MA01_G17750 MA01_G18500 MA02_G23520 MA02_G23730 MA03_G01940 MA03_G03110 MA03_G05070 MA03_G05090 MA03_G10180 MA03_G14070 MA03_G15100 MA03_G16630 MA03_G25420 MA04_G02280 MA05_G00630 MA05_G05810 MA05_G21700 MA05_G24260 MA06_G00590 MA06_G12350 MA06_G20400 MA07_G02070 MA07_G02600 MA07_G10730 MA07_G12210 MA07_G15950 MA08_G01150 MA08_G04960 MA08_G05160 MA0…
3.14768e-08	42	99	Cell wall polysaccharide metabolic process	MA01_G02080 MA01_G03800 MA01_G07810 MA01_G17640 MA01_G22020 MA02_G17210 MA02_G23520 MA02_G24240 MA03_G01640 MA03_G01940 MA03_G05070 MA03_G05090 MA03_G10120 MA03_G10180 MA03_G25610 MA04_G01360 MA04_G02280 MA05_G21700 MA05_G24260 MA06_G11610 MA06_G20400 MA07_G02600 MA07_G10730 MA07_G12210 MA07_G14770 MA07_G15460 MA07_G15950 MA08_G04960 MA08_G13100 MA08_G15680 MA08_G23620 MA08_G31280 MA08_G34660 MA0…	0.0397889	7	14	DNA polymerase complex	MA01_G06830 MA01_G17630 MA03_G17950 MA06_G16220 MA06_G30570 MA09_G17360 MA10_G07140	7.44052e-09	60	165	Peroxidase activity	MA00_G02230 MA00_G03690 MA01_G03820 MA01_G16980 MA02_G04360 MA02_G04920 MA02_G17250 MA02_G17260 MA02_G17270 MA02_G17280 MA02_G22420 MA02_G22450 MA03_G02790 MA03_G03420 MA03_G04630 MA03_G05770 MA03_G13910 MA03_G21640 MA04_G06420 MA04_G13290 MA05_G15650 MA05_G16920 MA05_G21290 MA05_G22740 MA05_G27300 MA05_G27310 MA05_G29360 MA05_G31950 MA06_G00650 MA06_G02220 MA06_G16060 MA06_G16090 MA06_G16100 MA0…
4.94282e-05	27	65	Steroid metabolic process	MA01_G05780 MA01_G13710 MA01_G20780 MA02_G24940 MA03_G01370 MA03_G03170 MA03_G06900 MA03_G09050 MA03_G30890 MA04_G03700 MA04_G22460 MA04_G32060 MA04_G35960 MA05_G03310 MA05_G04020 MA05_G21190 MA06_G02400 MA06_G07790 MA06_G11320 MA07_G10430 MA07_G28370 MA07_G28990 MA08_G04910 MA08_G32150 MA08_G34050 MA09_G03480 MA09_G06770	4.37527e-14	55	114	Microtubule	MA01_G03390 MA01_G07110 MA01_G10570 MA02_G03350 MA02_G19010 MA02_G21770 MA03_G11380 MA03_G19260 MA03_G31540 MA04_G05500 MA04_G11950 MA04_G22320 MA04_G33440 MA04_G36480 MA04_G39000 MA05_G00250 MA05_G06270 MA05_G10460 MA05_G11850 MA05_G12090 MA05_G14760 MA05_G24120 MA05_G29040 MA06_G02330 MA06_G10030 MA06_G17580 MA06_G21310 MA06_G26020 MA06_G31220 MA06_G36800 MA07_G00550 MA07_G01620 MA07_G01810 MA0…	1.50041e-08	60	168	Oxidoreductase activity, acting on peroxide as acceptor	MA00_G02230 MA00_G03690 MA01_G03820 MA01_G16980 MA02_G04360 MA02_G04920 MA02_G17250 MA02_G17260 MA02_G17270 MA02_G17280 MA02_G22420 MA02_G22450 MA03_G02790 MA03_G03420 MA03_G04630 MA03_G05770 MA03_G13910 MA03_G21640 MA04_G06420 MA04_G13290 MA05_G15650 MA05_G16920 MA05_G21290 MA05_G22740 MA05_G27300 MA05_G27310 MA05_G29360 MA05_G31950 MA06_G00650 MA06_G02220 MA06_G16060 MA06_G16090 MA06_G16100 MA0…
1.44803e-08	50	126	Hydrogen peroxide catabolic process	MA00_G02230 MA00_G03690 MA01_G03820 MA01_G16980 MA02_G04360 MA02_G04920 MA02_G17250 MA02_G17260 MA02_G17270 MA02_G17280 MA02_G22420 MA03_G03420 MA03_G04630 MA03_G13910 MA03_G21640 MA04_G06420 MA04_G13290 MA05_G15650 MA05_G21290 MA05_G22740 MA05_G27300 MA05_G27310 MA05_G31950 MA06_G00650 MA06_G02220 MA06_G16060 MA06_G16100 MA06_G19750 MA06_G23680 MA06_G24120 MA06_G27160 MA06_G32140 MA07_G09220 MA0…	3.96434e-14	57	120	Supramolecular polymer	MA01_G03390 MA01_G07110 MA01_G10570 MA02_G03350 MA02_G19010 MA02_G21770 MA03_G11380 MA03_G19260 MA03_G31540 MA04_G05500 MA04_G11950 MA04_G22320 MA04_G33440 MA04_G36480 MA04_G39000 MA05_G00250 MA05_G06270 MA05_G10460 MA05_G11850 MA05_G12090 MA05_G14760 MA05_G24120 MA05_G27650 MA05_G29040 MA06_G02330 MA06_G10030 MA06_G17580 MA06_G21310 MA06_G26020 MA06_G31220 MA06_G36800 MA07_G00550 MA07_G01620 MA0…	1.33118e-19	153	444	Heme binding	MA00_G02230 MA00_G02940 MA00_G03690 MA01_G03330 MA01_G03820 MA01_G11430 MA01_G13430 MA01_G16980 MA02_G04360 MA02_G04920 MA02_G05030 MA02_G05270 MA02_G17250 MA02_G17260 MA02_G17270 MA02_G17280 MA02_G22420 MA02_G22450 MA02_G24940 MA03_G03420 MA03_G04630 MA03_G06900 MA03_G07340 MA03_G08430 MA03_G08450 MA03_G09050 MA03_G12260 MA03_G13910 MA03_G15420 MA03_G17870 MA03_G18090 MA03_G18550 MA03_G18890 MA0…
1.32335e-09	57	144	Cell wall biogenesis	MA01_G02080 MA01_G03800 MA01_G07810 MA01_G17640 MA01_G22020 MA02_G17210 MA02_G23520 MA02_G24240 MA03_G01640 MA03_G01940 MA03_G05070 MA03_G05090 MA03_G10180 MA03_G10710 MA03_G25610 MA04_G01360 MA04_G01480 MA04_G02280 MA04_G03340 MA04_G33650 MA05_G05810 MA05_G21700 MA05_G24260 MA06_G03800 MA06_G11610 MA06_G20400 MA06_G23440 MA06_G32190 MA07_G02070 MA07_G02600 MA07_G10730 MA07_G12210 MA07_G12840 MA0…	3.96434e-14	57	120	Supramolecular fiber	MA01_G03390 MA01_G07110 MA01_G10570 MA02_G03350 MA02_G19010 MA02_G21770 MA03_G11380 MA03_G19260 MA03_G31540 MA04_G05500 MA04_G11950 MA04_G22320 MA04_G33440 MA04_G36480 MA04_G39000 MA05_G00250 MA05_G06270 MA05_G10460 MA05_G11850 MA05_G12090 MA05_G14760 MA05_G24120 MA05_G27650 MA05_G29040 MA06_G02330 MA06_G10030 MA06_G17580 MA06_G21310 MA06_G26020 MA06_G31220 MA06_G36800 MA07_G00550 MA07_G01620 MA0…	6.75346e-18	154	466	Tetrapyrrole binding	MA00_G02230 MA00_G02940 MA00_G03690 MA01_G03330 MA01_G03820 MA01_G11430 MA01_G13430 MA01_G16980 MA02_G04360 MA02_G04920 MA02_G05030 MA02_G05270 MA02_G17250 MA02_G17260 MA02_G17270 MA02_G17280 MA02_G22420 MA02_G22450 MA02_G24940 MA03_G03420 MA03_G03930 MA03_G04630 MA03_G06900 MA03_G07340 MA03_G08430 MA03_G08450 MA03_G09050 MA03_G12260 MA03_G13910 MA03_G15420 MA03_G17870 MA03_G18090 MA03_G18550 MA0…
1.44803e-08	51	130	Hydrogen peroxide metabolic process	MA00_G02230 MA00_G03690 MA01_G03820 MA01_G16980 MA02_G04360 MA02_G04920 MA02_G17250 MA02_G17260 MA02_G17270 MA02_G17280 MA02_G22420 MA03_G03420 MA03_G04630 MA03_G13910 MA03_G21640 MA04_G06420 MA04_G13290 MA05_G15650 MA05_G21290 MA05_G22740 MA05_G27300 MA05_G27310 MA05_G31950 MA06_G00650 MA06_G02220 MA06_G03800 MA06_G16060 MA06_G16100 MA06_G19750 MA06_G23680 MA06_G24120 MA06_G27160 MA06_G32140 MA0…	3.96434e-14	57	120	Polymeric cytoskeletal fiber	MA01_G03390 MA01_G07110 MA01_G10570 MA02_G03350 MA02_G19010 MA02_G21770 MA03_G11380 MA03_G19260 MA03_G31540 MA04_G05500 MA04_G11950 MA04_G22320 MA04_G33440 MA04_G36480 MA04_G39000 MA05_G00250 MA05_G06270 MA05_G10460 MA05_G11850 MA05_G12090 MA05_G14760 MA05_G24120 MA05_G27650 MA05_G29040 MA06_G02330 MA06_G10030 MA06_G17580 MA06_G21310 MA06_G26020 MA06_G31220 MA06_G36800 MA07_G00550 MA07_G01620 MA0…	2.76424e-17	156	482	Hydrolase activity, hydrolyzing O-glycosyl compounds	MA00_G01970 MA01_G02080 MA01_G03800 MA01_G06340 MA01_G07810 MA01_G08280 MA01_G11720 MA01_G14300 MA01_G20350 MA02_G02280 MA02_G02580 MA02_G02590 MA02_G03720 MA02_G03760 MA02_G05310 MA02_G07270 MA02_G12480 MA02_G16750 MA02_G18550 MA02_G23470 MA02_G23520 MA02_G23670 MA03_G01940 MA03_G05070 MA03_G05090 MA03_G08740 MA03_G10180 MA03_G10820 MA03_G14720 MA03_G20730 MA03_G23790 MA03_G28110 MA03_G29480 MA0…
1.0832e-11	72	185	Cell wall organization	MA01_G02080 MA01_G07810 MA01_G12960 MA02_G05480 MA02_G06020 MA02_G18110 MA02_G20280 MA02_G20620 MA02_G20630 MA02_G21670 MA02_G23830 MA03_G01940 MA03_G05670 MA03_G05680 MA03_G05690 MA03_G10180 MA03_G23720 MA04_G01360 MA04_G03340 MA04_G18910 MA04_G18920 MA04_G20040 MA04_G20250 MA04_G21500 MA04_G22440 MA04_G28140 MA04_G29830 MA04_G32010 MA04_G33470 MA04_G33650 MA04_G40060 MA05_G05810 MA05_G07380 MA0…	1.34435e-10	53	127	Apoplast	MA00_G03630 MA01_G02080 MA01_G03800 MA01_G07810 MA01_G15320 MA01_G18540 MA02_G18570 MA02_G23520 MA03_G01940 MA03_G05070 MA03_G05090 MA03_G09740 MA03_G10180 MA03_G16480 MA03_G22370 MA04_G02280 MA04_G37090 MA05_G17510 MA05_G21700 MA05_G24260 MA06_G06630 MA06_G20400 MA06_G35560 MA06_G35830 MA07_G02600 MA07_G10730 MA07_G12210 MA07_G15950 MA08_G04960 MA08_G13100 MA08_G14740 MA08_G15680 MA08_G19730 MA0…	1.47169e-09	89	279	Cytoskeletal protein binding	MA01_G00510 MA01_G05200 MA01_G13820 MA01_G16610 MA02_G08590 MA02_G08930 MA02_G11320 MA02_G12530 MA02_G13770 MA02_G17970 MA02_G20880 MA02_G23530 MA03_G06330 MA03_G07700 MA03_G09560 MA03_G10550 MA03_G11380 MA03_G23510 MA03_G24260 MA04_G01990 MA04_G06270 MA04_G10750 MA04_G11670 MA04_G22320 MA04_G24650 MA04_G24710 MA04_G25880 MA04_G33440 MA04_G36480 MA04_G38640 MA05_G01980 MA05_G11080 MA05_G11850 MA0…
1.30005e-06	40	103	Mitotic cell cycle process	MA01_G00480 MA01_G03390 MA01_G09880 MA01_G19490 MA03_G07080 MA03_G11390 MA03_G12790 MA03_G22120 MA03_G31540 MA04_G30320 MA04_G39000 MA05_G05810 MA05_G06270 MA06_G00930 MA06_G15680 MA06_G31220 MA06_G36800 MA07_G00550 MA07_G02070 MA07_G13510 MA07_G17920 MA07_G28100 MA08_G18630 MA08_G19570 MA09_G09020 MA09_G09100 MA09_G09250 MA09_G11970 MA09_G14500 MA09_G15330 MA09_G16230 MA09_G16310 MA09_G20810 MA0…	0.0329758	10	24	Chromosome, centromeric region	MA01_G18210 MA03_G07080 MA04_G12110 MA04_G33440 MA04_G39000 MA05_G02620 MA06_G36420 MA09_G09100 MA09_G12990 MA09_G20810	2.23282e-12	120	382	Oxidoreductase activity, acting on paired donors, with incorporation or reduction of molecular oxygen	MA00_G02940 MA01_G02200 MA01_G03330 MA01_G05780 MA01_G13430 MA01_G13710 MA01_G20780 MA02_G05270 MA02_G21790 MA02_G24940 MA03_G01370 MA03_G03560 MA03_G06900 MA03_G07340 MA03_G08430 MA03_G08450 MA03_G08720 MA03_G09050 MA03_G12260 MA03_G15420 MA03_G17870 MA03_G18550 MA03_G18890 MA03_G24400 MA03_G31570 MA03_G32450 MA03_G32460 MA03_G32470 MA03_G32490 MA03_G32500 MA04_G02820 MA04_G02830 MA04_G02840 MA0…
3.74129e-07	44	114	Plant-type cell wall organization or biogenesis	MA01_G12960 MA01_G22020 MA02_G05480 MA02_G18110 MA02_G20620 MA02_G20630 MA02_G23830 MA02_G24240 MA03_G01640 MA03_G10180 MA03_G10710 MA03_G25610 MA04_G01360 MA04_G01480 MA04_G03340 MA04_G21500 MA04_G22440 MA04_G28140 MA04_G30000 MA04_G32010 MA04_G33650 MA04_G39430 MA05_G05810 MA05_G07380 MA06_G03800 MA06_G11610 MA06_G23440 MA06_G33930 MA07_G02070 MA07_G02250 MA07_G10350 MA07_G14770 MA07_G15030 MA0…	7.74185e-14	71	172	Cell wall	MA00_G02230 MA01_G02080 MA01_G03800 MA01_G07810 MA01_G12960 MA01_G15320 MA02_G04360 MA02_G05480 MA02_G12480 MA02_G18110 MA02_G20280 MA02_G20630 MA02_G23520 MA03_G01940 MA03_G05070 MA03_G05090 MA03_G10180 MA03_G10820 MA03_G20730 MA03_G23720 MA04_G02280 MA04_G18910 MA04_G18920 MA04_G21500 MA04_G22440 MA04_G28140 MA04_G32010 MA05_G08780 MA05_G17510 MA05_G21700 MA05_G24260 MA05_G24510 MA06_G20400 MA0…	1.64823e-06	62	198	Antioxidant activity	MA00_G02230 MA00_G03690 MA01_G03820 MA01_G16980 MA02_G04360 MA02_G04920 MA02_G17250 MA02_G17260 MA02_G17270 MA02_G17280 MA02_G22420 MA02_G22450 MA03_G02790 MA03_G03420 MA03_G04630 MA03_G05770 MA03_G13910 MA03_G21640 MA04_G06420 MA04_G13290 MA05_G15650 MA05_G16920 MA05_G21290 MA05_G22740 MA05_G27300 MA05_G27310 MA05_G29360 MA05_G31950 MA06_G00650 MA06_G02220 MA06_G16060 MA06_G16090 MA06_G16100 MA0…
3.11484e-18	116	305	Cell wall organization or biogenesis	MA01_G02080 MA01_G03800 MA01_G07810 MA01_G12960 MA01_G17640 MA01_G22020 MA02_G05480 MA02_G06020 MA02_G17210 MA02_G18110 MA02_G20280 MA02_G20620 MA02_G20630 MA02_G21670 MA02_G23520 MA02_G23830 MA02_G24240 MA03_G01640 MA03_G01940 MA03_G05070 MA03_G05090 MA03_G05670 MA03_G05680 MA03_G05690 MA03_G10120 MA03_G10180 MA03_G10710 MA03_G23720 MA03_G25610 MA04_G01360 MA04_G01480 MA04_G02280 MA04_G03340 MA0…	0.00109724	19	47	Spindle	MA01_G03390 MA03_G11530 MA03_G31540 MA04_G22320 MA04_G33440 MA04_G36480 MA04_G39000 MA05_G06270 MA05_G11850 MA06_G31220 MA06_G36800 MA07_G00550 MA07_G13510 MA07_G28100 MA08_G19570 MA09_G09020 MA09_G12990 MA09_G16710 MA09_G20810	2.56019e-16	162	520	Hydrolase activity, acting on glycosyl bonds	MA00_G01970 MA01_G02080 MA01_G03800 MA01_G06340 MA01_G07810 MA01_G08280 MA01_G11720 MA01_G14300 MA01_G20350 MA02_G02280 MA02_G02580 MA02_G02590 MA02_G03720 MA02_G03760 MA02_G05310 MA02_G07270 MA02_G10240 MA02_G12480 MA02_G16750 MA02_G18550 MA02_G23470 MA02_G23520 MA02_G23670 MA03_G01940 MA03_G05070 MA03_G05090 MA03_G08740 MA03_G10180 MA03_G10820 MA03_G14720 MA03_G20210 MA03_G20730 MA03_G23790 MA0…
6.61226e-07	45	120	Cell wall macromolecule metabolic process	MA01_G02080 MA01_G03800 MA01_G07810 MA01_G17640 MA01_G22020 MA02_G17210 MA02_G23520 MA02_G24240 MA03_G01640 MA03_G01940 MA03_G05070 MA03_G05090 MA03_G10120 MA03_G10180 MA03_G25610 MA04_G01360 MA04_G02280 MA05_G21700 MA05_G24260 MA06_G11610 MA06_G20400 MA06_G38320 MA07_G02600 MA07_G10730 MA07_G12210 MA07_G14770 MA07_G15460 MA07_G15950 MA07_G22290 MA08_G04960 MA08_G13100 MA08_G15680 MA08_G23620 MA0…	2.74422e-13	71	176	External encapsulating structure	MA00_G02230 MA01_G02080 MA01_G03800 MA01_G07810 MA01_G12960 MA01_G15320 MA02_G04360 MA02_G05480 MA02_G12480 MA02_G18110 MA02_G20280 MA02_G20630 MA02_G23520 MA03_G01940 MA03_G05070 MA03_G05090 MA03_G10180 MA03_G10820 MA03_G20730 MA03_G23720 MA04_G02280 MA04_G18910 MA04_G18920 MA04_G21500 MA04_G22440 MA04_G28140 MA04_G32010 MA05_G08780 MA05_G17510 MA05_G21700 MA05_G24260 MA05_G24510 MA06_G20400 MA0…	4.443e-11	111	358	Iron ion binding	MA00_G02940 MA01_G02200 MA01_G03330 MA01_G05780 MA01_G13430 MA01_G13710 MA02_G05270 MA02_G12600 MA02_G24940 MA03_G01370 MA03_G06900 MA03_G07340 MA03_G08430 MA03_G08450 MA03_G09050 MA03_G12260 MA03_G13240 MA03_G15420 MA03_G17870 MA03_G18550 MA03_G18890 MA03_G24400 MA03_G31570 MA03_G32450 MA03_G32460 MA03_G32470 MA03_G32490 MA03_G32500 MA04_G02820 MA04_G02830 MA04_G02840 MA04_G02870 MA04_G08270 MA0…
8.5615e-07	45	121	Mitotic cell cycle	MA01_G00480 MA01_G03390 MA01_G09880 MA01_G19490 MA03_G07080 MA03_G11390 MA03_G12790 MA03_G22120 MA03_G31540 MA04_G11950 MA04_G17020 MA04_G30320 MA04_G33440 MA04_G39000 MA05_G05810 MA05_G06270 MA06_G00930 MA06_G15680 MA06_G31220 MA06_G36800 MA07_G00550 MA07_G02070 MA07_G13510 MA07_G17920 MA07_G28100 MA08_G18630 MA08_G19570 MA09_G09020 MA09_G09100 MA09_G09250 MA09_G11970 MA09_G12990 MA09_G14500 MA0…	1.78159e-10	57	143	Microtubule cytoskeleton	MA01_G03390 MA01_G07110 MA01_G10570 MA02_G03350 MA02_G19010 MA02_G21770 MA03_G11380 MA03_G11530 MA03_G19260 MA03_G31540 MA04_G05500 MA04_G11950 MA04_G22320 MA04_G33440 MA04_G36480 MA04_G39000 MA05_G00250 MA05_G06270 MA05_G10460 MA05_G11850 MA05_G12090 MA05_G14760 MA05_G24120 MA05_G29040 MA06_G02330 MA06_G10030 MA06_G17580 MA06_G21310 MA06_G26020 MA06_G31220 MA06_G36800 MA07_G00550 MA07_G01620 MA0…	1.39365e-06	88	315	Hexosyltransferase activity	MA01_G02080 MA01_G03800 MA01_G05410 MA01_G07810 MA01_G16360 MA01_G17640 MA01_G17750 MA01_G18500 MA02_G22150 MA02_G23520 MA02_G23730 MA02_G23910 MA02_G24240 MA03_G01640 MA03_G01940 MA03_G03110 MA03_G05070 MA03_G05090 MA03_G10180 MA03_G12800 MA03_G14070 MA03_G15100 MA03_G16630 MA03_G18700 MA03_G25420 MA04_G02280 MA04_G04720 MA04_G29830 MA04_G39140 MA05_G00630 MA05_G00760 MA05_G05810 MA05_G21700 MA0…
3.51309e-09	63	171	Cellular glucan metabolic process	MA01_G00130 MA01_G02080 MA01_G03800 MA01_G07810 MA01_G16360 MA01_G17640 MA01_G17750 MA01_G18500 MA02_G02410 MA02_G23520 MA02_G23910 MA03_G01940 MA03_G05070 MA03_G05090 MA03_G10120 MA03_G10180 MA03_G14070 MA03_G25420 MA03_G25610 MA03_G28150 MA04_G01360 MA04_G02280 MA04_G04720 MA04_G26580 MA05_G00630 MA05_G05720 MA05_G05810 MA05_G21700 MA05_G24260 MA06_G00590 MA06_G01570 MA06_G19740 MA06_G20400 MA0…	4.04638e-19	122	324	Extracellular region	MA00_G02230 MA00_G03630 MA01_G00320 MA01_G02080 MA01_G03800 MA01_G07810 MA01_G09230 MA01_G12960 MA01_G15320 MA01_G18540 MA01_G20350 MA02_G04360 MA02_G05480 MA02_G06870 MA02_G18110 MA02_G18570 MA02_G20280 MA02_G20620 MA02_G20630 MA02_G23520 MA02_G23830 MA03_G01940 MA03_G04850 MA03_G05070 MA03_G05090 MA03_G09740 MA03_G10180 MA03_G16010 MA03_G16480 MA03_G17050 MA03_G22370 MA03_G25230 MA03_G26990 MA0…	5.0738e-09	162	627	Glycosyltransferase activity	MA00_G00070 MA00_G00080 MA00_G00320 MA01_G00430 MA01_G02080 MA01_G03800 MA01_G05410 MA01_G07140 MA01_G07150 MA01_G07810 MA01_G13960 MA01_G14050 MA01_G14160 MA01_G14170 MA01_G16360 MA01_G17640 MA01_G17750 MA01_G18500 MA01_G20310 MA01_G22020 MA02_G01670 MA02_G07220 MA02_G09010 MA02_G16300 MA02_G16440 MA02_G16450 MA02_G17740 MA02_G19680 MA02_G22150 MA02_G23520 MA02_G23730 MA02_G23910 MA02_G24240 MA0…
3.51309e-09	63	171	Glucan metabolic process	MA01_G00130 MA01_G02080 MA01_G03800 MA01_G07810 MA01_G16360 MA01_G17640 MA01_G17750 MA01_G18500 MA02_G02410 MA02_G23520 MA02_G23910 MA03_G01940 MA03_G05070 MA03_G05090 MA03_G10120 MA03_G10180 MA03_G14070 MA03_G25420 MA03_G25610 MA03_G28150 MA04_G01360 MA04_G02280 MA04_G04720 MA04_G26580 MA05_G00630 MA05_G05720 MA05_G05810 MA05_G21700 MA05_G24260 MA06_G00590 MA06_G01570 MA06_G19740 MA06_G20400 MA0…	0.00743195	17	46	Plant-type cell wall	MA00_G02230 MA02_G04360 MA02_G12480 MA02_G20280 MA03_G20730 MA03_G23720 MA04_G18910 MA04_G18920 MA06_G32140 MA08_G07640 MA08_G12130 MA08_G12140 MA08_G15860 MA09_G12060 MA09_G31450 MA10_G05350 MA11_G02620	4.80221e-20	437	1772	Oxidoreductase activity	MA00_G02230 MA00_G02940 MA00_G03690 MA00_G03740 MA00_G04490 MA01_G01390 MA01_G02200 MA01_G03330 MA01_G03820 MA01_G05780 MA01_G07950 MA01_G11430 MA01_G11590 MA01_G13430 MA01_G13700 MA01_G13710 MA01_G16980 MA01_G18020 MA01_G18040 MA01_G18060 MA01_G20780 MA01_G21550 MA02_G00870 MA02_G04360 MA02_G04920 MA02_G05030 MA02_G05270 MA02_G07570 MA02_G07800 MA02_G10550 MA02_G10560 MA02_G10570 MA02_G10580 MA0…
4.23199e-10	72	198	External encapsulating structure organization	MA01_G02080 MA01_G07810 MA01_G12960 MA02_G05480 MA02_G06020 MA02_G18110 MA02_G20280 MA02_G20620 MA02_G20630 MA02_G21670 MA02_G23830 MA03_G01940 MA03_G05670 MA03_G05680 MA03_G05690 MA03_G10180 MA03_G23720 MA04_G01360 MA04_G03340 MA04_G18910 MA04_G18920 MA04_G20040 MA04_G20250 MA04_G21500 MA04_G22440 MA04_G28140 MA04_G29830 MA04_G32010 MA04_G33470 MA04_G33650 MA04_G40060 MA05_G05810 MA05_G07380 MA0…	0.000113879	31	86	Anchored component of membrane	MA02_G16750 MA03_G13090 MA03_G24350 MA04_G01360 MA04_G03340 MA04_G18590 MA04_G27070 MA04_G29810 MA04_G33650 MA05_G18150 MA05_G22260 MA06_G02270 MA06_G09320 MA06_G20310 MA06_G27900 MA06_G31040 MA07_G03380 MA07_G05360 MA07_G05370 MA08_G24180 MA08_G26090 MA08_G34830 MA09_G08620 MA09_G09080 MA09_G25350 MA09_G25790 MA10_G00760 MA10_G04510 MA10_G05560 MA11_G14440 MA11_G22430	2.64676e-08	324	1487	Protein kinase activity	MA00_G03250 MA01_G01830 MA01_G04480 MA01_G04930 MA01_G05710 MA01_G11120 MA01_G13190 MA01_G14090 MA01_G14440 MA01_G14730 MA01_G15580 MA01_G15730 MA01_G15790 MA01_G17140 MA01_G21930 MA01_G23670 MA02_G02040 MA02_G02420 MA02_G04890 MA02_G05100 MA02_G05290 MA02_G06240 MA02_G07280 MA02_G07300 MA02_G08930 MA02_G09120 MA02_G11190 MA02_G11210 MA02_G11430 MA02_G14630 MA02_G15350 MA02_G16470 MA02_G16850 MA0…
0.00013406	36	104	Nuclear division	MA01_G08840 MA01_G09880 MA01_G18210 MA01_G19490 MA02_G01250 MA02_G08930 MA02_G17360 MA03_G07080 MA03_G07600 MA03_G11390 MA04_G12110 MA04_G21400 MA04_G29390 MA05_G24720 MA06_G31800 MA06_G33260 MA06_G38230 MA07_G02320 MA07_G03610 MA07_G17920 MA08_G00840 MA08_G12360 MA08_G25140 MA09_G00130 MA09_G09100 MA09_G09250 MA09_G15330 MA09_G16230 MA09_G16310 MA09_G20810 MA09_G31440 MA10_G08800 MA11_G02440 MA1…	0.000333814	28	78	Anchored component of plasma membrane	MA02_G16750 MA03_G13090 MA03_G24350 MA04_G01360 MA04_G18590 MA04_G27070 MA04_G29810 MA05_G18150 MA05_G22260 MA06_G02270 MA06_G09320 MA06_G20310 MA06_G27900 MA06_G31040 MA07_G03380 MA07_G05360 MA07_G05370 MA08_G24180 MA08_G26090 MA08_G34830 MA09_G08620 MA09_G09080 MA09_G25350 MA09_G25790 MA10_G00760 MA10_G04510 MA10_G05560 MA11_G22430	1.3295e-06	262	1207	DNA-binding transcription factor activity	MA00_G00030 MA00_G00090 MA00_G01210 MA01_G01710 MA01_G05860 MA01_G09830 MA01_G11970 MA01_G12080 MA01_G12120 MA01_G13110 MA01_G15000 MA01_G15430 MA01_G22220 MA02_G02920 MA02_G06290 MA02_G06310 MA02_G08030 MA02_G08440 MA02_G09110 MA02_G09320 MA02_G09470 MA02_G11010 MA02_G11850 MA02_G13090 MA02_G13710 MA02_G15040 MA02_G16070 MA02_G16200 MA02_G16270 MA02_G16380 MA02_G16890 MA02_G16960 MA02_G18990 MA0…
3.52605e-05	42	123	Regulation of cell cycle	MA01_G00480 MA01_G03390 MA01_G05710 MA01_G09880 MA01_G16350 MA02_G12250 MA02_G24270 MA03_G11390 MA03_G12790 MA03_G15020 MA03_G22120 MA03_G31540 MA04_G17020 MA04_G26420 MA04_G30320 MA04_G31150 MA04_G39000 MA05_G06270 MA05_G07730 MA05_G12330 MA06_G00930 MA06_G09600 MA06_G15680 MA06_G27020 MA06_G31220 MA06_G36800 MA07_G00550 MA07_G10370 MA07_G13510 MA07_G28100 MA08_G19570 MA09_G09020 MA09_G09100 MA0…	3.86062e-09	63	177	Supramolecular complex	MA01_G03390 MA01_G07110 MA01_G10570 MA01_G18540 MA02_G03350 MA02_G19010 MA02_G21770 MA03_G07080 MA03_G11380 MA03_G19260 MA03_G31540 MA04_G05500 MA04_G11420 MA04_G11950 MA04_G22320 MA04_G33440 MA04_G36480 MA04_G39000 MA05_G00250 MA05_G02620 MA05_G06270 MA05_G10460 MA05_G11850 MA05_G12090 MA05_G14760 MA05_G24120 MA05_G27650 MA05_G29040 MA06_G02330 MA06_G10030 MA06_G17580 MA06_G21310 MA06_G26020 MA0…	8.28241e-08	354	1668	Phosphotransferase activity, alcohol group as acceptor	MA00_G03250 MA01_G01830 MA01_G04480 MA01_G04930 MA01_G05710 MA01_G11120 MA01_G13190 MA01_G14090 MA01_G14440 MA01_G14730 MA01_G15580 MA01_G15730 MA01_G15790 MA01_G17140 MA01_G17610 MA01_G18540 MA01_G21930 MA01_G23670 MA02_G00740 MA02_G02040 MA02_G02410 MA02_G02420 MA02_G04890 MA02_G05100 MA02_G05290 MA02_G06240 MA02_G07280 MA02_G07300 MA02_G08740 MA02_G08930 MA02_G09120 MA02_G11190 MA02_G11210 MA0…
1.44803e-08	70	206	Cellular polysaccharide metabolic process	MA01_G00130 MA01_G02080 MA01_G03800 MA01_G07810 MA01_G16360 MA01_G17640 MA01_G17750 MA01_G18500 MA01_G22020 MA02_G02410 MA02_G17210 MA02_G23520 MA02_G23910 MA02_G24240 MA03_G01640 MA03_G01940 MA03_G05070 MA03_G05090 MA03_G10120 MA03_G10180 MA03_G14070 MA03_G25420 MA03_G25610 MA03_G28150 MA04_G01360 MA04_G02280 MA04_G04720 MA04_G26580 MA05_G00630 MA05_G05720 MA05_G05810 MA05_G21700 MA05_G24260 MA0…	0.00246679	30	96	DNA packaging complex	MA01_G08470 MA01_G21330 MA02_G20900 MA03_G11990 MA03_G23640 MA03_G27290 MA04_G24500 MA04_G29040 MA04_G40090 MA05_G00960 MA05_G05640 MA05_G27590 MA06_G19480 MA06_G20860 MA06_G25830 MA07_G15160 MA07_G15270 MA07_G17920 MA08_G07730 MA08_G09050 MA08_G21710 MA08_G33150 MA09_G09250 MA09_G15330 MA10_G02120 MA10_G02140 MA10_G08320 MA10_G10510 MA10_G22780 MA11_G07090	8.28241e-08	366	1734	Kinase activity	MA00_G03250 MA01_G01830 MA01_G04480 MA01_G04930 MA01_G05710 MA01_G11120 MA01_G13190 MA01_G14090 MA01_G14440 MA01_G14730 MA01_G15580 MA01_G15730 MA01_G15790 MA01_G17140 MA01_G18540 MA01_G21150 MA01_G21930 MA01_G23670 MA02_G00740 MA02_G02040 MA02_G02410 MA02_G02420 MA02_G04890 MA02_G05100 MA02_G05290 MA02_G06240 MA02_G07280 MA02_G07300 MA02_G08740 MA02_G08930 MA02_G09120 MA02_G11190 MA02_G11210 MA0…
4.142e-06	52	156	Reactive oxygen species metabolic process	MA00_G02230 MA00_G03690 MA01_G03820 MA01_G16980 MA02_G04360 MA02_G04920 MA02_G17250 MA02_G17260 MA02_G17270 MA02_G17280 MA02_G22420 MA03_G03420 MA03_G04630 MA03_G13910 MA03_G21640 MA04_G06420 MA04_G13290 MA05_G15650 MA05_G21290 MA05_G22740 MA05_G27300 MA05_G27310 MA05_G31950 MA06_G00650 MA06_G02220 MA06_G03800 MA06_G16060 MA06_G16100 MA06_G19750 MA06_G23680 MA06_G24120 MA06_G27160 MA06_G32140 MA0…	0.00109724	35	113	Intrinsic component of plasma membrane	MA01_G20480 MA02_G16750 MA03_G10180 MA03_G13090 MA03_G18700 MA03_G24350 MA04_G01360 MA04_G18590 MA04_G27070 MA04_G29810 MA05_G18150 MA05_G22260 MA06_G02270 MA06_G09320 MA06_G12130 MA06_G16640 MA06_G20310 MA06_G27900 MA06_G31040 MA07_G03380 MA07_G05360 MA07_G05370 MA07_G09650 MA08_G24180 MA08_G26090 MA08_G34830 MA09_G08620 MA09_G09080 MA09_G25350 MA09_G25790 MA10_G00760 MA10_G04510 MA10_G05560 MA1…	5.10502e-05	268	1299	Transcription regulator activity	MA00_G00030 MA00_G00090 MA00_G01210 MA01_G01710 MA01_G05860 MA01_G09830 MA01_G11970 MA01_G12080 MA01_G12120 MA01_G13110 MA01_G15000 MA01_G15430 MA01_G22220 MA02_G02920 MA02_G06290 MA02_G06310 MA02_G08030 MA02_G08440 MA02_G09110 MA02_G09320 MA02_G09470 MA02_G11010 MA02_G11850 MA02_G13090 MA02_G13710 MA02_G15040 MA02_G16070 MA02_G16200 MA02_G16270 MA02_G16380 MA02_G16890 MA02_G16960 MA02_G18990 MA0…
1.02657e-07	73	228	Cell cycle process	MA01_G00480 MA01_G03390 MA01_G05710 MA01_G08840 MA01_G09880 MA01_G16350 MA01_G18210 MA01_G19490 MA02_G01250 MA02_G03510 MA02_G08930 MA02_G11320 MA02_G17360 MA03_G07080 MA03_G07600 MA03_G11390 MA03_G12790 MA03_G15020 MA03_G22120 MA03_G31540 MA04_G01090 MA04_G12110 MA04_G21400 MA04_G29390 MA04_G30320 MA04_G36480 MA04_G39000 MA05_G05810 MA05_G06270 MA05_G11850 MA05_G14920 MA06_G00930 MA06_G15680 MA0…	5.81202e-08	83	275	Cytoskeleton	MA01_G03390 MA01_G05200 MA01_G07110 MA01_G10570 MA02_G03350 MA02_G08590 MA02_G12530 MA02_G17970 MA02_G19010 MA02_G21770 MA03_G02770 MA03_G06030 MA03_G11380 MA03_G11530 MA03_G19260 MA03_G21050 MA03_G31540 MA04_G05500 MA04_G07550 MA04_G11950 MA04_G22320 MA04_G24710 MA04_G25880 MA04_G33440 MA04_G36480 MA04_G39000 MA05_G00250 MA05_G06270 MA05_G10460 MA05_G11850 MA05_G12090 MA05_G14760 MA05_G21280 MA0…	7.84633e-06	389	1940	Transferase activity, transferring phosphorus-containing groups	MA00_G03250 MA01_G00130 MA01_G01830 MA01_G04480 MA01_G04930 MA01_G05710 MA01_G06390 MA01_G06830 MA01_G11120 MA01_G13190 MA01_G14090 MA01_G14440 MA01_G14730 MA01_G15580 MA01_G15730 MA01_G15790 MA01_G17140 MA01_G17610 MA01_G17630 MA01_G18540 MA01_G21150 MA01_G21930 MA01_G23670 MA02_G00740 MA02_G02040 MA02_G02410 MA02_G02420 MA02_G04890 MA02_G05100 MA02_G05290 MA02_G06240 MA02_G07280 MA02_G07300 MA0…
1.44803e-08	88	283	Cell cycle	MA01_G00480 MA01_G03390 MA01_G05710 MA01_G08840 MA01_G09880 MA01_G16350 MA01_G18210 MA01_G19490 MA02_G01250 MA02_G03510 MA02_G08930 MA02_G11320 MA02_G12250 MA02_G17360 MA02_G24270 MA03_G07080 MA03_G07600 MA03_G11390 MA03_G12790 MA03_G15020 MA03_G22120 MA03_G31540 MA04_G01090 MA04_G11950 MA04_G12110 MA04_G17020 MA04_G21400 MA04_G26420 MA04_G29390 MA04_G30320 MA04_G31150 MA04_G33440 MA04_G36480 MA0…	0.0156745	27	93	Nucleosome	MA01_G08470 MA01_G21330 MA02_G20900 MA03_G11990 MA03_G23640 MA03_G27290 MA04_G24500 MA04_G29040 MA04_G40090 MA05_G00960 MA05_G05640 MA05_G27590 MA06_G19480 MA06_G20860 MA06_G25830 MA07_G15160 MA07_G15270 MA08_G07730 MA08_G09050 MA08_G21710 MA08_G33150 MA10_G02120 MA10_G02140 MA10_G08320 MA10_G10510 MA10_G22780 MA11_G07090	5.06659e-06	518	2665	ATP binding	MA00_G01370 MA00_G03250 MA01_G00130 MA01_G00510 MA01_G01200 MA01_G01830 MA01_G03350 MA01_G04480 MA01_G04830 MA01_G04930 MA01_G05710 MA01_G06830 MA01_G08050 MA01_G09270 MA01_G11120 MA01_G13190 MA01_G13820 MA01_G14090 MA01_G14440 MA01_G14730 MA01_G15170 MA01_G15340 MA01_G15580 MA01_G15730 MA01_G15790 MA01_G16610 MA01_G16970 MA01_G17140 MA01_G18540 MA01_G18580 MA01_G20750 MA01_G21150 MA01_G21930 MA0…
2.85185e-07	80	264	Polysaccharide metabolic process	MA01_G00130 MA01_G02080 MA01_G03800 MA01_G07810 MA01_G16360 MA01_G17640 MA01_G17750 MA01_G18500 MA01_G22020 MA02_G02410 MA02_G17210 MA02_G23520 MA02_G23910 MA02_G24240 MA03_G01640 MA03_G01940 MA03_G05070 MA03_G05090 MA03_G05670 MA03_G08740 MA03_G10120 MA03_G10180 MA03_G13710 MA03_G14070 MA03_G25420 MA03_G25610 MA03_G28150 MA04_G01360 MA04_G02280 MA04_G04720 MA04_G20250 MA04_G26580 MA04_G29830 MA0…	0.0187036	31	113	Protein-DNA complex	MA01_G08470 MA01_G17630 MA01_G21330 MA02_G20900 MA03_G11990 MA03_G17950 MA03_G23640 MA03_G27290 MA04_G24500 MA04_G29040 MA04_G40090 MA05_G00960 MA05_G05640 MA05_G27590 MA06_G16220 MA06_G19480 MA06_G20860 MA06_G25830 MA07_G15160 MA07_G15270 MA08_G07730 MA08_G09050 MA08_G21710 MA08_G33150 MA10_G02120 MA10_G02140 MA10_G08320 MA10_G10510 MA10_G22780 MA10_G25590 MA11_G07090	8.55146e-06	529	2742	Adenyl ribonucleotide binding	MA00_G01370 MA00_G03250 MA01_G00130 MA01_G00510 MA01_G01200 MA01_G01830 MA01_G03350 MA01_G04480 MA01_G04830 MA01_G04930 MA01_G05710 MA01_G06830 MA01_G08050 MA01_G09270 MA01_G11120 MA01_G13190 MA01_G13820 MA01_G14090 MA01_G14440 MA01_G14730 MA01_G15170 MA01_G15340 MA01_G15580 MA01_G15730 MA01_G15790 MA01_G16610 MA01_G16970 MA01_G17140 MA01_G18540 MA01_G18580 MA01_G20750 MA01_G21150 MA01_G21930 MA0…
3.74129e-07	96	339	Cellular carbohydrate metabolic process	MA01_G00130 MA01_G02080 MA01_G03800 MA01_G07810 MA01_G11650 MA01_G16360 MA01_G17640 MA01_G17750 MA01_G18500 MA01_G22020 MA02_G02410 MA02_G03720 MA02_G17210 MA02_G23520 MA02_G23730 MA02_G23910 MA02_G24240 MA03_G01640 MA03_G01940 MA03_G05070 MA03_G05090 MA03_G10120 MA03_G10180 MA03_G14070 MA03_G15100 MA03_G25420 MA03_G25610 MA03_G27870 MA03_G28150 MA04_G01360 MA04_G02280 MA04_G04720 MA04_G08270 MA0…	0.0397889	33	130	Cell-cell junction	MA00_G02230 MA01_G17220 MA02_G04360 MA02_G13080 MA03_G18560 MA03_G25230 MA04_G12710 MA04_G18590 MA04_G21520 MA04_G22160 MA05_G18150 MA06_G08860 MA06_G31040 MA07_G03380 MA07_G03840 MA08_G12130 MA08_G12140 MA08_G14740 MA08_G34830 MA09_G08620 MA09_G12060 MA09_G15330 MA09_G15690 MA09_G31450 MA10_G04510 MA10_G05340 MA10_G05350 MA11_G02620 MA11_G03870 MA11_G16370 MA11_G16850 MA11_G21630 MA11_G23810	8.55146e-06	531	2753	Adenyl nucleotide binding	MA00_G01370 MA00_G03250 MA01_G00130 MA01_G00510 MA01_G01200 MA01_G01830 MA01_G03280 MA01_G03350 MA01_G04480 MA01_G04830 MA01_G04930 MA01_G05710 MA01_G06830 MA01_G08050 MA01_G09270 MA01_G11120 MA01_G13190 MA01_G13820 MA01_G14090 MA01_G14440 MA01_G14730 MA01_G15170 MA01_G15340 MA01_G15580 MA01_G15730 MA01_G15790 MA01_G16610 MA01_G16970 MA01_G17140 MA01_G18540 MA01_G18580 MA01_G20750 MA01_G21150 MA0…
3.11484e-18	281	1029	Carbohydrate metabolic process	MA00_G01970 MA00_G03740 MA01_G00130 MA01_G02080 MA01_G03570 MA01_G03800 MA01_G06340 MA01_G07810 MA01_G08280 MA01_G11650 MA01_G11720 MA01_G14300 MA01_G14380 MA01_G16360 MA01_G17610 MA01_G17640 MA01_G17750 MA01_G18500 MA01_G18540 MA01_G18910 MA01_G20350 MA01_G22020 MA02_G02280 MA02_G02410 MA02_G02580 MA02_G02590 MA02_G03720 MA02_G03760 MA02_G05260 MA02_G05310 MA02_G07270 MA02_G08630 MA02_G12480 MA0…	0.0397889	33	130	Plasmodesma	MA00_G02230 MA01_G17220 MA02_G04360 MA02_G13080 MA03_G18560 MA03_G25230 MA04_G12710 MA04_G18590 MA04_G21520 MA04_G22160 MA05_G18150 MA06_G08860 MA06_G31040 MA07_G03380 MA07_G03840 MA08_G12130 MA08_G12140 MA08_G14740 MA08_G34830 MA09_G08620 MA09_G12060 MA09_G15330 MA09_G15690 MA09_G31450 MA10_G04510 MA10_G05340 MA10_G05350 MA11_G02620 MA11_G03870 MA11_G16370 MA11_G16850 MA11_G21630 MA11_G23810	8.28241e-08	751	3916	Transferase activity	MA00_G00070 MA00_G00080 MA00_G00320 MA00_G03250 MA00_G05340 MA01_G00130 MA01_G00210 MA01_G00430 MA01_G00860 MA01_G01830 MA01_G02080 MA01_G03800 MA01_G04480 MA01_G04650 MA01_G04930 MA01_G05410 MA01_G05660 MA01_G05710 MA01_G06280 MA01_G06390 MA01_G06830 MA01_G07140 MA01_G07150 MA01_G07810 MA01_G09270 MA01_G10000 MA01_G11120 MA01_G12280 MA01_G13190 MA01_G13960 MA01_G14050 MA01_G14090 MA01_G14160 MA0…
4.23199e-10	346	1536	Protein phosphorylation	MA00_G03250 MA01_G00480 MA01_G01830 MA01_G03390 MA01_G04480 MA01_G04930 MA01_G05710 MA01_G11120 MA01_G13190 MA01_G14090 MA01_G14440 MA01_G14730 MA01_G15580 MA01_G15730 MA01_G15790 MA01_G17140 MA01_G21930 MA01_G23670 MA02_G02040 MA02_G02420 MA02_G04890 MA02_G05100 MA02_G05290 MA02_G06240 MA02_G07280 MA02_G07300 MA02_G08930 MA02_G09120 MA02_G11190 MA02_G11210 MA02_G11430 MA02_G12250 MA02_G14630 MA0…	0.0397889	33	130	Cell junction	MA00_G02230 MA01_G17220 MA02_G04360 MA02_G13080 MA03_G18560 MA03_G25230 MA04_G12710 MA04_G18590 MA04_G21520 MA04_G22160 MA05_G18150 MA06_G08860 MA06_G31040 MA07_G03380 MA07_G03840 MA08_G12130 MA08_G12140 MA08_G14740 MA08_G34830 MA09_G08620 MA09_G12060 MA09_G15330 MA09_G15690 MA09_G31450 MA10_G04510 MA10_G05340 MA10_G05350 MA11_G02620 MA11_G03870 MA11_G16370 MA11_G16850 MA11_G21630 MA11_G23810	2.90059e-06	658	3461	Nucleotide binding	MA00_G01370 MA00_G03250 MA00_G03740 MA01_G00130 MA01_G00510 MA01_G01200 MA01_G01830 MA01_G03280 MA01_G03350 MA01_G04480 MA01_G04830 MA01_G04930 MA01_G05710 MA01_G06830 MA01_G08050 MA01_G09270 MA01_G09840 MA01_G10570 MA01_G11120 MA01_G13190 MA01_G13820 MA01_G14090 MA01_G14440 MA01_G14730 MA01_G15170 MA01_G15340 MA01_G15580 MA01_G15730 MA01_G15790 MA01_G16610 MA01_G16970 MA01_G17140 MA01_G18540 MA0…
7.53199e-10	386	1758	Phosphorylation	MA00_G03250 MA01_G00480 MA01_G01830 MA01_G03390 MA01_G03570 MA01_G04480 MA01_G04930 MA01_G05710 MA01_G11120 MA01_G13190 MA01_G14090 MA01_G14440 MA01_G14730 MA01_G15580 MA01_G15730 MA01_G15790 MA01_G17140 MA01_G17610 MA01_G18540 MA01_G21930 MA01_G23670 MA02_G02040 MA02_G02410 MA02_G02420 MA02_G04890 MA02_G05100 MA02_G05290 MA02_G06240 MA02_G07280 MA02_G07300 MA02_G08930 MA02_G09120 MA02_G11190 MA0…	0.0397889	33	130	Symplast	MA00_G02230 MA01_G17220 MA02_G04360 MA02_G13080 MA03_G18560 MA03_G25230 MA04_G12710 MA04_G18590 MA04_G21520 MA04_G22160 MA05_G18150 MA06_G08860 MA06_G31040 MA07_G03380 MA07_G03840 MA08_G12130 MA08_G12140 MA08_G14740 MA08_G34830 MA09_G08620 MA09_G12060 MA09_G15330 MA09_G15690 MA09_G31450 MA10_G04510 MA10_G05340 MA10_G05350 MA11_G02620 MA11_G03870 MA11_G16370 MA11_G16850 MA11_G21630 MA11_G23810	2.90059e-06	658	3461	Nucleoside phosphate binding	MA00_G01370 MA00_G03250 MA00_G03740 MA01_G00130 MA01_G00510 MA01_G01200 MA01_G01830 MA01_G03280 MA01_G03350 MA01_G04480 MA01_G04830 MA01_G04930 MA01_G05710 MA01_G06830 MA01_G08050 MA01_G09270 MA01_G09840 MA01_G10570 MA01_G11120 MA01_G13190 MA01_G13820 MA01_G14090 MA01_G14440 MA01_G14730 MA01_G15170 MA01_G15340 MA01_G15580 MA01_G15730 MA01_G15790 MA01_G16610 MA01_G16970 MA01_G17140 MA01_G18540 MA0…
0.000179694	430	2224	Regulation of transcription, DNA-templated	MA00_G00030 MA00_G00090 MA00_G01210 MA00_G02930 MA01_G01710 MA01_G04220 MA01_G04340 MA01_G05860 MA01_G08270 MA01_G11970 MA01_G12080 MA01_G13110 MA01_G15000 MA01_G15340 MA01_G15430 MA01_G18580 MA01_G20090 MA01_G20620 MA01_G20750 MA01_G22220 MA02_G01100 MA02_G01890 MA02_G02920 MA02_G04710 MA02_G06210 MA02_G06290 MA02_G06310 MA02_G06600 MA02_G07640 MA02_G08030 MA02_G08440 MA02_G09110 MA02_G09300 MA0…	0.0397889	33	130	Anchoring junction	MA00_G02230 MA01_G17220 MA02_G04360 MA02_G13080 MA03_G18560 MA03_G25230 MA04_G12710 MA04_G18590 MA04_G21520 MA04_G22160 MA05_G18150 MA06_G08860 MA06_G31040 MA07_G03380 MA07_G03840 MA08_G12130 MA08_G12140 MA08_G14740 MA08_G34830 MA09_G08620 MA09_G12060 MA09_G15330 MA09_G15690 MA09_G31450 MA10_G04510 MA10_G05340 MA10_G05350 MA11_G02620 MA11_G03870 MA11_G16370 MA11_G16850 MA11_G21630 MA11_G23810	3.06892e-05	570	3010	Purine ribonucleoside triphosphate binding	MA00_G01370 MA00_G03250 MA01_G00130 MA01_G00510 MA01_G01200 MA01_G01830 MA01_G03350 MA01_G04480 MA01_G04830 MA01_G04930 MA01_G05710 MA01_G06830 MA01_G08050 MA01_G09270 MA01_G09840 MA01_G10570 MA01_G11120 MA01_G13190 MA01_G13820 MA01_G14090 MA01_G14440 MA01_G14730 MA01_G15170 MA01_G15340 MA01_G15580 MA01_G15730 MA01_G15790 MA01_G16610 MA01_G16970 MA01_G17140 MA01_G18540 MA01_G18580 MA01_G20750 MA0…
0.000179694	430	2224	Regulation of nucleic acid-templated transcription	MA00_G00030 MA00_G00090 MA00_G01210 MA00_G02930 MA01_G01710 MA01_G04220 MA01_G04340 MA01_G05860 MA01_G08270 MA01_G11970 MA01_G12080 MA01_G13110 MA01_G15000 MA01_G15340 MA01_G15430 MA01_G18580 MA01_G20090 MA01_G20620 MA01_G20750 MA01_G22220 MA02_G01100 MA02_G01890 MA02_G02920 MA02_G04710 MA02_G06210 MA02_G06290 MA02_G06310 MA02_G06600 MA02_G07640 MA02_G08030 MA02_G08440 MA02_G09110 MA02_G09300 MA0…	1.15703e-06	219	979	Cell periphery	MA00_G02230 MA01_G01200 MA01_G02080 MA01_G03800 MA01_G05200 MA01_G05470 MA01_G07110 MA01_G07810 MA01_G08210 MA01_G09070 MA01_G12960 MA01_G13560 MA01_G15320 MA01_G15960 MA01_G16690 MA01_G17220 MA01_G20480 MA02_G00840 MA02_G04360 MA02_G05480 MA02_G07540 MA02_G08590 MA02_G11430 MA02_G12480 MA02_G13080 MA02_G13200 MA02_G13300 MA02_G16750 MA02_G18110 MA02_G20280 MA02_G20630 MA02_G22340 MA02_G23100 MA0…	5.10502e-05	581	3087	Purine ribonucleotide binding	MA00_G01370 MA00_G03250 MA01_G00130 MA01_G00510 MA01_G01200 MA01_G01830 MA01_G03350 MA01_G04480 MA01_G04830 MA01_G04930 MA01_G05710 MA01_G06830 MA01_G08050 MA01_G09270 MA01_G09840 MA01_G10570 MA01_G11120 MA01_G13190 MA01_G13820 MA01_G14090 MA01_G14440 MA01_G14730 MA01_G15170 MA01_G15340 MA01_G15580 MA01_G15730 MA01_G15790 MA01_G16610 MA01_G16970 MA01_G17140 MA01_G18540 MA01_G18580 MA01_G20750 MA0…
0.000179694	430	2224	Regulation of RNA biosynthetic process	MA00_G00030 MA00_G00090 MA00_G01210 MA00_G02930 MA01_G01710 MA01_G04220 MA01_G04340 MA01_G05860 MA01_G08270 MA01_G11970 MA01_G12080 MA01_G13110 MA01_G15000 MA01_G15340 MA01_G15430 MA01_G18580 MA01_G20090 MA01_G20620 MA01_G20750 MA01_G22220 MA02_G01100 MA02_G01890 MA02_G02920 MA02_G04710 MA02_G06210 MA02_G06290 MA02_G06310 MA02_G06600 MA02_G07640 MA02_G08030 MA02_G08440 MA02_G09110 MA02_G09300 MA0…						1.13449e-05	655	3481	Anion binding	MA00_G01370 MA00_G03250 MA01_G00130 MA01_G00510 MA01_G01200 MA01_G01830 MA01_G02200 MA01_G03350 MA01_G04480 MA01_G04830 MA01_G04930 MA01_G05710 MA01_G06830 MA01_G08050 MA01_G09270 MA01_G09840 MA01_G10360 MA01_G10570 MA01_G11120 MA01_G12130 MA01_G13190 MA01_G13820 MA01_G14090 MA01_G14440 MA01_G14730 MA01_G15170 MA01_G15340 MA01_G15580 MA01_G15730 MA01_G15790 MA01_G16610 MA01_G16970 MA01_G17140 MA0…
0.000131944	485	2531	Phosphorus metabolic process	MA00_G03250 MA01_G00480 MA01_G01200 MA01_G01270 MA01_G01830 MA01_G02670 MA01_G03390 MA01_G03570 MA01_G04480 MA01_G04690 MA01_G04930 MA01_G05710 MA01_G06280 MA01_G08090 MA01_G11120 MA01_G11430 MA01_G13190 MA01_G13620 MA01_G14090 MA01_G14440 MA01_G14730 MA01_G15580 MA01_G15730 MA01_G15790 MA01_G17140 MA01_G17610 MA01_G18540 MA01_G21550 MA01_G21930 MA01_G23670 MA02_G02040 MA02_G02410 MA02_G02420 MA0…						8.44634e-06	686	3652	Small molecule binding	MA00_G01370 MA00_G03250 MA00_G03740 MA01_G00130 MA01_G00510 MA01_G01200 MA01_G01830 MA01_G02200 MA01_G03280 MA01_G03350 MA01_G04480 MA01_G04830 MA01_G04930 MA01_G05710 MA01_G06830 MA01_G08050 MA01_G09270 MA01_G09840 MA01_G10570 MA01_G11120 MA01_G12130 MA01_G13190 MA01_G13820 MA01_G14090 MA01_G14440 MA01_G14730 MA01_G15170 MA01_G15340 MA01_G15580 MA01_G15730 MA01_G15790 MA01_G16610 MA01_G16970 MA0…
0.000149567	481	2512	Phosphate-containing compound metabolic process	MA00_G03250 MA01_G00480 MA01_G01200 MA01_G01270 MA01_G01830 MA01_G02670 MA01_G03390 MA01_G03570 MA01_G04480 MA01_G04690 MA01_G04930 MA01_G05710 MA01_G06280 MA01_G08090 MA01_G11120 MA01_G11430 MA01_G13190 MA01_G13620 MA01_G14090 MA01_G14440 MA01_G14730 MA01_G15580 MA01_G15730 MA01_G15790 MA01_G17140 MA01_G17610 MA01_G18540 MA01_G21550 MA01_G21930 MA01_G23670 MA02_G02040 MA02_G02410 MA02_G02420 MA0…						6.26908e-05	583	3105	Purine nucleotide binding	MA00_G01370 MA00_G03250 MA01_G00130 MA01_G00510 MA01_G01200 MA01_G01830 MA01_G03280 MA01_G03350 MA01_G04480 MA01_G04830 MA01_G04930 MA01_G05710 MA01_G06830 MA01_G08050 MA01_G09270 MA01_G09840 MA01_G10570 MA01_G11120 MA01_G13190 MA01_G13820 MA01_G14090 MA01_G14440 MA01_G14730 MA01_G15170 MA01_G15340 MA01_G15580 MA01_G15730 MA01_G15790 MA01_G16610 MA01_G16970 MA01_G17140 MA01_G18540 MA01_G18580 MA0…
0.000232942	639	3447	Regulation of cellular process	MA00_G00030 MA00_G00090 MA00_G01210 MA00_G02930 MA01_G00480 MA01_G01710 MA01_G03390 MA01_G04220 MA01_G04340 MA01_G05200 MA01_G05710 MA01_G05860 MA01_G07560 MA01_G08270 MA01_G09070 MA01_G09880 MA01_G10610 MA01_G11970 MA01_G12080 MA01_G13110 MA01_G14730 MA01_G15000 MA01_G15340 MA01_G15370 MA01_G15430 MA01_G16350 MA01_G17160 MA01_G18580 MA01_G20090 MA01_G20620 MA01_G20750 MA01_G22220 MA01_G23630 MA0…						7.86971e-05	585	3123	Ribonucleotide binding	MA00_G01370 MA00_G03250 MA01_G00130 MA01_G00510 MA01_G01200 MA01_G01830 MA01_G03350 MA01_G04480 MA01_G04830 MA01_G04930 MA01_G05710 MA01_G06830 MA01_G08050 MA01_G09270 MA01_G09840 MA01_G10570 MA01_G11120 MA01_G13190 MA01_G13820 MA01_G14090 MA01_G14440 MA01_G14730 MA01_G15170 MA01_G15340 MA01_G15580 MA01_G15730 MA01_G15790 MA01_G16610 MA01_G16970 MA01_G17140 MA01_G18540 MA01_G18580 MA01_G20750 MA0…

## Sheet: BraBTH0vs3d
Table S5: Gene enrichment analysis of DEGs of ); BraBTH3d: Brazilian cultivar Fusarium oxysporum f. sp. cubense tropical race 4 (FocTR4) three day treated with BTH(benzothiadiazole)
Biological Process					Cellular component					Molecular Functions					Pathways
Enrichment FDR	Genes in list	Total genes	Functional Category	Genes of BP	Enrichment FDR	Genes in list	Total genes	Functional Category	Genes of BP	Enrichment FDR	Genes in list	Total genes	Functional Category	Genes of BP	Enrichment FDR	Genes in list	Total genes	Functional Category	Genes of BP
3.82552e-05	6	22	Response to hydrogen peroxide	MA07_G14860 MA08_G24440 MA09_G00490 MA09_G03560 MA10_G11310 MA10_G21080	0.00105595	9	127	Apoplast	MA03_G05090 MA04_G02280 MA05_G16870 MA05_G24260 MA07_G15950 MA09_G13330 MA09_G30560 MA10_G23400 MA11_G22550	0.0195947	2	5	ATPase activator activity	MA03_G05480 MA09_G27930	2.60987e-05	10	117	Protein processing in endoplasmic reticulum	MA01_G10350 MA04_G37990 MA07_G14860 MA08_G21650 MA08_G24440 MA09_G00490 MA09_G03560 MA10_G11310 MA10_G21080 MA10_G22560
4.54579e-05	6	26	Protein complex oligomerization	MA07_G14860 MA08_G24440 MA09_G00490 MA09_G03560 MA10_G11310 MA10_G21080	0.00334266	9	172	Cell wall	MA02_G04360 MA03_G05090 MA04_G02280 MA05_G16870 MA05_G24260 MA07_G15950 MA09_G13330 MA09_G30560 MA10_G23400	0.0262564	2	6	Alcohol dehydrogenase activity, zinc-dependent	MA06_G19900 MA09_G08110
4.54579e-05	8	60	Xyloglucan metabolic process	MA03_G05090 MA04_G02280 MA05_G16870 MA05_G24260 MA07_G15950 MA09_G13330 MA09_G30560 MA10_G23400	0.00334266	9	176	External encapsulating structure	MA02_G04360 MA03_G05090 MA04_G02280 MA05_G16870 MA05_G24260 MA07_G15950 MA09_G13330 MA09_G30560 MA10_G23400	0.0262564	2	6	S-(hydroxymethyl)glutathione dehydrogenase activity	MA06_G19900 MA09_G08110
0.0449736	3	23	de novo posttranslational protein folding	MA02_G20060 MA06_G22800 MA08_G21650	0.00323391	13	324	Extracellular region	MA02_G04360 MA03_G05090 MA04_G02280 MA04_G29640 MA05_G07380 MA05_G16870 MA05_G24260 MA07_G15950 MA09_G13330 MA09_G30560 MA10_G23400 MA10_G24590 MA11_G22550	0.0317272	2	7	Alcohol dehydrogenase (NAD+) activity	MA06_G19900 MA09_G08110
0.0449736	3	23	Chaperone cofactor-dependent protein refolding	MA02_G20060 MA06_G22800 MA08_G21650						0.0317272	2	7	Alcohol dehydrogenase [NAD(P)+] activity	MA06_G19900 MA09_G08110
0.0476851	3	24	de novo protein folding	MA02_G20060 MA06_G22800 MA08_G21650						0.0317272	2	7	Hsp90 protein binding	MA03_G05480 MA09_G27930
0.0175198	4	35	Chaperone-mediated protein folding	MA02_G20060 MA06_G22800 MA06_G29520 MA08_G21650						8.08606e-05	6	32	Protein self-association	MA07_G14860 MA08_G24440 MA09_G00490 MA09_G03560 MA10_G11310 MA10_G21080
4.54579e-05	9	81	Response to heat	MA04_G37990 MA05_G07120 MA05_G29360 MA07_G14860 MA08_G24440 MA09_G00490 MA09_G03560 MA10_G11310 MA10_G21080						8.08606e-05	6	33	Heat shock protein binding	MA03_G05480 MA03_G24540 MA04_G37990 MA06_G22800 MA08_G21650 MA09_G27930
0.00203473	6	59	Response to reactive oxygen species	MA07_G14860 MA08_G24440 MA09_G00490 MA09_G03560 MA10_G11310 MA10_G21080						0.000192023	6	40	Chaperone binding	MA01_G06230 MA02_G20060 MA03_G05480 MA03_G24540 MA09_G27930 MA10_G12070
8.45695e-05	9	90	Hemicellulose metabolic process	MA03_G05090 MA04_G02280 MA05_G16870 MA05_G24260 MA06_G11610 MA07_G15950 MA09_G13330 MA09_G30560 MA10_G23400						2.23287e-05	8	54	Xyloglucan:xyloglucosyl transferase activity	MA03_G05090 MA04_G02280 MA05_G16870 MA05_G24260 MA07_G15950 MA09_G13330 MA09_G30560 MA10_G23400
0.000162592	9	99	Cell wall polysaccharide metabolic process	MA03_G05090 MA04_G02280 MA05_G16870 MA05_G24260 MA06_G11610 MA07_G15950 MA09_G13330 MA09_G30560 MA10_G23400						1.28181e-07	14	135	Unfolded protein binding	MA00_G00160 MA02_G20060 MA03_G03830 MA04_G37990 MA06_G00390 MA06_G22800 MA07_G14860 MA08_G15090 MA08_G21650 MA08_G24440 MA09_G00490 MA09_G03560 MA10_G11310 MA10_G21080
0.00543668	6	71	Response to salt stress	MA07_G14860 MA08_G24440 MA09_G00490 MA09_G03560 MA10_G11310 MA10_G21080						0.00056293	9	132	Glucosyltransferase activity	MA03_G05090 MA04_G02280 MA05_G16870 MA05_G24260 MA07_G15950 MA08_G05160 MA09_G13330 MA09_G30560 MA10_G23400
8.10375e-07	16	201	Protein folding	MA00_G00160 MA02_G20060 MA03_G03830 MA03_G05480 MA04_G37990 MA06_G00390 MA06_G22800 MA06_G29520 MA07_G14860 MA08_G15090 MA08_G21650 MA08_G24440 MA09_G00490 MA09_G03560 MA10_G11310 MA10_G21080						8.0755e-05	19	444	Heme binding	MA02_G04360 MA03_G04630 MA03_G12260 MA03_G32450 MA04_G18900 MA04_G28360 MA04_G35920 MA05_G18620 MA05_G27300 MA06_G09120 MA06_G19810 MA07_G07210 MA07_G09220 MA08_G04700 MA08_G32910 MA09_G14900 MA10_G14320 MA10_G25840 MA11_G11360
0.000621303	9	120	Cell wall macromolecule metabolic process	MA03_G05090 MA04_G02280 MA05_G16870 MA05_G24260 MA06_G11610 MA07_G15950 MA09_G13330 MA09_G30560 MA10_G23400						0.0325146	7	165	Peroxidase activity	MA02_G04360 MA03_G04630 MA05_G27300 MA05_G29360 MA07_G09220 MA10_G14320 MA10_G25840
0.00970394	6	82	Response to osmotic stress	MA07_G14860 MA08_G24440 MA09_G00490 MA09_G03560 MA10_G11310 MA10_G21080						0.0345	7	168	Oxidoreductase activity, acting on peroxide as acceptor	MA02_G04360 MA03_G04630 MA05_G27300 MA05_G29360 MA07_G09220 MA10_G14320 MA10_G25840
0.0010031	9	129	Response to temperature stimulus	MA04_G37990 MA05_G07120 MA05_G29360 MA07_G14860 MA08_G24440 MA09_G00490 MA09_G03560 MA10_G11310 MA10_G21080						8.08606e-05	19	466	Tetrapyrrole binding	MA02_G04360 MA03_G04630 MA03_G12260 MA03_G32450 MA04_G18900 MA04_G28360 MA04_G35920 MA05_G18620 MA05_G27300 MA06_G09120 MA06_G19810 MA07_G07210 MA07_G09220 MA08_G04700 MA08_G32910 MA09_G14900 MA10_G14320 MA10_G25840 MA11_G11360
0.000443826	10	144	Cell wall biogenesis	MA03_G05090 MA04_G02280 MA05_G16870 MA05_G24260 MA06_G11610 MA07_G15950 MA07_G16000 MA09_G13330 MA09_G30560 MA10_G23400						0.00575776	12	315	Hexosyltransferase activity	MA03_G05090 MA04_G02280 MA05_G16870 MA05_G24260 MA06_G11610 MA07_G15950 MA07_G16000 MA08_G05160 MA09_G13330 MA09_G30560 MA10_G23400 MA11_G14680
0.00113971	10	171	Cellular glucan metabolic process	MA03_G05090 MA04_G02280 MA05_G16870 MA05_G24260 MA07_G15950 MA08_G05160 MA09_G13330 MA09_G17050 MA09_G30560 MA10_G23400						0.00294306	14	382	Oxidoreductase activity, acting on paired donors, with incorporation or reduction of molecular oxygen	MA03_G12260 MA03_G32450 MA04_G18900 MA04_G28360 MA04_G35920 MA05_G14110 MA05_G18620 MA06_G09120 MA07_G07210 MA08_G04700 MA08_G21900 MA08_G32910 MA10_G21550 MA11_G11360
0.00113971	10	171	Glucan metabolic process	MA03_G05090 MA04_G02280 MA05_G16870 MA05_G24260 MA07_G15950 MA08_G05160 MA09_G13330 MA09_G17050 MA09_G30560 MA10_G23400						0.0145414	12	358	Iron ion binding	MA03_G12260 MA03_G13240 MA03_G32450 MA04_G18900 MA04_G28360 MA04_G35920 MA05_G18620 MA06_G09120 MA07_G07210 MA08_G04700 MA08_G32910 MA11_G11360
0.00113971	11	206	Cellular polysaccharide metabolic process	MA03_G05090 MA04_G02280 MA05_G16870 MA05_G24260 MA06_G11610 MA07_G15950 MA08_G05160 MA09_G13330 MA09_G17050 MA09_G30560 MA10_G23400						0.00791404	15	482	Hydrolase activity, hydrolyzing O-glycosyl compounds	MA03_G05090 MA03_G08330 MA04_G02280 MA04_G12970 MA04_G35340 MA05_G07270 MA05_G16870 MA05_G24260 MA06_G14770 MA07_G15950 MA09_G13330 MA09_G17050 MA09_G30560 MA10_G14500 MA10_G23400
0.00106607	12	239	Response to oxidative stress	MA02_G04360 MA03_G04630 MA05_G27300 MA07_G09220 MA07_G14860 MA08_G24440 MA09_G00490 MA09_G03560 MA10_G11310 MA10_G14320 MA10_G21080 MA10_G25840						0.0151281	15	520	Hydrolase activity, acting on glycosyl bonds	MA03_G05090 MA03_G08330 MA04_G02280 MA04_G12970 MA04_G35340 MA05_G07270 MA05_G16870 MA05_G24260 MA06_G14770 MA07_G15950 MA09_G13330 MA09_G17050 MA09_G30560 MA10_G14500 MA10_G23400
0.0449736	7	154	Response to inorganic substance	MA07_G14860 MA08_G24440 MA09_G00490 MA09_G03560 MA10_G11310 MA10_G21080 MA11_G01190						0.00618186	18	627	Glycosyltransferase activity	MA03_G05090 MA04_G02280 MA05_G05930 MA05_G16870 MA05_G24260 MA06_G11610 MA07_G15950 MA07_G16000 MA08_G05160 MA08_G11000 MA08_G26210 MA09_G10530 MA09_G13330 MA09_G26920 MA09_G30560 MA10_G23400 MA10_G28290 MA11_G14680
0.00711949	11	264	Polysaccharide metabolic process	MA03_G05090 MA04_G02280 MA05_G16870 MA05_G24260 MA06_G11610 MA07_G15950 MA08_G05160 MA09_G13330 MA09_G17050 MA09_G30560 MA10_G23400						0.00056293	31	1207	DNA-binding transcription factor activity	MA00_G01950 MA01_G12120 MA01_G21830 MA02_G11850 MA02_G16270 MA02_G18440 MA02_G19520 MA03_G03360 MA03_G19980 MA03_G32350 MA04_G32660 MA05_G01900 MA05_G02900 MA05_G04880 MA06_G02700 MA06_G11390 MA07_G00700 MA07_G05300 MA07_G19270 MA08_G11830 MA08_G13160 MA08_G23210 MA09_G00890 MA09_G29930 MA10_G04290 MA10_G14190 MA10_G17720 MA10_G30010 MA11_G14400 MA11_G18300 MA11_G20400
0.00142738	14	339	Cellular carbohydrate metabolic process	MA01_G11650 MA03_G05090 MA04_G02280 MA05_G16870 MA05_G24260 MA06_G11610 MA07_G15950 MA08_G05160 MA09_G13330 MA09_G17050 MA09_G30560 MA10_G19040 MA10_G23400 MA11_G05730						8.08606e-05	43	1772	Oxidoreductase activity	MA02_G04360 MA03_G04630 MA03_G07770 MA03_G08660 MA03_G12260 MA03_G13240 MA03_G32450 MA04_G10500 MA04_G16550 MA04_G18900 MA04_G27070 MA04_G28360 MA04_G35920 MA05_G07120 MA05_G14110 MA05_G18620 MA05_G27300 MA05_G28930 MA05_G29360 MA05_G31690 MA06_G09120 MA06_G19810 MA06_G19900 MA06_G32880 MA06_G37060 MA06_G38570 MA07_G07210 MA07_G09220 MA07_G17750 MA08_G04700 MA08_G21900 MA08_G32910 MA09_G08110 MA0…
0.0066907	12	305	Cell wall organization or biogenesis	MA03_G05090 MA04_G02280 MA05_G07380 MA05_G16870 MA05_G24260 MA06_G11610 MA07_G15530 MA07_G15950 MA07_G16000 MA09_G13330 MA09_G30560 MA10_G23400						0.00200281	31	1299	Transcription regulator activity	MA00_G01950 MA01_G12120 MA01_G21830 MA02_G11850 MA02_G16270 MA02_G18440 MA02_G19520 MA03_G03360 MA03_G19980 MA03_G32350 MA04_G32660 MA05_G01900 MA05_G02900 MA05_G04880 MA06_G02700 MA06_G11390 MA07_G00700 MA07_G05300 MA07_G19270 MA08_G11830 MA08_G13160 MA08_G23210 MA09_G00890 MA09_G29930 MA10_G04290 MA10_G14190 MA10_G17720 MA10_G30010 MA11_G14400 MA11_G18300 MA11_G20400
0.0449736	11	346	Response to oxygen-containing compound	MA06_G09540 MA06_G19900 MA07_G14860 MA08_G24440 MA09_G00490 MA09_G03560 MA09_G08110 MA10_G11310 MA10_G17720 MA10_G21080 MA11_G01190						0.0466111	45	2669	Metal ion binding	MA00_G00180 MA00_G04500 MA01_G17160 MA02_G04360 MA02_G14570 MA02_G20060 MA03_G07770 MA03_G08390 MA03_G10050 MA03_G12260 MA03_G13240 MA03_G32450 MA04_G18900 MA04_G21080 MA04_G28360 MA04_G29120 MA04_G35920 MA04_G37190 MA04_G37990 MA05_G18620 MA05_G22770 MA05_G28930 MA05_G29360 MA05_G31690 MA06_G09120 MA06_G19810 MA06_G19900 MA06_G24010 MA06_G32880 MA07_G07210 MA07_G20660 MA08_G04700 MA08_G32910 MA0…
0.0449736	13	452	Response to abiotic stimulus	MA03_G21030 MA04_G37990 MA05_G07120 MA05_G29360 MA06_G38570 MA07_G14860 MA08_G24440 MA09_G00490 MA09_G03560 MA10_G11310 MA10_G21080 MA10_G21550 MA11_G01190
0.00770589	21	784	Response to chemical	MA01_G20600 MA02_G04360 MA02_G14470 MA04_G08810 MA05_G22280 MA06_G09540 MA06_G12410 MA06_G19900 MA06_G22800 MA07_G14860 MA07_G23180 MA08_G21650 MA08_G24440 MA09_G00490 MA09_G03560 MA09_G08110 MA09_G15430 MA10_G11310 MA10_G17720 MA10_G21080 MA11_G01190
0.0182929	24	1029	Carbohydrate metabolic process	MA01_G11650 MA03_G05090 MA03_G08330 MA04_G02280 MA04_G10500 MA04_G12970 MA04_G16550 MA04_G35340 MA05_G07270 MA05_G16870 MA05_G24260 MA06_G11610 MA06_G14770 MA06_G28330 MA07_G15950 MA08_G05160 MA09_G13330 MA09_G17050 MA09_G30560 MA10_G14500 MA10_G19040 MA10_G23400 MA11_G05730 MA11_G14680
0.0476851	22	1001	Response to stress	MA01_G16670 MA02_G04360 MA03_G04630 MA04_G29640 MA04_G37990 MA05_G07120 MA05_G27300 MA05_G29360 MA06_G03090 MA06_G03120 MA06_G22800 MA07_G09220 MA07_G14860 MA07_G27960 MA08_G21650 MA08_G24440 MA09_G00490 MA09_G03560 MA10_G11310 MA10_G14320 MA10_G21080 MA10_G25840
0.0223986	40	2107	Response to stimulus	MA01_G16670 MA01_G17160 MA01_G20600 MA02_G04360 MA02_G14470 MA03_G01130 MA03_G04630 MA03_G21030 MA04_G08810 MA04_G29640 MA04_G37990 MA05_G07120 MA05_G22280 MA05_G27300 MA05_G29360 MA06_G03090 MA06_G03120 MA06_G09540 MA06_G12410 MA06_G19900 MA06_G22800 MA06_G38570 MA07_G09220 MA07_G14860 MA07_G23180 MA07_G27960 MA08_G21650 MA08_G24440 MA09_G00490 MA09_G03560 MA09_G08110 MA09_G12900 MA09_G15430 MA1…

## Sheet: WilNor0vs2d
Table S5: Gene enrichment analysis of DEGs of WilNor2d: Two days old normal sample of Williams cultivar
Biological Process					Cellular component					Molecular Functions					Pathways
Enrichment FDR	Genes in list	Total genes	Functional Category	Genes of BP	Enrichment FDR	Genes in list	Total genes	Functional Category	Genes of BP	Enrichment FDR	Genes in list	Total genes	Functional Category	Genes of BP	Enrichment FDR	Genes in list	Total genes	Functional Category	Genes of BP
0.0243805	3	5	Mitochondrial electron transport, cytochrome c to oxygen	MA05_G01320 MA06_G19810 MA07_G24990	0.000962961	7	18	Organelle envelope lumen	MA05_G01320 MA06_G07720 MA06_G19810 MA06_G22220 MA07_G24990 MA09_G25920 MA10_G08020	0.0275885	6	24	Catalytic activity, acting on a glycoprotein	MA05_G28410 MA07_G01000 MA08_G06150 MA08_G22930 MA09_G07210 MA09_G08320	0.0235571	4	12	Photosynthesis	MA02_G11170 MA02_G16740 MA03_G03930 MA06_G14120
0.0268198	4	11	Response to red light	MA06_G03800 MA06_G30900 MA07_G26010 MA11_G04790	0.00454346	6	17	Mitochondrial intermembrane space	MA05_G01320 MA06_G07720 MA06_G19810 MA06_G22220 MA07_G24990 MA10_G08020	0.00822724	8	36	Oxidoreductase activity, acting on diphenols and related substances as donors, oxygen as acceptor	MA01_G21760 MA03_G09740 MA05_G03580 MA07_G03540 MA08_G34740 MA09_G17350 MA09_G28950 MA11_G22550	0.0235571	13	117	Protein processing in endoplasmic reticulum	MA01_G02910 MA03_G02260 MA03_G17190 MA03_G25530 MA07_G19020 MA08_G24440 MA08_G34220 MA09_G00490 MA09_G11240 MA10_G11310 MA10_G17390 MA10_G20220 MA10_G21080
6.53612e-06	12	37	Photosynthesis, light harvesting	MA01_G04050 MA02_G11170 MA02_G16740 MA03_G03930 MA04_G07920 MA05_G08930 MA06_G14120 MA06_G22130 MA08_G03640 MA09_G02760 MA09_G21570 MA10_G15370						0.0398554	8	47	Oxidoreductase activity, acting on diphenols and related substances as donors	MA01_G21760 MA03_G09740 MA05_G03580 MA07_G03540 MA08_G34740 MA09_G17350 MA09_G28950 MA11_G22550	0.00719898	66	986	Metabolic pathways	MA01_G06990 MA01_G13580 MA01_G17240 MA01_G21690 MA01_G23310 MA02_G02410 MA02_G06350 MA02_G07400 MA02_G11170 MA02_G16740 MA03_G03930 MA03_G13720 MA03_G16610 MA03_G29190 MA04_G12630 MA04_G16300 MA04_G18850 MA04_G21340 MA04_G30680 MA04_G31000 MA04_G33980 MA04_G36400 MA05_G01120 MA05_G01320 MA05_G04220 MA05_G13480 MA05_G23390 MA05_G23420 MA05_G27130 MA06_G04330 MA06_G04940 MA06_G14120 MA06_G15820 MA0…
0.000930606	7	22	Response to blue light	MA06_G03800 MA06_G30900 MA07_G10990 MA07_G26010 MA08_G26200 MA10_G15660 MA10_G25730						0.0354688	15	135	Unfolded protein binding	MA01_G02910 MA02_G01760 MA03_G02260 MA03_G14100 MA03_G25530 MA06_G22800 MA07_G03100 MA07_G19020 MA08_G24440 MA08_G34220 MA09_G00490 MA09_G11240 MA10_G11310 MA10_G17390 MA10_G21080
0.000146886	9	30	Photomorphogenesis	MA04_G14920 MA06_G03800 MA06_G16250 MA06_G24060 MA07_G27030 MA09_G17760 MA09_G20720 MA10_G16320 MA11_G09730						7.8177e-07	96	1207	DNA-binding transcription factor activity	MA00_G02360 MA01_G01380 MA01_G14830 MA02_G02820 MA02_G09180 MA02_G09470 MA02_G13430 MA02_G16070 MA02_G18220 MA02_G18990 MA02_G20230 MA03_G01750 MA03_G01980 MA03_G02910 MA03_G05830 MA03_G06920 MA03_G09720 MA03_G17210 MA03_G22010 MA03_G23580 MA03_G26480 MA03_G29150 MA03_G32350 MA04_G03560 MA04_G03780 MA04_G05550 MA04_G07970 MA04_G10540 MA04_G23710 MA04_G24790 MA04_G24840 MA04_G26300 MA04_G26400 MA0…
0.000445434	9	35	Circadian rhythm	MA05_G25290 MA06_G03800 MA06_G30390 MA07_G10990 MA08_G22820 MA08_G26200 MA09_G27420 MA10_G19080 MA10_G27250						1.45433e-05	96	1299	Transcription regulator activity	MA00_G02360 MA01_G01380 MA01_G14830 MA02_G02820 MA02_G09180 MA02_G09470 MA02_G13430 MA02_G16070 MA02_G18220 MA02_G18990 MA02_G20230 MA03_G01750 MA03_G01980 MA03_G02910 MA03_G05830 MA03_G06920 MA03_G09720 MA03_G17210 MA03_G22010 MA03_G23580 MA03_G26480 MA03_G29150 MA03_G32350 MA04_G03560 MA04_G03780 MA04_G05550 MA04_G07970 MA04_G10540 MA04_G23710 MA04_G24790 MA04_G24840 MA04_G26300 MA04_G26400 MA0…
0.00104862	9	39	Rhythmic process	MA05_G25290 MA06_G03800 MA06_G30390 MA07_G10990 MA08_G22820 MA08_G26200 MA09_G27420 MA10_G19080 MA10_G27250						0.00101427	87	1283	Transmembrane transporter activity	MA00_G04010 MA01_G00620 MA01_G01620 MA01_G02090 MA01_G03290 MA01_G16930 MA01_G17070 MA01_G17210 MA02_G00190 MA02_G07140 MA02_G09980 MA02_G11730 MA02_G16460 MA02_G21520 MA03_G01690 MA03_G02450 MA03_G05910 MA03_G12500 MA03_G12920 MA03_G19030 MA03_G22180 MA03_G24890 MA03_G25860 MA03_G29190 MA03_G30140 MA03_G30310 MA04_G06610 MA04_G07020 MA04_G09790 MA04_G13980 MA04_G20540 MA04_G21850 MA04_G25060 MA0…
0.000410903	12	62	Response to red or far red light	MA04_G14920 MA06_G03800 MA06_G16250 MA06_G24060 MA06_G30900 MA07_G26010 MA07_G27030 MA09_G17760 MA09_G20720 MA10_G16320 MA11_G04790 MA11_G09730						0.000131209	117	1772	Oxidoreductase activity	MA00_G04600 MA01_G01590 MA01_G15500 MA01_G15510 MA01_G18400 MA01_G21520 MA01_G21760 MA02_G23580 MA02_G24660 MA03_G01890 MA03_G02640 MA03_G05380 MA03_G06590 MA03_G09740 MA03_G16190 MA03_G27500 MA04_G04820 MA04_G15130 MA04_G18440 MA04_G18850 MA04_G20810 MA04_G23600 MA04_G25440 MA04_G28360 MA04_G31960 MA04_G32070 MA04_G35330 MA04_G40160 MA05_G01120 MA05_G01320 MA05_G03580 MA05_G04220 MA05_G06230 MA0…
1.83865e-05	18	101	Photosynthesis, light reaction	MA01_G04050 MA02_G09700 MA02_G11170 MA02_G16740 MA03_G03930 MA04_G07920 MA04_G35330 MA05_G08930 MA06_G14120 MA06_G22130 MA06_G30900 MA06_G38570 MA07_G26010 MA08_G03640 MA09_G02760 MA09_G21570 MA10_G05790 MA10_G15370						0.00256944	87	1330	Transporter activity	MA00_G04010 MA01_G00620 MA01_G01620 MA01_G02090 MA01_G03290 MA01_G16930 MA01_G17070 MA01_G17210 MA02_G00190 MA02_G07140 MA02_G09980 MA02_G11730 MA02_G16460 MA02_G21520 MA03_G01690 MA03_G02450 MA03_G05910 MA03_G12500 MA03_G12920 MA03_G19030 MA03_G22180 MA03_G24890 MA03_G25860 MA03_G29190 MA03_G30140 MA03_G30310 MA04_G06610 MA04_G07020 MA04_G09790 MA04_G13980 MA04_G20540 MA04_G21850 MA04_G25060 MA0…
2.86632e-05	25	189	Photosynthesis	MA01_G04050 MA02_G09700 MA02_G11170 MA02_G16740 MA03_G03930 MA04_G07920 MA04_G17650 MA04_G24350 MA04_G33980 MA04_G35330 MA05_G08930 MA06_G14120 MA06_G22130 MA06_G30900 MA06_G33230 MA06_G38570 MA07_G26010 MA08_G03640 MA08_G10330 MA08_G24890 MA09_G02760 MA09_G21570 MA10_G05100 MA10_G05790 MA10_G15370						0.00181839	144	2438	DNA binding	MA00_G00190 MA00_G02360 MA00_G04960 MA01_G00260 MA01_G01670 MA01_G02030 MA01_G04220 MA01_G12150 MA01_G14830 MA01_G15530 MA01_G20090 MA02_G01150 MA02_G01300 MA02_G02820 MA02_G09180 MA02_G09470 MA02_G13430 MA02_G15250 MA02_G19330 MA02_G20040 MA02_G20230 MA02_G21620 MA02_G23000 MA03_G01750 MA03_G02910 MA03_G05830 MA03_G06920 MA03_G09370 MA03_G09720 MA03_G15430 MA03_G17210 MA03_G20250 MA03_G22010 MA0…
1.10893e-05	28	214	Response to light stimulus	MA02_G11170 MA02_G16740 MA03_G03930 MA04_G14920 MA06_G03800 MA06_G14120 MA06_G16250 MA06_G24060 MA06_G30900 MA06_G38570 MA07_G09610 MA07_G10990 MA07_G26010 MA07_G27030 MA08_G26200 MA08_G27900 MA09_G17760 MA09_G20720 MA09_G21570 MA10_G15660 MA10_G16320 MA10_G20950 MA10_G25730 MA10_G27250 MA11_G00850 MA11_G04790 MA11_G06590 MA11_G09730
1.10312e-05	29	226	Response to radiation	MA02_G11170 MA02_G16740 MA03_G03930 MA04_G14920 MA06_G03800 MA06_G14120 MA06_G16250 MA06_G24060 MA06_G30900 MA06_G38570 MA07_G09610 MA07_G10990 MA07_G26010 MA07_G27030 MA08_G26200 MA08_G27900 MA09_G15790 MA09_G17760 MA09_G20720 MA09_G21570 MA10_G15660 MA10_G16320 MA10_G20950 MA10_G25730 MA10_G27250 MA11_G00850 MA11_G04790 MA11_G06590 MA11_G09730
3.95877e-05	43	452	Response to abiotic stimulus	MA02_G01190 MA02_G01750 MA02_G11170 MA02_G16740 MA03_G03930 MA03_G18560 MA03_G31100 MA04_G14920 MA04_G37530 MA06_G03800 MA06_G14120 MA06_G16250 MA06_G24060 MA06_G30900 MA06_G38570 MA07_G09610 MA07_G10990 MA07_G26010 MA07_G27030 MA08_G24440 MA08_G26200 MA08_G27900 MA08_G29620 MA09_G00490 MA09_G11240 MA09_G15790 MA09_G17760 MA09_G20720 MA09_G21570 MA10_G05790 MA10_G11310 MA10_G15660 MA10_G16320 MA1…
0.000410903	86	1272	Transmembrane transport	MA00_G04010 MA01_G00620 MA01_G01620 MA01_G02090 MA01_G03290 MA01_G16930 MA01_G17070 MA01_G17210 MA02_G00190 MA02_G07140 MA02_G09980 MA02_G11730 MA03_G01690 MA03_G05910 MA03_G12500 MA03_G12920 MA03_G19030 MA03_G22180 MA03_G24890 MA03_G25860 MA03_G29190 MA03_G30140 MA03_G30310 MA04_G06610 MA04_G07020 MA04_G09790 MA04_G13980 MA04_G20540 MA04_G21850 MA04_G25060 MA04_G25730 MA04_G27690 MA04_G30290 MA0…
5.51301e-06	148	2224	Regulation of transcription, DNA-templated	MA00_G00190 MA00_G01170 MA00_G02360 MA00_G04960 MA01_G01380 MA01_G04220 MA01_G12150 MA01_G14830 MA01_G20090 MA02_G01100 MA02_G02820 MA02_G09180 MA02_G09470 MA02_G13430 MA02_G16070 MA02_G18220 MA02_G18990 MA02_G20230 MA02_G21620 MA02_G23000 MA03_G01750 MA03_G01980 MA03_G02910 MA03_G05830 MA03_G06920 MA03_G09370 MA03_G09400 MA03_G09720 MA03_G17210 MA03_G21660 MA03_G22010 MA03_G23580 MA03_G26480 MA0…
5.51301e-06	148	2224	Regulation of nucleic acid-templated transcription	MA00_G00190 MA00_G01170 MA00_G02360 MA00_G04960 MA01_G01380 MA01_G04220 MA01_G12150 MA01_G14830 MA01_G20090 MA02_G01100 MA02_G02820 MA02_G09180 MA02_G09470 MA02_G13430 MA02_G16070 MA02_G18220 MA02_G18990 MA02_G20230 MA02_G21620 MA02_G23000 MA03_G01750 MA03_G01980 MA03_G02910 MA03_G05830 MA03_G06920 MA03_G09370 MA03_G09400 MA03_G09720 MA03_G17210 MA03_G21660 MA03_G22010 MA03_G23580 MA03_G26480 MA0…
5.51301e-06	148	2224	Regulation of RNA biosynthetic process	MA00_G00190 MA00_G01170 MA00_G02360 MA00_G04960 MA01_G01380 MA01_G04220 MA01_G12150 MA01_G14830 MA01_G20090 MA02_G01100 MA02_G02820 MA02_G09180 MA02_G09470 MA02_G13430 MA02_G16070 MA02_G18220 MA02_G18990 MA02_G20230 MA02_G21620 MA02_G23000 MA03_G01750 MA03_G01980 MA03_G02910 MA03_G05830 MA03_G06920 MA03_G09370 MA03_G09400 MA03_G09720 MA03_G17210 MA03_G21660 MA03_G22010 MA03_G23580 MA03_G26480 MA0…
7.9564e-06	152	2344	Regulation of cellular macromolecule biosynthetic process	MA00_G00190 MA00_G01170 MA00_G02360 MA00_G04960 MA01_G01380 MA01_G04220 MA01_G12150 MA01_G14830 MA01_G20090 MA02_G01100 MA02_G02820 MA02_G09180 MA02_G09470 MA02_G13430 MA02_G16070 MA02_G18220 MA02_G18990 MA02_G20230 MA02_G21620 MA02_G23000 MA03_G01750 MA03_G01980 MA03_G02910 MA03_G05830 MA03_G06920 MA03_G09370 MA03_G09400 MA03_G09720 MA03_G17210 MA03_G21660 MA03_G22010 MA03_G23580 MA03_G26480 MA0…
7.9564e-06	154	2376	Regulation of biosynthetic process	MA00_G00190 MA00_G01170 MA00_G02360 MA00_G04960 MA01_G01380 MA01_G04220 MA01_G12150 MA01_G14830 MA01_G20090 MA02_G01100 MA02_G02820 MA02_G09180 MA02_G09470 MA02_G13430 MA02_G16070 MA02_G18220 MA02_G18990 MA02_G20230 MA02_G21620 MA02_G23000 MA03_G01750 MA03_G01980 MA03_G02910 MA03_G05830 MA03_G06920 MA03_G09370 MA03_G09400 MA03_G09720 MA03_G17210 MA03_G21660 MA03_G22010 MA03_G23580 MA03_G26480 MA0…
7.9564e-06	152	2350	Regulation of macromolecule biosynthetic process	MA00_G00190 MA00_G01170 MA00_G02360 MA00_G04960 MA01_G01380 MA01_G04220 MA01_G12150 MA01_G14830 MA01_G20090 MA02_G01100 MA02_G02820 MA02_G09180 MA02_G09470 MA02_G13430 MA02_G16070 MA02_G18220 MA02_G18990 MA02_G20230 MA02_G21620 MA02_G23000 MA03_G01750 MA03_G01980 MA03_G02910 MA03_G05830 MA03_G06920 MA03_G09370 MA03_G09400 MA03_G09720 MA03_G17210 MA03_G21660 MA03_G22010 MA03_G23580 MA03_G26480 MA0…
1.00912e-05	149	2305	Regulation of RNA metabolic process	MA00_G00190 MA00_G01170 MA00_G02360 MA00_G04960 MA01_G01380 MA01_G04220 MA01_G12150 MA01_G14830 MA01_G20090 MA02_G01100 MA02_G02820 MA02_G09180 MA02_G09470 MA02_G13430 MA02_G16070 MA02_G18220 MA02_G18990 MA02_G20230 MA02_G21620 MA02_G23000 MA03_G01750 MA03_G01980 MA03_G02910 MA03_G05830 MA03_G06920 MA03_G09370 MA03_G09400 MA03_G09720 MA03_G17210 MA03_G21660 MA03_G22010 MA03_G23580 MA03_G26480 MA0…
7.9564e-06	153	2367	Regulation of cellular biosynthetic process	MA00_G00190 MA00_G01170 MA00_G02360 MA00_G04960 MA01_G01380 MA01_G04220 MA01_G12150 MA01_G14830 MA01_G20090 MA02_G01100 MA02_G02820 MA02_G09180 MA02_G09470 MA02_G13430 MA02_G16070 MA02_G18220 MA02_G18990 MA02_G20230 MA02_G21620 MA02_G23000 MA03_G01750 MA03_G01980 MA03_G02910 MA03_G05830 MA03_G06920 MA03_G09370 MA03_G09400 MA03_G09720 MA03_G17210 MA03_G21660 MA03_G22010 MA03_G23580 MA03_G26480 MA0…
1.10312e-05	150	2333	Regulation of nucleobase-containing compound metabolic process	MA00_G00190 MA00_G01170 MA00_G02360 MA00_G04960 MA01_G01380 MA01_G04220 MA01_G12150 MA01_G14830 MA01_G20090 MA02_G01100 MA02_G02820 MA02_G09180 MA02_G09470 MA02_G13430 MA02_G16070 MA02_G18220 MA02_G18990 MA02_G20230 MA02_G21620 MA02_G23000 MA03_G01750 MA03_G01980 MA03_G02910 MA03_G05830 MA03_G06920 MA03_G09370 MA03_G09400 MA03_G09720 MA03_G17210 MA03_G21660 MA03_G22010 MA03_G23580 MA03_G26480 MA0…
2.76999e-05	150	2387	Transcription, DNA-templated	MA00_G00190 MA00_G01170 MA00_G02360 MA00_G04960 MA01_G00260 MA01_G01380 MA01_G04220 MA01_G12150 MA01_G14830 MA01_G20090 MA02_G01100 MA02_G02820 MA02_G09180 MA02_G09470 MA02_G13430 MA02_G16070 MA02_G18220 MA02_G18990 MA02_G20230 MA02_G21620 MA02_G23000 MA03_G01750 MA03_G01980 MA03_G02910 MA03_G05830 MA03_G06920 MA03_G09370 MA03_G09400 MA03_G09720 MA03_G17210 MA03_G21660 MA03_G22010 MA03_G23580 MA0…
2.76999e-05	150	2387	Nucleic acid-templated transcription	MA00_G00190 MA00_G01170 MA00_G02360 MA00_G04960 MA01_G00260 MA01_G01380 MA01_G04220 MA01_G12150 MA01_G14830 MA01_G20090 MA02_G01100 MA02_G02820 MA02_G09180 MA02_G09470 MA02_G13430 MA02_G16070 MA02_G18220 MA02_G18990 MA02_G20230 MA02_G21620 MA02_G23000 MA03_G01750 MA03_G01980 MA03_G02910 MA03_G05830 MA03_G06920 MA03_G09370 MA03_G09400 MA03_G09720 MA03_G17210 MA03_G21660 MA03_G22010 MA03_G23580 MA0…
2.76999e-05	150	2389	RNA biosynthetic process	MA00_G00190 MA00_G01170 MA00_G02360 MA00_G04960 MA01_G00260 MA01_G01380 MA01_G04220 MA01_G12150 MA01_G14830 MA01_G20090 MA02_G01100 MA02_G02820 MA02_G09180 MA02_G09470 MA02_G13430 MA02_G16070 MA02_G18220 MA02_G18990 MA02_G20230 MA02_G21620 MA02_G23000 MA03_G01750 MA03_G01980 MA03_G02910 MA03_G05830 MA03_G06920 MA03_G09370 MA03_G09400 MA03_G09720 MA03_G17210 MA03_G21660 MA03_G22010 MA03_G23580 MA0…
1.83865e-05	158	2522	Regulation of gene expression	MA00_G00190 MA00_G01170 MA00_G02360 MA00_G04960 MA01_G01380 MA01_G02450 MA01_G04220 MA01_G12150 MA01_G14830 MA01_G20090 MA02_G01100 MA02_G02820 MA02_G09180 MA02_G09470 MA02_G13430 MA02_G16070 MA02_G16360 MA02_G18220 MA02_G18990 MA02_G20230 MA02_G21620 MA02_G23000 MA03_G01750 MA03_G01980 MA03_G02910 MA03_G05830 MA03_G06920 MA03_G09370 MA03_G09400 MA03_G09720 MA03_G17210 MA03_G21660 MA03_G22010 MA0…
7.3995e-05	157	2577	Regulation of nitrogen compound metabolic process	MA00_G00190 MA00_G01170 MA00_G02360 MA00_G04960 MA01_G01380 MA01_G04220 MA01_G12150 MA01_G14830 MA01_G20090 MA02_G01100 MA02_G02820 MA02_G09180 MA02_G09470 MA02_G13430 MA02_G16070 MA02_G18220 MA02_G18990 MA02_G20230 MA02_G21620 MA02_G23000 MA02_G25030 MA03_G01750 MA03_G01980 MA03_G02910 MA03_G05830 MA03_G06920 MA03_G09370 MA03_G09400 MA03_G09720 MA03_G17210 MA03_G21660 MA03_G22010 MA03_G23580 MA0…
7.86988e-05	158	2602	Regulation of primary metabolic process	MA00_G00190 MA00_G01170 MA00_G02360 MA00_G04960 MA01_G01380 MA01_G04220 MA01_G12150 MA01_G14830 MA01_G20090 MA02_G01100 MA02_G02820 MA02_G09180 MA02_G09470 MA02_G13430 MA02_G16070 MA02_G18220 MA02_G18990 MA02_G20230 MA02_G21620 MA02_G23000 MA02_G25030 MA03_G01750 MA03_G01980 MA03_G02910 MA03_G05830 MA03_G06920 MA03_G09370 MA03_G09400 MA03_G09720 MA03_G17210 MA03_G21660 MA03_G22010 MA03_G23580 MA0…
0.000135451	159	2649	Regulation of cellular metabolic process	MA00_G00190 MA00_G01170 MA00_G02360 MA00_G04960 MA01_G01380 MA01_G04220 MA01_G12150 MA01_G14830 MA01_G20090 MA02_G01100 MA02_G02820 MA02_G09180 MA02_G09470 MA02_G13430 MA02_G16070 MA02_G18220 MA02_G18990 MA02_G20230 MA02_G21620 MA02_G23000 MA02_G25030 MA03_G01750 MA03_G01980 MA03_G02910 MA03_G05830 MA03_G06920 MA03_G09370 MA03_G09400 MA03_G09720 MA03_G17210 MA03_G21660 MA03_G22010 MA03_G23580 MA0…
0.000208146	164	2777	Heterocycle biosynthetic process	MA00_G00190 MA00_G01170 MA00_G02360 MA00_G04960 MA01_G00260 MA01_G01380 MA01_G04220 MA01_G12150 MA01_G14830 MA01_G17210 MA01_G20090 MA01_G21690 MA01_G23310 MA02_G01100 MA02_G02820 MA02_G07400 MA02_G08820 MA02_G09180 MA02_G09470 MA02_G13430 MA02_G16070 MA02_G18220 MA02_G18990 MA02_G20230 MA02_G21620 MA02_G23000 MA03_G01750 MA03_G01980 MA03_G02910 MA03_G05830 MA03_G06920 MA03_G09370 MA03_G09400 MA0…
0.000375231	155	2626	Nucleobase-containing compound biosynthetic process	MA00_G00190 MA00_G01170 MA00_G02360 MA00_G04960 MA01_G00260 MA01_G01380 MA01_G04220 MA01_G12150 MA01_G14830 MA01_G17210 MA01_G20090 MA01_G23310 MA02_G01100 MA02_G02820 MA02_G09180 MA02_G09470 MA02_G13430 MA02_G16070 MA02_G18220 MA02_G18990 MA02_G20230 MA02_G21620 MA02_G23000 MA03_G01750 MA03_G01980 MA03_G02910 MA03_G05830 MA03_G06920 MA03_G09370 MA03_G09400 MA03_G09720 MA03_G17210 MA03_G21660 MA0…
0.000196467	166	2813	Aromatic compound biosynthetic process	MA00_G00190 MA00_G01170 MA00_G02360 MA00_G04960 MA01_G00260 MA01_G01380 MA01_G04220 MA01_G12150 MA01_G14830 MA01_G17210 MA01_G20090 MA01_G23310 MA02_G01100 MA02_G02820 MA02_G06350 MA02_G07400 MA02_G08820 MA02_G09180 MA02_G09470 MA02_G13430 MA02_G16070 MA02_G18220 MA02_G18990 MA02_G20230 MA02_G21620 MA02_G23000 MA03_G01750 MA03_G01980 MA03_G02910 MA03_G05830 MA03_G06920 MA03_G09370 MA03_G09400 MA0…
0.000293917	162	2755	Regulation of macromolecule metabolic process	MA00_G00190 MA00_G01170 MA00_G02360 MA00_G04960 MA01_G01380 MA01_G02450 MA01_G04220 MA01_G12150 MA01_G14830 MA01_G20090 MA02_G01100 MA02_G02820 MA02_G09180 MA02_G09470 MA02_G13430 MA02_G16070 MA02_G16360 MA02_G18220 MA02_G18990 MA02_G20230 MA02_G21620 MA02_G23000 MA02_G25030 MA03_G01750 MA03_G01980 MA03_G02910 MA03_G05830 MA03_G06920 MA03_G09370 MA03_G09400 MA03_G09720 MA03_G17210 MA03_G21660 MA0…
0.000427352	164	2822	Regulation of metabolic process	MA00_G00190 MA00_G01170 MA00_G02360 MA00_G04960 MA01_G01380 MA01_G02450 MA01_G04220 MA01_G12150 MA01_G14830 MA01_G20090 MA02_G01100 MA02_G02820 MA02_G09180 MA02_G09470 MA02_G13430 MA02_G16070 MA02_G16360 MA02_G18220 MA02_G18990 MA02_G20230 MA02_G21620 MA02_G23000 MA02_G25030 MA03_G01750 MA03_G01980 MA03_G02910 MA03_G05830 MA03_G06920 MA03_G09370 MA03_G09400 MA03_G09720 MA03_G17210 MA03_G21660 MA0…
0.000971354	165	2891	Organic cyclic compound biosynthetic process	MA00_G00190 MA00_G01170 MA00_G02360 MA00_G04960 MA01_G00260 MA01_G01380 MA01_G04220 MA01_G12150 MA01_G14830 MA01_G17210 MA01_G20090 MA01_G21690 MA01_G23310 MA02_G01100 MA02_G02820 MA02_G07400 MA02_G08820 MA02_G09180 MA02_G09470 MA02_G13430 MA02_G16070 MA02_G18220 MA02_G18990 MA02_G20230 MA02_G21620 MA02_G23000 MA03_G01750 MA03_G01980 MA03_G02910 MA03_G05830 MA03_G06920 MA03_G09370 MA03_G09400 MA0…
0.00160148	190	3447	Regulation of cellular process	MA00_G00190 MA00_G01170 MA00_G02360 MA00_G04960 MA01_G01380 MA01_G04220 MA01_G12150 MA01_G14830 MA01_G15560 MA01_G20090 MA02_G01100 MA02_G02820 MA02_G08710 MA02_G09180 MA02_G09470 MA02_G13430 MA02_G16070 MA02_G18220 MA02_G18990 MA02_G20040 MA02_G20230 MA02_G21620 MA02_G23000 MA02_G25030 MA03_G01600 MA03_G01750 MA03_G01980 MA03_G02260 MA03_G02910 MA03_G05830 MA03_G06920 MA03_G09370 MA03_G09400 MA0…
0.00214277	203	3745	Regulation of biological process	MA00_G00190 MA00_G01170 MA00_G02360 MA00_G04960 MA01_G01380 MA01_G02450 MA01_G04220 MA01_G12150 MA01_G14830 MA01_G15560 MA01_G20090 MA02_G01100 MA02_G02820 MA02_G08710 MA02_G09180 MA02_G09470 MA02_G13430 MA02_G16070 MA02_G16360 MA02_G18220 MA02_G18990 MA02_G20040 MA02_G20230 MA02_G21620 MA02_G23000 MA02_G25030 MA03_G01600 MA03_G01750 MA03_G01980 MA03_G02260 MA03_G02910 MA03_G05830 MA03_G06920 MA0…
0.00184901	217	4033	Biological regulation	MA00_G00190 MA00_G01170 MA00_G02360 MA00_G04960 MA01_G01380 MA01_G02450 MA01_G04220 MA01_G09690 MA01_G12150 MA01_G14830 MA01_G15560 MA01_G17070 MA01_G20090 MA02_G01100 MA02_G02820 MA02_G07400 MA02_G08710 MA02_G09180 MA02_G09470 MA02_G13430 MA02_G16070 MA02_G16360 MA02_G18220 MA02_G18990 MA02_G20040 MA02_G20230 MA02_G21620 MA02_G23000 MA02_G25030 MA03_G01600 MA03_G01750 MA03_G01980 MA03_G02260 MA0…
0.0243524	187	3572	Cellular nitrogen compound biosynthetic process	MA00_G00190 MA00_G01170 MA00_G02360 MA00_G04960 MA01_G00260 MA01_G01380 MA01_G04220 MA01_G06180 MA01_G12150 MA01_G13920 MA01_G14830 MA01_G16380 MA01_G17210 MA01_G20090 MA01_G23310 MA02_G01100 MA02_G02820 MA02_G07400 MA02_G08820 MA02_G09180 MA02_G09470 MA02_G13430 MA02_G16070 MA02_G18220 MA02_G18990 MA02_G20230 MA02_G21620 MA02_G23000 MA03_G01750 MA03_G01980 MA03_G02910 MA03_G05830 MA03_G06920 MA0…

## Sheet: WilNor0vs4d
Table S5: Gene enrichment analysis of DEGs of WilNor4d: Two days old normal sample of Williams cultivar
Biological Process					Cellular component					Molecular Functions					Pathways
Enrichment FDR	Genes in list	Total genes	Functional Category	Genes of BP	Enrichment FDR	Genes in list	Total genes	Functional Category	Genes of BP	Enrichment FDR	Genes in list	Total genes	Functional Category	Genes of BP	Enrichment FDR	Genes in list	Total genes	Functional Category	Genes of BP
0.0290408	3	3	Negative regulation of transcription by RNA polymerase III	MA02_G01100 MA02_G01110 MA03_G09400	0.0304273	3	4	Chromocenter	MA06_G20860 MA08_G07730 MA10_G10510	0.0109996	4	5	Alpha-amylase activity (releasing maltohexaose)	MA03_G07140 MA05_G08040 MA05_G10310 MA10_G30040	0.00553553	6	12	Photosynthesis	MA02_G11170 MA02_G16740 MA03_G02620 MA03_G03930 MA06_G14120 MA07_G12880
0.0290408	3	3	Regulation of transcription by RNA polymerase III	MA02_G01100 MA02_G01110 MA03_G09400	0.0304273	3	4	Chloroplast thylakoid membrane protein complex	MA06_G27570 MA06_G30390 MA09_G21570	0.00112201	6	9	Alpha-amylase activity	MA03_G07140 MA04_G21990 MA04_G22020 MA05_G08040 MA05_G10310 MA10_G30040
0.041197	4	7	Indole-containing compound catabolic process	MA03_G12760 MA07_G09720 MA10_G05760 MA11_G22440	4.57757e-05	14	38	Photosystem I	MA00_G01500 MA02_G11170 MA02_G16740 MA03_G02620 MA03_G03930 MA03_G03950 MA04_G17650 MA04_G24350 MA04_G31580 MA06_G14120 MA06_G27570 MA06_G33230 MA07_G12880 MA09_G09900	0.000439194	7	11	Ribonuclease T2 activity	MA07_G22560 MA09_G02210 MA09_G07590 MA09_G07600 MA09_G07610 MA09_G07620 MA09_G07630
0.041197	4	7	Indolalkylamine catabolic process	MA03_G12760 MA07_G09720 MA10_G05760 MA11_G22440	0.0375856	7	26	Plastoglobule	MA02_G11170 MA03_G02620 MA03_G03930 MA04_G09950 MA06_G14120 MA06_G30900 MA08_G13460	1.36301e-06	12	22	Amylase activity	MA02_G15910 MA03_G07140 MA03_G08740 MA03_G28390 MA04_G21990 MA04_G22020 MA05_G08040 MA05_G09860 MA05_G10310 MA08_G15460 MA10_G10330 MA10_G30040
0.041197	4	7	Tryptophan catabolic process	MA03_G12760 MA07_G09720 MA10_G05760 MA11_G22440	0.00191045	17	76	Photosystem	MA00_G01500 MA02_G11170 MA02_G12830 MA02_G16740 MA03_G02620 MA03_G03930 MA03_G03950 MA03_G07810 MA04_G17650 MA04_G24350 MA04_G31580 MA06_G14120 MA06_G27570 MA06_G33230 MA07_G12880 MA09_G09900 MA09_G26690	0.00379122	7	15	Phosphorus-oxygen lyase activity	MA07_G22560 MA09_G02210 MA09_G07590 MA09_G07600 MA09_G07610 MA09_G07620 MA09_G07630
2.15299e-07	17	37	Photosynthesis, light harvesting	MA01_G04050 MA02_G11170 MA02_G16740 MA03_G02620 MA03_G03930 MA03_G08990 MA04_G07920 MA05_G02760 MA05_G08930 MA06_G14120 MA06_G22130 MA07_G12880 MA07_G20600 MA08_G03640 MA09_G02760 MA09_G21570 MA10_G15370	0.0304273	16	96	DNA packaging complex	MA01_G02550 MA01_G12150 MA01_G19910 MA04_G18310 MA04_G24500 MA04_G29040 MA04_G40090 MA05_G00960 MA05_G05640 MA05_G27590 MA06_G20860 MA07_G17920 MA08_G07730 MA08_G21710 MA10_G02140 MA10_G10510	0.0109996	6	13	Beta-amylase activity	MA02_G15910 MA03_G08740 MA03_G28390 MA05_G09860 MA08_G15460 MA10_G10330
0.037673	5	11	Response to red light	MA06_G03800 MA06_G30900 MA07_G26010 MA09_G29200 MA11_G04790	0.0450815	15	93	Nucleosome	MA01_G02550 MA01_G12150 MA01_G19910 MA04_G18310 MA04_G24500 MA04_G29040 MA04_G40090 MA05_G00960 MA05_G05640 MA05_G27590 MA06_G20860 MA08_G07730 MA08_G21710 MA10_G02140 MA10_G10510	0.0130716	16	82	NADP binding	MA02_G00210 MA02_G08060 MA02_G20340 MA02_G21790 MA03_G01890 MA04_G18850 MA04_G25090 MA05_G03420 MA06_G01470 MA06_G17760 MA08_G29310 MA08_G33830 MA09_G07410 MA10_G12550 MA11_G01390 MA11_G20650
0.0290408	6	15	Photosynthesis, light harvesting in photosystem I	MA02_G11170 MA02_G16740 MA03_G02620 MA03_G03930 MA06_G14120 MA07_G12880	0.000209748	39	242	Photosynthetic membrane	MA00_G01500 MA01_G00730 MA01_G21420 MA02_G09700 MA02_G11170 MA02_G12830 MA02_G16740 MA02_G18910 MA03_G02620 MA03_G03930 MA03_G03950 MA03_G07810 MA03_G08990 MA03_G12190 MA04_G17650 MA04_G24350 MA04_G31580 MA05_G02760 MA06_G14120 MA06_G27570 MA06_G30390 MA06_G30910 MA06_G33230 MA06_G35280 MA07_G12880 MA08_G11430 MA08_G24690 MA08_G24890 MA08_G26180 MA08_G31080 MA08_G34540 MA09_G03980 MA09_G09900 MA0…	4.51315e-08	148	1207	DNA-binding transcription factor activity	MA00_G01950 MA00_G02360 MA00_G02790 MA00_G05080 MA01_G00720 MA01_G01380 MA01_G14460 MA01_G14830 MA01_G19330 MA01_G20010 MA01_G21800 MA01_G21980 MA01_G23360 MA02_G08030 MA02_G09180 MA02_G09470 MA02_G11530 MA02_G13430 MA02_G14750 MA02_G16070 MA02_G18220 MA02_G18440 MA03_G01540 MA03_G01750 MA03_G02910 MA03_G03670 MA03_G05150 MA03_G05830 MA03_G06920 MA03_G09720 MA03_G17210 MA03_G19810 MA03_G21690 MA0…
0.00595355	10	30	Photomorphogenesis	MA04_G14920 MA06_G03800 MA06_G16250 MA06_G24060 MA09_G17760 MA09_G20720 MA09_G21280 MA09_G29200 MA10_G16320 MA11_G09730	0.00275504	30	196	Chloroplast thylakoid membrane	MA01_G00730 MA01_G21420 MA02_G09700 MA02_G11170 MA02_G16740 MA02_G18910 MA03_G02620 MA03_G03930 MA03_G08990 MA03_G12190 MA04_G31580 MA05_G02760 MA06_G14120 MA06_G27570 MA06_G30390 MA06_G30910 MA06_G35280 MA07_G12880 MA08_G11430 MA08_G24690 MA08_G24890 MA08_G26180 MA08_G31080 MA08_G34540 MA09_G03980 MA09_G09900 MA09_G17760 MA09_G21570 MA09_G21780 MA11_G18350	1.13053e-06	150	1299	Transcription regulator activity	MA00_G01950 MA00_G02360 MA00_G02790 MA00_G05080 MA01_G00720 MA01_G01380 MA01_G14460 MA01_G14830 MA01_G19330 MA01_G20010 MA01_G21800 MA01_G21980 MA01_G23360 MA02_G08030 MA02_G09180 MA02_G09470 MA02_G11530 MA02_G13430 MA02_G14750 MA02_G16070 MA02_G18220 MA02_G18440 MA03_G01540 MA03_G01750 MA03_G02910 MA03_G03670 MA03_G05150 MA03_G05830 MA03_G06920 MA03_G09720 MA03_G17210 MA03_G19810 MA03_G21690 MA0…
0.0250456	8	25	Benzene-containing compound metabolic process	MA01_G14460 MA03_G08870 MA03_G12760 MA03_G13720 MA04_G03110 MA08_G14360 MA10_G05760 MA11_G22440	0.00275504	30	197	Plastid thylakoid membrane	MA01_G00730 MA01_G21420 MA02_G09700 MA02_G11170 MA02_G16740 MA02_G18910 MA03_G02620 MA03_G03930 MA03_G08990 MA03_G12190 MA04_G31580 MA05_G02760 MA06_G14120 MA06_G27570 MA06_G30390 MA06_G30910 MA06_G35280 MA07_G12880 MA08_G11430 MA08_G24690 MA08_G24890 MA08_G26180 MA08_G31080 MA08_G34540 MA09_G03980 MA09_G09900 MA09_G17760 MA09_G21570 MA09_G21780 MA11_G18350	0.0332746	53	466	Tetrapyrrole binding	MA01_G03330 MA01_G21520 MA02_G10440 MA02_G10610 MA02_G11170 MA02_G16740 MA02_G17250 MA02_G22450 MA03_G02620 MA03_G02760 MA03_G03930 MA03_G05380 MA03_G18890 MA04_G28360 MA04_G36940 MA05_G15800 MA05_G18620 MA05_G31950 MA06_G01750 MA06_G05140 MA06_G05150 MA06_G10290 MA06_G14120 MA06_G15030 MA06_G15230 MA06_G24120 MA06_G29370 MA06_G32370 MA06_G32390 MA07_G09220 MA07_G12880 MA07_G19030 MA08_G06520 MA0…
0.037673	7	22	Response to hydrogen peroxide	MA01_G14490 MA07_G25390 MA09_G00490 MA09_G03560 MA09_G29150 MA10_G11310 MA10_G21080	0.00275504	33	224	Thylakoid membrane	MA01_G00730 MA01_G21420 MA02_G09700 MA02_G11170 MA02_G12830 MA02_G16740 MA02_G18910 MA03_G02620 MA03_G03930 MA03_G08990 MA03_G12190 MA04_G31580 MA05_G02760 MA06_G14120 MA06_G27570 MA06_G30390 MA06_G30910 MA06_G35280 MA07_G12880 MA08_G11430 MA08_G24690 MA08_G24890 MA08_G26180 MA08_G31080 MA08_G34540 MA09_G03980 MA09_G09900 MA09_G17760 MA09_G21570 MA09_G21780 MA09_G26690 MA11_G18350 MITO3_G00260	0.000643075	176	1772	Oxidoreductase activity	MA00_G04600 MA01_G03330 MA01_G05310 MA01_G08040 MA01_G16400 MA01_G21520 MA02_G00210 MA02_G04310 MA02_G08060 MA02_G10440 MA02_G12830 MA02_G17250 MA02_G20340 MA02_G21790 MA02_G22450 MA03_G01500 MA03_G01890 MA03_G02320 MA03_G02640 MA03_G02760 MA03_G03170 MA03_G05380 MA03_G06590 MA03_G07590 MA03_G07770 MA03_G08660 MA03_G13240 MA03_G18890 MA03_G20590 MA03_G22360 MA03_G27500 MA03_G32330 MA04_G04820 MA0…
0.037673	7	22	Response to blue light	MA06_G03800 MA06_G30900 MA07_G10990 MA07_G26010 MA08_G26200 MA10_G15660 MA10_G25730	0.0025359	43	316	Thylakoid	MA00_G01500 MA01_G00730 MA01_G09730 MA01_G21420 MA02_G09700 MA02_G11170 MA02_G12830 MA02_G16740 MA02_G18910 MA03_G02620 MA03_G03930 MA03_G03950 MA03_G07810 MA03_G08990 MA03_G12190 MA03_G22570 MA04_G17650 MA04_G24350 MA04_G31580 MA05_G02760 MA06_G14120 MA06_G27570 MA06_G30390 MA06_G30910 MA06_G33230 MA06_G35280 MA07_G12880 MA08_G11430 MA08_G24690 MA08_G24890 MA08_G26180 MA08_G31080 MA08_G34540 MA0…	0.0109996	220	2438	DNA binding	MA00_G00190 MA00_G01950 MA00_G02360 MA00_G02790 MA00_G05080 MA01_G00270 MA01_G00720 MA01_G01670 MA01_G02530 MA01_G02550 MA01_G04220 MA01_G05130 MA01_G10930 MA01_G12150 MA01_G14460 MA01_G14830 MA01_G19330 MA01_G19910 MA01_G20010 MA01_G20090 MA01_G21800 MA01_G21980 MA01_G23360 MA02_G01150 MA02_G01300 MA02_G04790 MA02_G09180 MA02_G09470 MA02_G11530 MA02_G13430 MA02_G14700 MA02_G14750 MA02_G15250 MA0…
0.037673	9	35	Circadian rhythm	MA05_G25290 MA06_G03800 MA06_G30390 MA07_G10990 MA08_G22820 MA08_G26200 MA09_G27420 MA10_G19080 MA10_G27250	0.0129836	36	277	Plastid membrane	MA01_G00730 MA01_G02090 MA01_G21420 MA02_G09700 MA02_G11170 MA02_G16740 MA02_G18910 MA03_G02620 MA03_G03930 MA03_G08990 MA03_G12190 MA04_G31580 MA05_G02760 MA06_G14120 MA06_G27570 MA06_G30390 MA06_G30910 MA06_G32830 MA06_G35280 MA07_G12880 MA08_G11430 MA08_G24690 MA08_G24890 MA08_G26180 MA08_G31080 MA08_G34540 MA09_G03830 MA09_G03980 MA09_G09900 MA09_G11360 MA09_G17760 MA09_G21570 MA09_G21780 MA1…
0.0290408	10	39	Rhythmic process	MA04_G05000 MA05_G25290 MA06_G03800 MA06_G30390 MA07_G10990 MA08_G22820 MA08_G26200 MA09_G27420 MA10_G19080 MA10_G27250	0.028321	31	239	Chloroplast thylakoid	MA01_G00730 MA01_G21420 MA02_G09700 MA02_G11170 MA02_G16740 MA02_G18910 MA03_G02620 MA03_G03930 MA03_G08990 MA03_G12190 MA03_G22570 MA04_G31580 MA05_G02760 MA06_G14120 MA06_G27570 MA06_G30390 MA06_G30910 MA06_G35280 MA07_G12880 MA08_G11430 MA08_G24690 MA08_G24890 MA08_G26180 MA08_G31080 MA08_G34540 MA09_G03980 MA09_G09900 MA09_G17760 MA09_G21570 MA09_G21780 MA11_G18350
0.016918	14	62	Response to red or far red light	MA04_G14920 MA06_G03800 MA06_G16250 MA06_G24060 MA06_G30900 MA07_G09720 MA07_G26010 MA09_G17760 MA09_G20720 MA09_G21280 MA09_G29200 MA10_G16320 MA11_G04790 MA11_G09730	0.028321	31	240	Plastid thylakoid	MA01_G00730 MA01_G21420 MA02_G09700 MA02_G11170 MA02_G16740 MA02_G18910 MA03_G02620 MA03_G03930 MA03_G08990 MA03_G12190 MA03_G22570 MA04_G31580 MA05_G02760 MA06_G14120 MA06_G27570 MA06_G30390 MA06_G30910 MA06_G35280 MA07_G12880 MA08_G11430 MA08_G24690 MA08_G24890 MA08_G26180 MA08_G31080 MA08_G34540 MA09_G03980 MA09_G09900 MA09_G17760 MA09_G21570 MA09_G21780 MA11_G18350
0.0220018	13	58	Glucose metabolic process	MA01_G19240 MA06_G01470 MA06_G14310 MA06_G17760 MA06_G23880 MA08_G29310 MA08_G33830 MA09_G07410 MA10_G11130 MA10_G12550 MA10_G24940 MA11_G01390 MA11_G20650
0.00386627	18	82	Response to osmotic stress	MA01_G14490 MA02_G01190 MA02_G01750 MA03_G18560 MA03_G31100 MA05_G07520 MA06_G09270 MA06_G33730 MA07_G25390 MA07_G26010 MA08_G06520 MA08_G22340 MA09_G00490 MA09_G03560 MA09_G29150 MA10_G11310 MA10_G21080 MA11_G15210
0.000732239	22	101	Photosynthesis, light reaction	MA01_G00730 MA01_G04050 MA02_G09700 MA02_G11170 MA02_G12830 MA02_G16740 MA03_G02620 MA03_G03930 MA03_G08990 MA04_G07920 MA05_G02760 MA05_G08930 MA06_G14120 MA06_G22130 MA06_G30900 MA07_G12880 MA07_G20600 MA07_G26010 MA08_G03640 MA09_G02760 MA09_G21570 MA10_G15370
0.0425134	12	59	Response to reactive oxygen species	MA01_G14490 MA02_G04310 MA03_G31100 MA05_G14660 MA06_G03800 MA07_G25390 MA09_G00490 MA09_G03560 MA09_G29150 MA10_G07820 MA10_G11310 MA10_G21080
4.95037e-05	36	189	Photosynthesis	MA00_G01500 MA01_G00730 MA01_G04050 MA02_G09700 MA02_G11170 MA02_G12830 MA02_G16740 MA03_G02620 MA03_G03930 MA03_G03950 MA03_G07810 MA03_G08990 MA04_G07920 MA04_G17650 MA04_G24350 MA04_G31580 MA04_G33980 MA05_G02760 MA05_G08930 MA06_G14120 MA06_G22130 MA06_G27570 MA06_G30900 MA06_G33230 MA07_G12880 MA07_G20600 MA07_G26010 MA08_G03640 MA08_G10330 MA08_G24890 MA09_G02760 MA09_G09900 MA09_G21570 MA0…
0.037673	15	81	Response to heat	MA01_G14490 MA03_G18560 MA05_G18920 MA06_G31680 MA07_G25390 MA07_G28030 MA08_G29620 MA09_G00490 MA09_G03560 MA09_G29150 MA10_G11310 MA10_G21080 MA11_G06590 MA11_G15210 MA11_G17090
0.000732239	37	226	Response to radiation	MA02_G11170 MA02_G16740 MA03_G02620 MA03_G03930 MA04_G01020 MA04_G14920 MA04_G18870 MA05_G02760 MA05_G21740 MA06_G03800 MA06_G14120 MA06_G16250 MA06_G24060 MA06_G28880 MA06_G30900 MA07_G09610 MA07_G09720 MA07_G10990 MA07_G12880 MA07_G26010 MA08_G26200 MA09_G15790 MA09_G17760 MA09_G20720 MA09_G21280 MA09_G21570 MA09_G29200 MA10_G15660 MA10_G16320 MA10_G20950 MA10_G25730 MA10_G27250 MA11_G00850 MA1…
0.00104562	35	214	Response to light stimulus	MA02_G11170 MA02_G16740 MA03_G02620 MA03_G03930 MA04_G01020 MA04_G14920 MA04_G18870 MA05_G02760 MA06_G03800 MA06_G14120 MA06_G16250 MA06_G24060 MA06_G28880 MA06_G30900 MA07_G09610 MA07_G09720 MA07_G10990 MA07_G12880 MA07_G26010 MA08_G26200 MA09_G17760 MA09_G20720 MA09_G21280 MA09_G21570 MA09_G29200 MA10_G15660 MA10_G16320 MA10_G20950 MA10_G25730 MA10_G27250 MA11_G00850 MA11_G04790 MA11_G06590 MA1…
0.000159434	63	452	Response to abiotic stimulus	MA01_G05130 MA01_G14490 MA02_G01190 MA02_G01750 MA02_G11170 MA02_G16740 MA03_G02620 MA03_G03930 MA03_G18560 MA03_G31100 MA04_G01020 MA04_G14920 MA04_G18870 MA05_G02760 MA05_G07520 MA05_G18920 MA05_G21740 MA06_G03800 MA06_G09270 MA06_G14120 MA06_G16250 MA06_G24060 MA06_G28880 MA06_G30900 MA06_G31680 MA06_G33730 MA06_G35790 MA07_G09610 MA07_G09720 MA07_G10990 MA07_G12880 MA07_G25390 MA07_G26010 MA0…
0.0068677	198	2107	Response to stimulus	MA00_G02570 MA00_G04650 MA01_G02370 MA01_G03100 MA01_G05130 MA01_G06160 MA01_G07550 MA01_G11950 MA01_G14000 MA01_G14490 MA01_G15270 MA01_G15560 MA01_G16930 MA01_G19410 MA01_G21520 MA02_G01130 MA02_G01190 MA02_G01750 MA02_G04310 MA02_G08710 MA02_G11170 MA02_G15050 MA02_G15080 MA02_G16740 MA02_G17250 MA02_G19290 MA02_G21620 MA02_G22450 MA02_G23220 MA03_G00170 MA03_G00180 MA03_G01310 MA03_G02260 MA0…
0.0220018	202	2224	Regulation of transcription, DNA-templated	MA00_G00190 MA00_G01170 MA00_G01950 MA00_G02360 MA00_G02790 MA00_G05080 MA01_G00720 MA01_G01380 MA01_G04220 MA01_G10930 MA01_G12150 MA01_G14460 MA01_G14830 MA01_G19330 MA01_G20010 MA01_G20090 MA01_G21800 MA01_G21980 MA01_G23360 MA02_G01100 MA02_G01110 MA02_G08030 MA02_G09180 MA02_G09470 MA02_G11530 MA02_G13430 MA02_G14750 MA02_G16070 MA02_G18220 MA02_G18440 MA02_G21620 MA03_G01540 MA03_G01750 MA0…
0.0220018	202	2224	Regulation of nucleic acid-templated transcription	MA00_G00190 MA00_G01170 MA00_G01950 MA00_G02360 MA00_G02790 MA00_G05080 MA01_G00720 MA01_G01380 MA01_G04220 MA01_G10930 MA01_G12150 MA01_G14460 MA01_G14830 MA01_G19330 MA01_G20010 MA01_G20090 MA01_G21800 MA01_G21980 MA01_G23360 MA02_G01100 MA02_G01110 MA02_G08030 MA02_G09180 MA02_G09470 MA02_G11530 MA02_G13430 MA02_G14750 MA02_G16070 MA02_G18220 MA02_G18440 MA02_G21620 MA03_G01540 MA03_G01750 MA0…
0.0220018	202	2224	Regulation of RNA biosynthetic process	MA00_G00190 MA00_G01170 MA00_G01950 MA00_G02360 MA00_G02790 MA00_G05080 MA01_G00720 MA01_G01380 MA01_G04220 MA01_G10930 MA01_G12150 MA01_G14460 MA01_G14830 MA01_G19330 MA01_G20010 MA01_G20090 MA01_G21800 MA01_G21980 MA01_G23360 MA02_G01100 MA02_G01110 MA02_G08030 MA02_G09180 MA02_G09470 MA02_G11530 MA02_G13430 MA02_G14750 MA02_G16070 MA02_G18220 MA02_G18440 MA02_G21620 MA03_G01540 MA03_G01750 MA0…
0.0220018	215	2376	Regulation of biosynthetic process	MA00_G00190 MA00_G01170 MA00_G01950 MA00_G02360 MA00_G02790 MA00_G05080 MA01_G00720 MA01_G01380 MA01_G04220 MA01_G10930 MA01_G12150 MA01_G14460 MA01_G14830 MA01_G19330 MA01_G20010 MA01_G20090 MA01_G21800 MA01_G21980 MA01_G23360 MA02_G01100 MA02_G01110 MA02_G08030 MA02_G09180 MA02_G09470 MA02_G11530 MA02_G13430 MA02_G14750 MA02_G16070 MA02_G18140 MA02_G18220 MA02_G18440 MA02_G21620 MA03_G01540 MA0…
0.0220018	214	2367	Regulation of cellular biosynthetic process	MA00_G00190 MA00_G01170 MA00_G01950 MA00_G02360 MA00_G02790 MA00_G05080 MA01_G00720 MA01_G01380 MA01_G04220 MA01_G10930 MA01_G12150 MA01_G14460 MA01_G14830 MA01_G19330 MA01_G20010 MA01_G20090 MA01_G21800 MA01_G21980 MA01_G23360 MA02_G01100 MA02_G01110 MA02_G08030 MA02_G09180 MA02_G09470 MA02_G11530 MA02_G13430 MA02_G14750 MA02_G16070 MA02_G18140 MA02_G18220 MA02_G18440 MA02_G21620 MA03_G01540 MA0…
0.0290408	210	2344	Regulation of cellular macromolecule biosynthetic process	MA00_G00190 MA00_G01170 MA00_G01950 MA00_G02360 MA00_G02790 MA00_G05080 MA01_G00720 MA01_G01380 MA01_G04220 MA01_G10930 MA01_G12150 MA01_G14460 MA01_G14830 MA01_G19330 MA01_G20010 MA01_G20090 MA01_G21800 MA01_G21980 MA01_G23360 MA02_G01100 MA02_G01110 MA02_G08030 MA02_G09180 MA02_G09470 MA02_G11530 MA02_G13430 MA02_G14750 MA02_G16070 MA02_G18140 MA02_G18220 MA02_G18440 MA02_G21620 MA03_G01540 MA0…
0.0290408	210	2350	Regulation of macromolecule biosynthetic process	MA00_G00190 MA00_G01170 MA00_G01950 MA00_G02360 MA00_G02790 MA00_G05080 MA01_G00720 MA01_G01380 MA01_G04220 MA01_G10930 MA01_G12150 MA01_G14460 MA01_G14830 MA01_G19330 MA01_G20010 MA01_G20090 MA01_G21800 MA01_G21980 MA01_G23360 MA02_G01100 MA02_G01110 MA02_G08030 MA02_G09180 MA02_G09470 MA02_G11530 MA02_G13430 MA02_G14750 MA02_G16070 MA02_G18140 MA02_G18220 MA02_G18440 MA02_G21620 MA03_G01540 MA0…
0.037673	205	2305	Regulation of RNA metabolic process	MA00_G00190 MA00_G01170 MA00_G01950 MA00_G02360 MA00_G02790 MA00_G05080 MA01_G00720 MA01_G01380 MA01_G04220 MA01_G10930 MA01_G12150 MA01_G14460 MA01_G14830 MA01_G19330 MA01_G20010 MA01_G20090 MA01_G21800 MA01_G21980 MA01_G23360 MA02_G01100 MA02_G01110 MA02_G08030 MA02_G09180 MA02_G09470 MA02_G11530 MA02_G13430 MA02_G14750 MA02_G16070 MA02_G18220 MA02_G18440 MA02_G21620 MA03_G01540 MA03_G01750 MA0…
0.041197	206	2333	Regulation of nucleobase-containing compound metabolic process	MA00_G00190 MA00_G01170 MA00_G01950 MA00_G02360 MA00_G02790 MA00_G05080 MA01_G00720 MA01_G01380 MA01_G04220 MA01_G10930 MA01_G12150 MA01_G14460 MA01_G14830 MA01_G19330 MA01_G20010 MA01_G20090 MA01_G21800 MA01_G21980 MA01_G23360 MA02_G01100 MA02_G01110 MA02_G08030 MA02_G09180 MA02_G09470 MA02_G11530 MA02_G13430 MA02_G14750 MA02_G16070 MA02_G18220 MA02_G18440 MA02_G21620 MA03_G01540 MA03_G01750 MA0…
