# Supplementary material for: Comparative transcriptomic and weighted gene co-expression network analysis to identify the core genes in the cultivars of Musa acuminata under both infected and chemical perturbated conditions
Source: Plant Signal Behav. 2023 Nov 10;18(1):2269675. doi: 10.1080/15592324.2023.2269675 (PMC10653623; doi:10.1080/15592324.2023.2269675)
Supplement: Supplemental Material [file KPSB_A_2269675_SM8365.zip › Table S6.xlsx]

## Sheet: I
Table S6: Pathway analysis of core genes
Samples	Number of Genes	String id
BerFoc0vs4dU BraBTH0vs1dU	13	4641.GSMUA_Achr1P00790_001
BerFoc0vs4dU BraBTH0vs1dU	13	4641.GSMUA_Achr9P00660_001
BerFoc0vs4dU BraBTH0vs1dU	13	4641.GSMUA_Achr8P07780_001
BerFoc0vs4dU BraBTH0vs1dU	13	4641.GSMUA_Achr11P15650_001
BerFoc0vs4dU BraBTH0vs1dU	13	4641.GSMUA_Achr4P04430_001
BerFoc0vs4dU BraBTH0vs1dU	13	4641.GSMUA_Achr1P14290_001
BerFoc0vs4dU BraBTH0vs1dU	13	4641.GSMUA_Achr5P18780_001
BerFoc0vs4dU BraBTH0vs1dU	13	4641.GSMUA_AchrUn_randomP16840_001
BerFoc0vs4dU BraBTH0vs1dU	13	4641.GSMUA_Achr3P22600_001
BerFoc0vs4dU BraBTH0vs1dU	13	4641.GSMUA_Achr11P21010_001
BerFoc0vs4dU BraBTH0vs1dU	13	4641.GSMUA_Achr6P03440_001
BerFoc0vs4dU BraBTH0vs1dU	13	4641.GSMUA_Achr8P22920_001
BerFoc0vs4dU BraBTH0vs1dU	13	4641.GSMUA_Achr9P01210_001
BerFoc0vs4dU BraBTH0vs1dD	2	4641.GSMUA_Achr1P03620_001
BerFoc0vs4dU BraBTH0vs1dD	2	4641.GSMUA_Achr10P11510_001
BraBTH0vs1dU	21	4641.GSMUA_Achr6P25630_001
BraBTH0vs1dU	21	4641.GSMUA_Achr3P10220_001
BraBTH0vs1dU	21	4641.GSMUA_Achr2P10630_001
BraBTH0vs1dU	21	4641.GSMUA_Achr3P27840_001
BraBTH0vs1dU	21	4641.GSMUA_Achr1P01450_001
BraBTH0vs1dU	21	4641.GSMUA_Achr11P16760_001
BraBTH0vs1dU	21	4641.GSMUA_Achr1P02510_001
BraBTH0vs1dU	21	4641.GSMUA_Achr8P09230_001
BraBTH0vs1dU	21	4641.GSMUA_Achr1P04270_001
BraBTH0vs1dU	21	4641.GSMUA_AchrUn_randomP21310_001
BraBTH0vs1dU	21	4641.GSMUA_Achr7P05850_001
BraBTH0vs1dU	21	4641.GSMUA_Achr1P18840_001
BraBTH0vs1dU	21	4641.GSMUA_Achr7P19570_001
BraBTH0vs1dU	21	4641.GSMUA_Achr10P25510_001
BraBTH0vs1dU	21	4641.GSMUA_Achr6P14890_001
BraBTH0vs1dU	21	4641.GSMUA_Achr9P28060_001
BraBTH0vs1dU	21	4641.GSMUA_Achr3P21440_001
BraBTH0vs1dU	21	4641.GSMUA_Achr9P12540_001
BraBTH0vs1dU	21	4641.GSMUA_Achr1P08820_001
BraBTH0vs1dU	21	4641.GSMUA_Achr9P18290_001
BraBTH0vs1dU	21	4641.GSMUA_Achr1P01850_001
BraBTH0vs1dD	28	4641.GSMUA_Achr6P17740_001
BraBTH0vs1dD	28	4641.GSMUA_Achr5P21300_001
BraBTH0vs1dD	28	4641.GSMUA_Achr5P17480_001
BraBTH0vs1dD	28	4641.GSMUA_Achr4P13280_001
BraBTH0vs1dD	28	4641.GSMUA_Achr8P18340_001
BraBTH0vs1dD	28	4641.GSMUA_Achr11P01490_001
BraBTH0vs1dD	28	4641.GSMUA_Achr2P23050_001
BraBTH0vs1dD	28	4641.GSMUA_Achr2P23160_001
BraBTH0vs1dD	28	4641.GSMUA_Achr3P17350_001
BraBTH0vs1dD	28	4641.GSMUA_Achr10P26500_001
BraBTH0vs1dD	28	4641.GSMUA_Achr4P33120_001
BraBTH0vs1dD	28	4641.GSMUA_Achr9P11630_001
BraBTH0vs1dD	28	4641.GSMUA_Achr6P06710_001
BraBTH0vs1dD	28	4641.GSMUA_Achr9P09800_001
BraBTH0vs1dD	28	4641.GSMUA_Achr10P22830_001
BraBTH0vs1dD	28	4641.GSMUA_Achr10P21550_001
BraBTH0vs1dD	28	4641.GSMUA_Achr10P23710_001
BraBTH0vs1dD	28	4641.GSMUA_Achr1P05460_001
BraBTH0vs1dD	28	4641.GSMUA_Achr9P15020_001
BraBTH0vs1dD	28	4641.GSMUA_Achr4P14370_001
BraBTH0vs1dD	28	4641.GSMUA_Achr10P15000_001
BraBTH0vs1dD	28	4641.GSMUA_Achr7P17710_001
BraBTH0vs1dD	28	4641.GSMUA_Achr6P15030_001
BraBTH0vs1dD	28	4641.GSMUA_Achr6P32380_001
BraBTH0vs1dD	28	4641.GSMUA_Achr3P08860_001
BraBTH0vs1dD	28	4641.GSMUA_Achr5P21020_001
BraBTH0vs1dD	28	4641.GSMUA_Achr8P28420_001
BraBTH0vs1dD	28	4641.GSMUA_Achr7P18180_001
BerFoc0vs4dU	142	4641.GSMUA_Achr11P25880_001
BerFoc0vs4dU	142	4641.GSMUA_Achr8P21680_001
BerFoc0vs4dU	142	4641.GSMUA_Achr2P22430_001
BerFoc0vs4dU	142	4641.GSMUA_Achr11P20010_001
BerFoc0vs4dU	142	4641.GSMUA_Achr10P22120_001
BerFoc0vs4dU	142	4641.GSMUA_Achr8P13580_001
BerFoc0vs4dU	142	4641.GSMUA_Achr4P00260_001
BerFoc0vs4dU	142	4641.GSMUA_Achr4P17910_001
BerFoc0vs4dU	142	4641.GSMUA_Achr10P22200_001
BerFoc0vs4dU	142	4641.GSMUA_Achr5P23440_001
BerFoc0vs4dU	142	4641.GSMUA_Achr3P26450_001
BerFoc0vs4dU	142	4641.GSMUA_Achr3P25150_001
BerFoc0vs4dU	142	4641.GSMUA_Achr5P09810_001
BerFoc0vs4dU	142	4641.GSMUA_Achr3P23170_001
BerFoc0vs4dU	142	4641.GSMUA_Achr9P25750_001
BerFoc0vs4dU	142	4641.GSMUA_Achr7P02110_001
BerFoc0vs4dU	142	4641.GSMUA_Achr2P02530_001
BerFoc0vs4dU	142	4641.GSMUA_Achr3P19800_001
BerFoc0vs4dU	142	4641.GSMUA_Achr7P19090_001
BerFoc0vs4dU	142	4641.GSMUA_Achr7P17820_001
BerFoc0vs4dU	142	4641.GSMUA_Achr5P27970_001
BerFoc0vs4dU	142	4641.GSMUA_Achr6P05900_001
BerFoc0vs4dU	142	4641.GSMUA_Achr5P24100_001
BerFoc0vs4dU	142	4641.GSMUA_AchrUn_randomP27690_001
BerFoc0vs4dU	142	4641.GSMUA_Achr8P25690_001
BerFoc0vs4dU	142	4641.GSMUA_Achr5P11430_001
BerFoc0vs4dU	142	4641.GSMUA_Achr4P06250_001
BerFoc0vs4dU	142	4641.GSMUA_Achr5P23510_001
BerFoc0vs4dU	142	4641.GSMUA_Achr10P29160_001
BerFoc0vs4dU	142	4641.GSMUA_Achr4P01830_001
BerFoc0vs4dU	142	4641.GSMUA_Achr11P12980_001
BerFoc0vs4dU	142	4641.GSMUA_Achr7P15830_001
BerFoc0vs4dU	142	4641.GSMUA_Achr10P20140_001
BerFoc0vs4dU	142	4641.GSMUA_Achr3P18580_001
BerFoc0vs4dU	142	4641.GSMUA_Achr11P06540_001
BerFoc0vs4dU	142	4641.GSMUA_Achr6P34580_001
BerFoc0vs4dU	142	4641.GSMUA_Achr7P05620_001
BerFoc0vs4dU	142	4641.GSMUA_Achr3P15740_001
BerFoc0vs4dU	142	4641.GSMUA_Achr3P22890_001
BerFoc0vs4dU	142	4641.GSMUA_Achr9P03640_001
BerFoc0vs4dU	142	4641.GSMUA_Achr10P22500_001
BerFoc0vs4dU	142	4641.GSMUA_Achr1P23400_001
BerFoc0vs4dU	142	4641.GSMUA_Achr4P05740_001
BerFoc0vs4dU	142	4641.GSMUA_Achr6P29330_001
BerFoc0vs4dU	142	4641.GSMUA_Achr8P07730_001
BerFoc0vs4dU	142	4641.GSMUA_Achr9P23150_001
BerFoc0vs4dU	142	4641.GSMUA_Achr9P10660_001
BerFoc0vs4dU	142	4641.GSMUA_Achr10P07640_001
BerFoc0vs4dU	142	4641.GSMUA_Achr9P30660_001
BerFoc0vs4dU	142	4641.GSMUA_Achr4P05710_001
BerFoc0vs4dU	142	4641.GSMUA_Achr9P26820_001
BerFoc0vs4dU	142	4641.GSMUA_Achr2P02230_001
BerFoc0vs4dU	142	4641.GSMUA_Achr7P12120_001
BerFoc0vs4dU	142	4641.GSMUA_Achr7P12360_001
BerFoc0vs4dU	142	4641.GSMUA_Achr4P11670_001
BerFoc0vs4dU	142	4641.GSMUA_Achr9P09530_001
BerFoc0vs4dU	142	4641.GSMUA_Achr5P20570_001
BerFoc0vs4dU	142	4641.GSMUA_Achr10P20230_001
BerFoc0vs4dU	142	4641.GSMUA_Achr3P24550_001
BerFoc0vs4dU	142	4641.GSMUA_Achr10P13510_001
BerFoc0vs4dU	142	4641.GSMUA_Achr2P17020_001
BerFoc0vs4dU	142	4641.GSMUA_Achr9P24100_001
BerFoc0vs4dU	142	4641.GSMUA_Achr4P27510_001
BerFoc0vs4dU	142	4641.GSMUA_Achr8P31150_001
BerFoc0vs4dU	142	4641.GSMUA_Achr5P28850_001
BerFoc0vs4dU	142	4641.GSMUA_Achr4P21390_001
BerFoc0vs4dU	142	4641.GSMUA_Achr6P25480_001
BerFoc0vs4dU	142	4641.GSMUA_Achr5P18380_001
BerFoc0vs4dU	142	4641.GSMUA_Achr3P24090_001
BerFoc0vs4dU	142	4641.GSMUA_Achr1P26120_001
BerFoc0vs4dU	142	4641.GSMUA_Achr1P14500_001
BerFoc0vs4dU	142	4641.GSMUA_Achr2P22860_001
BerFoc0vs4dU	142	4641.GSMUA_Achr6P07710_001
BerFoc0vs4dU	142	4641.GSMUA_Achr8P32730_001
BerFoc0vs4dU	142	4641.GSMUA_Achr6P12430_001
BerFoc0vs4dU	142	4641.GSMUA_Achr3P25670_001
BerFoc0vs4dU	142	4641.GSMUA_Achr3P27080_001
BerFoc0vs4dU	142	4641.GSMUA_Achr4P29450_001
BerFoc0vs4dU	142	4641.GSMUA_Achr8P10020_001
BerFoc0vs4dU	142	4641.GSMUA_Achr5P00680_001
BerFoc0vs4dU	142	4641.GSMUA_Achr1P22800_001
BerFoc0vs4dU	142	4641.GSMUA_Achr10P28550_001
BerFoc0vs4dU	142	4641.GSMUA_Achr4P01820_001
BerFoc0vs4dU	142	4641.GSMUA_Achr6P35090_001
BerFoc0vs4dU	142	4641.GSMUA_Achr9P29720_001
BerFoc0vs4dU	142	4641.GSMUA_Achr1P00120_001
BerFoc0vs4dU	142	4641.GSMUA_AchrUn_randomP28190_001
BerFoc0vs4dU	142	4641.GSMUA_Achr5P01700_001
BerFoc0vs4dU	142	4641.GSMUA_Achr9P27950_001
BerFoc0vs4dU	142	4641.GSMUA_Achr3P09230_001
BerFoc0vs4dU	142	4641.GSMUA_Achr6P34680_001
BerFoc0vs4dU	142	4641.GSMUA_Achr10P17710_001
BerFoc0vs4dU	142	4641.GSMUA_Achr4P23120_001
BerFoc0vs4dU	142	4641.GSMUA_Achr5P14440_001
BerFoc0vs4dU	142	4641.GSMUA_Achr4P03460_001
BerFoc0vs4dU	142	4641.GSMUA_Achr1P15920_001
BerFoc0vs4dU	142	4641.GSMUA_Achr7P13560_001
BerFoc0vs4dU	142	4641.GSMUA_Achr2P19900_001
BerFoc0vs4dU	142	4641.GSMUA_Achr4P01580_001
BerFoc0vs4dU	142	4641.GSMUA_Achr11P14320_001
BerFoc0vs4dU	142	4641.GSMUA_AchrUn_randomP01010_001
BerFoc0vs4dU	142	4641.GSMUA_Achr9P27740_001
BerFoc0vs4dU	142	4641.GSMUA_Achr4P10880_001
BerFoc0vs4dU	142	4641.GSMUA_AchrUn_randomP01310_001
BerFoc0vs4dU	142	4641.GSMUA_Achr10P17960_001
BerFoc0vs4dU	142	4641.GSMUA_Achr8P06570_001
BerFoc0vs4dU	142	4641.GSMUA_Achr3P27720_001
BerFoc0vs4dU	142	4641.GSMUA_Achr4P14690_001
BerFoc0vs4dU	142	4641.GSMUA_Achr2P06750_001
BerFoc0vs4dU	142	4641.GSMUA_Achr3P16700_001
BerFoc0vs4dU	142	4641.GSMUA_Achr5P14020_001
BerFoc0vs4dU	142	4641.GSMUA_Achr6P32610_001
BerFoc0vs4dU	142	4641.GSMUA_Achr1P20350_001
BerFoc0vs4dU	142	4641.GSMUA_Achr1P02650_001
BerFoc0vs4dU	142	4641.GSMUA_Achr4P16000_001
BerFoc0vs4dU	142	4641.GSMUA_Achr4P03130_001
BerFoc0vs4dU	142	4641.GSMUA_Achr11P18870_001
BerFoc0vs4dU	142	4641.GSMUA_AchrUn_randomP09680_001
BerFoc0vs4dU	142	4641.GSMUA_Achr2P05810_001
BerFoc0vs4dU	142	4641.GSMUA_Achr11P06920_001
BerFoc0vs4dU	142	4641.GSMUA_Achr6P31440_001
BerFoc0vs4dU	142	4641.GSMUA_AchrUn_randomP01020_001
BerFoc0vs4dU	142	4641.GSMUA_Achr1P17700_001
BerFoc0vs4dU	142	4641.GSMUA_Achr6P24010_001
BerFoc0vs4dU	142	4641.GSMUA_Achr6P26410_001
BerFoc0vs4dU	142	4641.GSMUA_Achr9P16820_001
BerFoc0vs4dU	142	4641.GSMUA_Achr6P02010_001
BerFoc0vs4dU	142	4641.GSMUA_Achr3P07920_001
BerFoc0vs4dU	142	4641.GSMUA_Achr2P12520_001
BerFoc0vs4dU	142	4641.GSMUA_Achr2P04810_001
BerFoc0vs4dU	142	4641.GSMUA_Achr3P13580_001
BerFoc0vs4dU	142	4641.GSMUA_Achr11P19240_001
BerFoc0vs4dU	142	4641.GSMUA_Achr11P22360_001
BerFoc0vs4dU	142	4641.GSMUA_Achr8P19850_001
BerFoc0vs4dU	142	4641.GSMUA_Achr1P13010_001
BerFoc0vs4dU	142	4641.GSMUA_Achr10P18030_001
BerFoc0vs4dU	142	4641.GSMUA_Achr1P11510_001
BerFoc0vs4dU	142	4641.GSMUA_Achr4P21070_001
BerFoc0vs4dU	142	4641.GSMUA_Achr8P20450_001
BerFoc0vs4dU	142	4641.GSMUA_Achr7P00290_001
BerFoc0vs4dU	142	4641.GSMUA_Achr2P19360_001
BerFoc0vs4dU	142	4641.GSMUA_Achr6P00580_001
BerFoc0vs4dD	351	4641.GSMUA_Achr6P03680_001
BerFoc0vs4dD	351	4641.GSMUA_Achr8P20820_001
BerFoc0vs4dD	351	4641.GSMUA_Achr3P11550_001
BerFoc0vs4dD	351	4641.GSMUA_Achr2P18170_001
BerFoc0vs4dD	351	4641.GSMUA_Achr1P20310_001
BerFoc0vs4dD	351	4641.GSMUA_Achr9P10510_001
BerFoc0vs4dD	351	4641.GSMUA_Achr2P21400_001
BerFoc0vs4dD	351	4641.GSMUA_Achr6P19220_001
BerFoc0vs4dD	351	4641.GSMUA_Achr3P26820_001
BerFoc0vs4dD	351	4641.GSMUA_Achr9P15250_001
BerFoc0vs4dD	351	4641.GSMUA_Achr4P20050_001
BerFoc0vs4dD	351	4641.GSMUA_Achr3P07660_001
BerFoc0vs4dD	351	4641.GSMUA_Achr10P10710_001
BerFoc0vs4dD	351	4641.GSMUA_Achr8P06310_001
BerFoc0vs4dD	351	4641.GSMUA_Achr1P02250_001
BerFoc0vs4dD	351	4641.GSMUA_Achr10P06360_001
BerFoc0vs4dD	351	4641.GSMUA_Achr4P08800_001
BerFoc0vs4dD	351	4641.GSMUA_Achr4P09310_001
BerFoc0vs4dD	351	4641.GSMUA_Achr6P19160_001
BerFoc0vs4dD	351	4641.GSMUA_AchrUn_randomP05240_001
BerFoc0vs4dD	351	4641.GSMUA_Achr3P14210_001
BerFoc0vs4dD	351	4641.GSMUA_Achr9P27300_001
BerFoc0vs4dD	351	4641.GSMUA_Achr10P31190_001
BerFoc0vs4dD	351	4641.GSMUA_Achr3P15550_001
BerFoc0vs4dD	351	4641.GSMUA_Achr8P01570_001
BerFoc0vs4dD	351	4641.GSMUA_Achr9P28440_001
BerFoc0vs4dD	351	4641.GSMUA_Achr6P27090_001
BerFoc0vs4dD	351	4641.GSMUA_Achr8P22530_001
BerFoc0vs4dD	351	4641.GSMUA_AchrUn_randomP25570_001
BerFoc0vs4dD	351	4641.GSMUA_AchrUn_randomP04240_001
BerFoc0vs4dD	351	4641.GSMUA_Achr10P07210_001
BerFoc0vs4dD	351	4641.GSMUA_Achr6P13000_001
BerFoc0vs4dD	351	4641.GSMUA_AchrUn_randomP06450_001
BerFoc0vs4dD	351	4641.GSMUA_Achr6P02670_001
BerFoc0vs4dD	351	4641.GSMUA_Achr11P03570_001
BerFoc0vs4dD	351	4641.GSMUA_Achr6P23870_001
BerFoc0vs4dD	351	4641.GSMUA_Achr6P24280_001
BerFoc0vs4dD	351	4641.GSMUA_Achr1P20550_001
BerFoc0vs4dD	351	4641.GSMUA_Achr10P00950_001
BerFoc0vs4dD	351	4641.GSMUA_Achr6P02650_001
BerFoc0vs4dD	351	4641.GSMUA_Achr8P27270_001
BerFoc0vs4dD	351	4641.GSMUA_Achr7P15900_001
BerFoc0vs4dD	351	4641.GSMUA_Achr7P01390_001
BerFoc0vs4dD	351	4641.GSMUA_Achr5P29550_001
BerFoc0vs4dD	351	4641.GSMUA_Achr3P03930_001
BerFoc0vs4dD	351	4641.GSMUA_Achr4P03190_001
BerFoc0vs4dD	351	4641.GSMUA_AchrUn_randomP12570_001
BerFoc0vs4dD	351	4641.GSMUA_Achr9P21900_001
BerFoc0vs4dD	351	4641.GSMUA_AchrUn_randomP04600_001
BerFoc0vs4dD	351	4641.GSMUA_Achr11P09590_001
BerFoc0vs4dD	351	4641.GSMUA_Achr7P14420_001
BerFoc0vs4dD	351	4641.GSMUA_Achr5P23570_001
BerFoc0vs4dD	351	4641.GSMUA_Achr9P23730_001
BerFoc0vs4dD	351	4641.GSMUA_AchrUn_randomP10210_001
BerFoc0vs4dD	351	4641.GSMUA_Achr6P07090_001
BerFoc0vs4dD	351	4641.GSMUA_Achr3P01530_001
BerFoc0vs4dD	351	4641.GSMUA_Achr5P13210_001
BerFoc0vs4dD	351	4641.GSMUA_Achr9P25940_001
BerFoc0vs4dD	351	4641.GSMUA_Achr3P01080_001
BerFoc0vs4dD	351	4641.GSMUA_AchrUn_randomP10650_001
BerFoc0vs4dD	351	4641.GSMUA_Achr2P14390_001
BerFoc0vs4dD	351	4641.GSMUA_Achr9P08340_001
BerFoc0vs4dD	351	4641.GSMUA_Achr3P15810_001
BerFoc0vs4dD	351	4641.GSMUA_Achr11P19570_001
BerFoc0vs4dD	351	4641.GSMUA_Achr1P20270_001
BerFoc0vs4dD	351	4641.GSMUA_Achr7P03000_001
BerFoc0vs4dD	351	4641.GSMUA_Achr1P08800_001
BerFoc0vs4dD	351	4641.GSMUA_Achr7P13720_001
BerFoc0vs4dD	351	4641.GSMUA_Achr3P13440_001
BerFoc0vs4dD	351	4641.GSMUA_Achr3P18720_001
BerFoc0vs4dD	351	4641.GSMUA_Achr1P16380_001
BerFoc0vs4dD	351	4641.GSMUA_Achr11P04080_001
BerFoc0vs4dD	351	4641.GSMUA_Achr2P15680_001
BerFoc0vs4dD	351	4641.GSMUA_Achr5P22690_001
BerFoc0vs4dD	351	4641.GSMUA_Achr5P14070_001
BerFoc0vs4dD	351	4641.GSMUA_Achr3P00530_001
BerFoc0vs4dD	351	4641.GSMUA_Achr11P07490_001
BerFoc0vs4dD	351	4641.GSMUA_AchrUn_randomP22330_001
BerFoc0vs4dD	351	4641.GSMUA_Achr10P09840_001
BerFoc0vs4dD	351	4641.GSMUA_Achr5P05720_001
BerFoc0vs4dD	351	4641.GSMUA_Achr5P05990_001
BerFoc0vs4dD	351	4641.GSMUA_AchrUn_randomP16810_001
BerFoc0vs4dD	351	4641.GSMUA_Achr7P07440_001
BerFoc0vs4dD	351	4641.GSMUA_Achr8P25160_001
BerFoc0vs4dD	351	4641.GSMUA_Achr9P30970_001
BerFoc0vs4dD	351	4641.GSMUA_Achr4P33660_001
BerFoc0vs4dD	351	4641.GSMUA_Achr8P12850_001
BerFoc0vs4dD	351	4641.GSMUA_Achr11P24480_001
BerFoc0vs4dD	351	4641.GSMUA_Achr7P03620_001
BerFoc0vs4dD	351	4641.GSMUA_Achr5P09010_001
BerFoc0vs4dD	351	4641.GSMUA_Achr7P09910_001
BerFoc0vs4dD	351	4641.GSMUA_Achr3P07460_001
BerFoc0vs4dD	351	4641.GSMUA_Achr2P08600_001
BerFoc0vs4dD	351	4641.GSMUA_Achr9P26700_001
BerFoc0vs4dD	351	4641.GSMUA_Achr11P00410_001
BerFoc0vs4dD	351	4641.GSMUA_Achr5P21410_001
BerFoc0vs4dD	351	4641.GSMUA_Achr2P12440_001
BerFoc0vs4dD	351	4641.GSMUA_Achr8P24040_001
BerFoc0vs4dD	351	4641.GSMUA_Achr9P12620_001
BerFoc0vs4dD	351	4641.GSMUA_Achr8P01390_001
BerFoc0vs4dD	351	4641.GSMUA_Achr3P11490_001
BerFoc0vs4dD	351	4641.GSMUA_Achr2P16600_001
BerFoc0vs4dD	351	4641.GSMUA_Achr4P14420_001
BerFoc0vs4dD	351	4641.GSMUA_Achr2P13530_001
BerFoc0vs4dD	351	4641.GSMUA_Achr5P24030_001
BerFoc0vs4dD	351	4641.GSMUA_Achr5P12800_001
BerFoc0vs4dD	351	4641.GSMUA_Achr1P04700_001
BerFoc0vs4dD	351	4641.GSMUA_Achr6P20650_001
BerFoc0vs4dD	351	4641.GSMUA_Achr10P24570_001
BerFoc0vs4dD	351	4641.GSMUA_Achr4P14220_001
BerFoc0vs4dD	351	4641.GSMUA_Achr8P20290_001
BerFoc0vs4dD	351	4641.GSMUA_Achr1P08940_001
BerFoc0vs4dD	351	4641.GSMUA_Achr4P02800_001
BerFoc0vs4dD	351	4641.GSMUA_Achr8P00830_001
BerFoc0vs4dD	351	4641.GSMUA_Achr9P20430_001
BerFoc0vs4dD	351	4641.GSMUA_Achr3P07810_001
BerFoc0vs4dD	351	4641.GSMUA_Achr6P03300_001
BerFoc0vs4dD	351	4641.GSMUA_Achr8P05330_001
BerFoc0vs4dD	351	4641.GSMUA_Achr4P20360_001
BerFoc0vs4dD	351	4641.GSMUA_Achr6P04420_001
BerFoc0vs4dD	351	4641.GSMUA_Achr6P27100_001
BerFoc0vs4dD	351	4641.GSMUA_Achr6P30040_001
BerFoc0vs4dD	351	4641.GSMUA_Achr4P01700_001
BerFoc0vs4dD	351	4641.GSMUA_Achr7P04850_001
BerFoc0vs4dD	351	4641.GSMUA_Achr10P20680_001
BerFoc0vs4dD	351	4641.GSMUA_Achr6P05070_001
BerFoc0vs4dD	351	4641.GSMUA_Achr5P11710_001
BerFoc0vs4dD	351	4641.GSMUA_AchrUn_randomP15550_001
BerFoc0vs4dD	351	4641.GSMUA_Achr10P24850_001
BerFoc0vs4dD	351	4641.GSMUA_Achr8P30910_001
BerFoc0vs4dD	351	4641.GSMUA_AchrUn_randomP05420_001
BerFoc0vs4dD	351	4641.GSMUA_Achr2P14180_001
BerFoc0vs4dD	351	4641.GSMUA_Achr10P00230_001
BerFoc0vs4dD	351	4641.GSMUA_Achr10P16450_001
BerFoc0vs4dD	351	4641.GSMUA_Achr4P24440_001
BerFoc0vs4dD	351	4641.GSMUA_Achr4P13880_001
BerFoc0vs4dD	351	4641.GSMUA_Achr5P26040_001
BerFoc0vs4dD	351	4641.GSMUA_Achr2P18250_001
BerFoc0vs4dD	351	4641.GSMUA_Achr4P33200_001
BerFoc0vs4dD	351	4641.GSMUA_Achr6P08200_001
BerFoc0vs4dD	351	4641.GSMUA_Achr9P21480_001
BerFoc0vs4dD	351	4641.GSMUA_Achr8P21890_001
BerFoc0vs4dD	351	4641.GSMUA_Achr4P24170_001
BerFoc0vs4dD	351	4641.GSMUA_Achr1P04770_001
BerFoc0vs4dD	351	4641.GSMUA_Achr8P03080_001
BerFoc0vs4dD	351	4641.GSMUA_Achr7P21780_001
BerFoc0vs4dD	351	4641.GSMUA_Achr3P25830_001
BerFoc0vs4dD	351	4641.GSMUA_Achr7P17920_001
BerFoc0vs4dD	351	4641.GSMUA_Achr9P15630_001
BerFoc0vs4dD	351	4641.GSMUA_Achr6P29880_001
BerFoc0vs4dD	351	4641.GSMUA_Achr5P08710_001
BerFoc0vs4dD	351	4641.GSMUA_Achr6P19150_001
BerFoc0vs4dD	351	4641.GSMUA_Achr8P21130_001
BerFoc0vs4dD	351	4641.GSMUA_Achr5P08040_001
BerFoc0vs4dD	351	4641.GSMUA_Achr5P01680_001
BerFoc0vs4dD	351	4641.GSMUA_Achr7P07490_001
BerFoc0vs4dD	351	4641.GSMUA_Achr3P15170_001
BerFoc0vs4dD	351	4641.GSMUA_Achr10P16950_001
BerFoc0vs4dD	351	4641.GSMUA_Achr9P08490_001
BerFoc0vs4dD	351	4641.GSMUA_Achr7P04550_001
BerFoc0vs4dD	351	4641.GSMUA_Achr6P05010_001
BerFoc0vs4dD	351	4641.GSMUA_Achr1P24670_001
BerFoc0vs4dD	351	4641.GSMUA_Achr2P02900_001
BerFoc0vs4dD	351	4641.GSMUA_AchrUn_randomP11080_001
BerFoc0vs4dD	351	4641.GSMUA_AchrUn_randomP27010_001
BerFoc0vs4dD	351	4641.GSMUA_Achr8P22520_001
BerFoc0vs4dD	351	4641.GSMUA_Achr9P11090_001
BerFoc0vs4dD	351	4641.GSMUA_Achr5P08860_001
BerFoc0vs4dD	351	4641.GSMUA_Achr3P14290_001
BerFoc0vs4dD	351	4641.GSMUA_Achr7P05040_001
BerFoc0vs4dD	351	4641.GSMUA_Achr2P07470_001
BerFoc0vs4dD	351	4641.GSMUA_Achr8P26400_001
BerFoc0vs4dD	351	4641.GSMUA_Achr11P26020_001
BerFoc0vs4dD	351	4641.GSMUA_Achr3P25630_001
BerFoc0vs4dD	351	4641.GSMUA_Achr6P20180_001
BerFoc0vs4dD	351	4641.GSMUA_Achr3P12640_001
BerFoc0vs4dD	351	4641.GSMUA_Achr3P06990_001
BerFoc0vs4dD	351	4641.GSMUA_Achr3P29020_001
BerFoc0vs4dD	351	4641.GSMUA_Achr9P21350_001
BerFoc0vs4dD	351	4641.GSMUA_Achr7P06960_001
BerFoc0vs4dD	351	4641.GSMUA_Achr7P04780_001
BerFoc0vs4dD	351	4641.GSMUA_Achr2P02700_001
BerFoc0vs4dD	351	4641.GSMUA_Achr11P02510_001
BerFoc0vs4dD	351	4641.GSMUA_Achr7P03870_001
BerFoc0vs4dD	351	4641.GSMUA_Achr3P21980_001
BerFoc0vs4dD	351	4641.GSMUA_Achr1P18870_001
BerFoc0vs4dD	351	4641.GSMUA_Achr3P20370_001
BerFoc0vs4dD	351	4641.GSMUA_Achr7P05660_001
BerFoc0vs4dD	351	4641.GSMUA_Achr7P17680_001
BerFoc0vs4dD	351	4641.GSMUA_Achr4P19900_001
BerFoc0vs4dD	351	4641.GSMUA_Achr1P01320_001
BerFoc0vs4dD	351	4641.GSMUA_Achr6P21290_001
BerFoc0vs4dD	351	4641.GSMUA_Achr4P13530_001
BerFoc0vs4dD	351	4641.GSMUA_Achr6P17680_001
BerFoc0vs4dD	351	4641.GSMUA_Achr6P04470_001
BerFoc0vs4dD	351	4641.GSMUA_Achr2P09690_001
BerFoc0vs4dD	351	4641.GSMUA_Achr5P03500_001
BerFoc0vs4dD	351	4641.GSMUA_Achr7P18980_001
BerFoc0vs4dD	351	4641.GSMUA_Achr6P32320_001
BerFoc0vs4dD	351	4641.GSMUA_Achr8P20940_001
BerFoc0vs4dD	351	4641.GSMUA_Achr10P12010_001
BerFoc0vs4dD	351	4641.GSMUA_Achr6P22300_001
BerFoc0vs4dD	351	4641.GSMUA_Achr6P05610_001
BerFoc0vs4dD	351	4641.GSMUA_Achr7P01640_001
BerFoc0vs4dD	351	4641.GSMUA_Achr11P23330_001
BerFoc0vs4dD	351	4641.GSMUA_Achr9P10630_001
BerFoc0vs4dD	351	4641.GSMUA_Achr3P08990_001
BerFoc0vs4dD	351	4641.GSMUA_Achr8P21310_001
BerFoc0vs4dD	351	4641.GSMUA_Achr5P27130_001
BerFoc0vs4dD	351	4641.GSMUA_Achr3P01810_001
BerFoc0vs4dD	351	4641.GSMUA_Achr4P24720_001
BerFoc0vs4dD	351	4641.GSMUA_Achr7P08290_001
BerFoc0vs4dD	351	4641.GSMUA_Achr8P03560_001
BerFoc0vs4dD	351	4641.GSMUA_Achr7P08250_001
BerFoc0vs4dD	351	4641.GSMUA_Achr6P30850_001
BerFoc0vs4dD	351	4641.GSMUA_Achr11P20560_001
BerFoc0vs4dD	351	4641.GSMUA_Achr8P01300_001
BerFoc0vs4dD	351	4641.GSMUA_Achr4P23360_001
BerFoc0vs4dD	351	4641.GSMUA_Achr1P24320_001
BerFoc0vs4dD	351	4641.GSMUA_Achr10P10400_001
BerFoc0vs4dD	351	4641.GSMUA_Achr7P27110_001
BerFoc0vs4dD	351	4641.GSMUA_Achr4P27720_001
BerFoc0vs4dD	351	4641.GSMUA_Achr10P08680_001
BerFoc0vs4dD	351	4641.GSMUA_Achr11P07960_001
BerFoc0vs4dD	351	4641.GSMUA_Achr5P00500_001
BerFoc0vs4dD	351	4641.GSMUA_Achr4P11660_001
BerFoc0vs4dD	351	4641.GSMUA_Achr1P17800_001
BerFoc0vs4dD	351	4641.GSMUA_Achr8P27180_001
BerFoc0vs4dD	351	4641.GSMUA_Achr8P27310_001
BerFoc0vs4dD	351	4641.GSMUA_Achr6P30280_001
BerFoc0vs4dD	351	4641.GSMUA_Achr8P15030_001
BerFoc0vs4dD	351	4641.GSMUA_Achr1P23890_001
BerFoc0vs4dD	351	4641.GSMUA_Achr5P25470_001
BerFoc0vs4dD	351	4641.GSMUA_Achr8P14240_001
BerFoc0vs4dD	351	4641.GSMUA_Achr10P10440_001
BerFoc0vs4dD	351	4641.GSMUA_Achr9P16590_001
BerFoc0vs4dD	351	4641.GSMUA_Achr9P06460_001
BerFoc0vs4dD	351	4641.GSMUA_Achr1P18220_001
BerFoc0vs4dD	351	4641.GSMUA_Achr3P00560_001
BerFoc0vs4dD	351	4641.GSMUA_Achr8P01550_001
BerFoc0vs4dD	351	4641.GSMUA_Achr11P02080_001
BerFoc0vs4dD	351	4641.GSMUA_Achr9P04630_001
BerFoc0vs4dD	351	4641.GSMUA_Achr7P03290_001
BerFoc0vs4dD	351	4641.GSMUA_Achr6P07680_001
BerFoc0vs4dD	351	4641.GSMUA_Achr1P21600_001
BerFoc0vs4dD	351	4641.GSMUA_Achr9P09720_001
BerFoc0vs4dD	351	4641.GSMUA_Achr7P07720_001
BerFoc0vs4dD	351	4641.GSMUA_Achr2P08040_001
BerFoc0vs4dD	351	4641.GSMUA_AchrUn_randomP28900_001
BerFoc0vs4dD	351	4641.GSMUA_Achr2P08720_001
BerFoc0vs4dD	351	4641.GSMUA_Achr8P10860_001
BerFoc0vs4dD	351	4641.GSMUA_Achr9P30950_001
BerFoc0vs4dD	351	4641.GSMUA_Achr10P23160_001
BerFoc0vs4dD	351	4641.GSMUA_Achr10P12460_001
BerFoc0vs4dD	351	4641.GSMUA_Achr6P06360_001
BerFoc0vs4dD	351	4641.GSMUA_Achr11P01010_001
BerFoc0vs4dD	351	4641.GSMUA_Achr6P06370_001
BerFoc0vs4dD	351	4641.GSMUA_Achr8P15150_001
BerFoc0vs4dD	351	4641.GSMUA_Achr7P22730_001
BerFoc0vs4dD	351	4641.GSMUA_Achr6P30420_001
BerFoc0vs4dD	351	4641.GSMUA_Achr2P12830_001
BerFoc0vs4dD	351	4641.GSMUA_Achr11P00520_001
BerFoc0vs4dD	351	4641.GSMUA_Achr8P11320_001
BerFoc0vs4dD	351	4641.GSMUA_Achr1P23550_001
BerFoc0vs4dD	351	4641.GSMUA_AchrUn_randomP04030_001
BerFoc0vs4dD	351	4641.GSMUA_Achr5P07750_001
BerFoc0vs4dD	351	4641.GSMUA_Achr1P06870_001
BerFoc0vs4dD	351	4641.GSMUA_Achr4P14310_001
BerFoc0vs4dD	351	4641.GSMUA_Achr6P16490_001
BerFoc0vs4dD	351	4641.GSMUA_Achr7P11490_001
BerFoc0vs4dD	351	4641.GSMUA_Achr3P11650_001
BerFoc0vs4dD	351	4641.GSMUA_Achr8P15840_001
BerFoc0vs4dD	351	4641.GSMUA_Achr3P09170_001
BerFoc0vs4dD	351	4641.GSMUA_Achr4P16160_001
BerFoc0vs4dD	351	4641.GSMUA_Achr1P05420_001
BerFoc0vs4dD	351	4641.GSMUA_Achr5P23050_001
BerFoc0vs4dD	351	4641.GSMUA_Achr2P22780_001
BerFoc0vs4dD	351	4641.GSMUA_Achr1P25270_001
BerFoc0vs4dD	351	4641.GSMUA_Achr8P07330_001
BerFoc0vs4dD	351	4641.GSMUA_Achr9P30090_001
BerFoc0vs4dD	351	4641.GSMUA_Achr2P12000_001
BerFoc0vs4dD	351	4641.GSMUA_Achr3P08410_001
BerFoc0vs4dD	351	4641.GSMUA_Achr1P06290_001
BerFoc0vs4dD	351	4641.GSMUA_Achr10P01140_001
BerFoc0vs4dD	351	4641.GSMUA_Achr1P04220_001
BerFoc0vs4dD	351	4641.GSMUA_Achr1P25250_001
BerFoc0vs4dD	351	4641.GSMUA_AchrUn_randomP04830_001
BerFoc0vs4dD	351	4641.GSMUA_Achr10P03580_001
BerFoc0vs4dD	351	4641.GSMUA_Achr5P20990_001
BerFoc0vs4dD	351	4641.GSMUA_Achr11P05030_001
BerFoc0vs4dD	351	4641.GSMUA_Achr6P19880_001
BerFoc0vs4dD	351	4641.GSMUA_Achr8P13210_001
BerFoc0vs4dD	351	4641.GSMUA_Achr11P06060_001
BerFoc0vs4dD	351	4641.GSMUA_Achr10P27270_001
BerFoc0vs4dD	351	4641.GSMUA_Achr6P33810_001
BerFoc0vs4dD	351	4641.GSMUA_Achr7P22850_001
BerFoc0vs4dD	351	4641.GSMUA_AchrUn_randomP27100_001
BerFoc0vs4dD	351	4641.GSMUA_Achr5P25330_001
BerFoc0vs4dD	351	4641.GSMUA_Achr2P14600_001
BerFoc0vs4dD	351	4641.GSMUA_Achr2P07320_001
BerFoc0vs4dD	351	4641.GSMUA_Achr3P19030_001
BerFoc0vs4dD	351	4641.GSMUA_Achr7P09880_001
BerFoc0vs4dD	351	4641.GSMUA_Achr8P12320_001
BerFoc0vs4dD	351	4641.GSMUA_Achr4P14180_001
BerFoc0vs4dD	351	4641.GSMUA_Achr3P11810_001
BerFoc0vs4dD	351	4641.GSMUA_Achr10P11640_001
BerFoc0vs4dD	351	4641.GSMUA_AchrUn_randomP12440_001
BerFoc0vs4dD	351	4641.GSMUA_Achr8P10600_001
BerFoc0vs4dD	351	4641.GSMUA_Achr6P23880_001
BerFoc0vs4dD	351	4641.GSMUA_Achr3P05370_001
BerFoc0vs4dD	351	4641.GSMUA_Achr8P31820_001
BerFoc0vs4dD	351	4641.GSMUA_Achr3P18840_001
BerFoc0vs4dD	351	4641.GSMUA_Achr11P17820_001
BerFoc0vs4dD	351	4641.GSMUA_Achr10P04690_001
BerFoc0vs4dD	351	4641.GSMUA_Achr4P02690_001
BerFoc0vs4dD	351	4641.GSMUA_Achr8P18500_001
BerFoc0vs4dD	351	4641.GSMUA_Achr8P33500_001
BerFoc0vs4dD	351	4641.GSMUA_Achr10P00320_001
BerFoc0vs4dD	351	4641.GSMUA_Achr10P10970_001
BerFoc0vs4dD	351	4641.GSMUA_Achr4P11770_001
BerFoc0vs4dD	351	4641.GSMUA_Achr8P26420_001
BerFoc0vs4dD	351	4641.GSMUA_Achr11P16130_001
BerFoc0vs4dD	351	4641.GSMUA_Achr3P12590_001
BerFoc0vs4dD	351	4641.GSMUA_Achr5P03860_001
BerFoc0vs4dD	351	4641.GSMUA_Achr8P33470_001
BerFoc0vs4dD	351	4641.GSMUA_Achr3P10980_001
BerFoc0vs4dD	351	4641.GSMUA_Achr7P14940_001
BerFoc0vs4dD	351	4641.GSMUA_Achr11P15860_001
BerFoc0vs4dD	351	4641.GSMUA_Achr7P01760_001
BerFoc0vs4dD	351	4641.GSMUA_Achr10P11190_001
BerFoc0vs4dD	351	4641.GSMUA_Achr6P20100_001
BerFoc0vs4dD	351	4641.GSMUA_Achr11P22890_001
BerFoc0vs4dD	351	4641.GSMUA_Achr1P10350_001
BerFoc0vs4dD	351	4641.GSMUA_Achr3P21790_001
BerFoc0vs4dD	351	4641.GSMUA_Achr8P20830_001
BerFoc0vs4dD	351	4641.GSMUA_Achr5P14450_001
BerFoc0vs4dD	351	4641.GSMUA_Achr11P22210_001
BerFoc0vs4dD	351	4641.GSMUA_Achr3P03480_001
BerFoc0vs4dD	351	4641.GSMUA_Achr1P06200_001
BerFoc0vs4dD	351	4641.GSMUA_Achr1P20990_001
BerFoc0vs4dD	351	4641.GSMUA_Achr5P29330_001
BerFoc0vs4dD	351	4641.GSMUA_Achr7P19900_001
BerFoc0vs4dD	351	4641.GSMUA_Achr1P10600_001
BerFoc0vs4dD	351	4641.GSMUA_Achr9P15890_001
BerFoc0vs4dD	351	4641.GSMUA_Achr3P23550_001
BerFoc0vs4dD	351	4641.GSMUA_Achr3P03370_001
BerFoc0vs4dD	351	4641.GSMUA_Achr3P29780_001
BerFoc0vs4dD	351	4641.GSMUA_Achr3P14300_001
BerFoc0vs4dD	351	4641.GSMUA_Achr8P06990_001
BerFoc0vs4dD	351	4641.GSMUA_Achr8P12910_001
BerFoc0vs4dD	351	4641.GSMUA_Achr2P17640_001

## Sheet: P
Table S6: Pathway analysis of core genes
Enrichment FDR	nGenes	Pathway Genes	Fold Enrichment	Pathway	URL	Genes
1.76561e-28	50	986	7.89092	Metabolic pathways	http://www.genome.jp/kegg-bin/show_pathway?mus01100	103978263	103992844	103996111	103973704	103976115	103976061	103975363	103975225	103977198	103977924	103977933	103973111	103978344	103979062	103978859	103979532	103978686	103981210	103981431	103995890	103983689	103984941	103985629	103985626	103985370	103986793	103986947	103987114	103987982	103988537	103989134	103989476	103989682	103990639	103990417	103990377	103991283	103991664	103991922	103992120	103994110	103993138	103974260	103995107
1.50973e-19	31	515	9.36675	Biosynthesis of secondary metabolites	http://www.genome.jp/kegg-bin/show_pathway?mus01110	103978263	103992844	103976061	103975363	103975225	103977924	103977933	103973111	103978344 103979145 103979532 103981210 103981431 103995890 103983689 103985629 103986793 103988537 103989682 103990377 103991664 103991922 103992120 103993138 103974260 103995107 103995422 103995606 103995602 103970058 103972170
1.03097e-10	13	136	14.8744	Carbon metabolism	http://www.genome.jp/kegg-bin/show_pathway?mus01200	103996111	103976115	103975363	103977924	103981431	103983689	103986793	103988537	103990377 103991922 103995422 103995606 103995602
2.94438e-09	9	61	22.9587	Cysteine and methionine metabolism	http://www.genome.jp/kegg-bin/show_pathway?mus00270	103992844	103978344	103979062	103979532	103985629	103986793	103989682	103991283	103995107
1.72703e-08	10	104	14.9624	Biosynthesis of amino acids	http://www.genome.jp/kegg-bin/show_pathway?mus01230	103976115	103975363	103977924	103978344	103985629	103992120	103995606	103995602	103970058 103972170
3.13342e-08	6	21	44.4597	Alpha-Linolenic acid metabolism	http://www.genome.jp/kegg-bin/show_pathway?mus00592	103976061	103973111	103990377	103991664	103993138	103995422
8.88611e-08	7	43	25.3317	Carbon fixation in photosynthetic organisms	http://www.genome.jp/kegg-bin/show_pathway?mus00710	103996111	103976115	103977924	103986793	103991922	103995606	103995602
1.39681e-07	9	102	13.7302	Endocytosis	http://www.genome.jp/kegg-bin/show_pathway?mus04144	103977880	103977943	103981209	103983865	103987001	103990614	103995448	103996136	103971744
1.39681e-07	6	28	33.3448	Fatty acid degradation	http://www.genome.jp/kegg-bin/show_pathway?mus00071	103976061	103973111	103990377	103991664	103993138	103995422
1.57659e-07	6	29	32.1949	Sphingolipid metabolism	http://www.genome.jp/kegg-bin/show_pathway?mus00600	103977198	103984941	103987114	103987982	103994110	103995409
2.00363e-06	7	71	15.3417	Glycolysis / Gluconeogenesis	http://www.genome.jp/kegg-bin/show_pathway?mus00010	103992844	103976061	103975363	103977933	103995890	103995606	103995602
2.02342e-06	7	72	15.1286	Ubiquitin mediated proteolysis	http://www.genome.jp/kegg-bin/show_pathway?mus04120	103976866	103978407	103982476	103984836	103992572	103993131	103969027
2.19907e-06	5	25	31.1218	Pentose phosphate pathway	http://www.genome.jp/kegg-bin/show_pathway?mus00030	103975363	103977924	103977933	103981431	103995890
3.60009e-06	9	157	8.92025	Plant hormone signal transduction	http://www.genome.jp/kegg-bin/show_pathway?mus04075	103973217	103980231	103986124	103989084	103989523	103995790	103996879	103998019	103999506
3.64766e-06	8	117	10.6399	Protein processing in endoplasmic reticulum	http://www.genome.jp/kegg-bin/show_pathway?mus04141	103977283	103978407	103982116	103995448	103995747	103998593	103999053	103969027
8.92702e-06	5	34	22.8837	Fatty acid metabolism	http://www.genome.jp/kegg-bin/show_pathway?mus01212	103973111	103990377	103991664	103993138	103995422
4.47922e-05	4	23	27.0624	Valine, leucine and isoleucine degradation	http://www.genome.jp/kegg-bin/show_pathway?mus00280	103973111	103978344	103989682	103993138
6.12946e-05	5	51	15.2558	Peroxisome	http://www.genome.jp/kegg-bin/show_pathway?mus04146	103973111	103988537	103990377	103993138	103995422
0.00067964	4	47	13.2433	Glyoxylate and dicarboxylate metabolism	http://www.genome.jp/kegg-bin/show_pathway?mus00630	103983689	103986793	103988537	103991922
0.00067964	3	19	24.5698	Propanoate metabolism	http://www.genome.jp/kegg-bin/show_pathway?mus00640	103992844	103990377	103995422
0.000702583	4	48	12.9674	Pyruvate metabolism	http://www.genome.jp/kegg-bin/show_pathway?mus00620	103992844	103976061	103978686	103986793
0.0012429	3	24	19.4511	Arginine and proline metabolism	http://www.genome.jp/kegg-bin/show_pathway?mus00330	103973704	103979062	103986947
0.00134459	3	25	18.6731	Alanine, aspartate and glutamate metabolism	http://www.genome.jp/kegg-bin/show_pathway?mus00250	103973704	103976115	103989682
0.00341239	2	9	34.5798	Biosynthesis of unsaturated fatty acids	http://www.genome.jp/kegg-bin/show_pathway?mus01040	103990377	103993138
0.00427814	4	81	7.68439	Plant-pathogen interaction	http://www.genome.jp/kegg-bin/show_pathway?mus04626	103978384	103990358	103994094	103993309
0.00475982	3	40	11.6707	Fructose and mannose metabolism	http://www.genome.jp/kegg-bin/show_pathway?mus00051	103975363	103977933	103995890
0.0124095	2	18	17.2899	Phenylalanine, tyrosine and tryptophan biosynthesis	http://www.genome.jp/kegg-bin/show_pathway?mus00400	103992120	103972170
0.0130033	4	114	5.45996	Biosynthesis of cofactors	http://www.genome.jp/kegg-bin/show_pathway?mus01240	103978344	103978859	103985629	103990417
0.0171521	2	22	14.1463	Beta-Alanine metabolism	http://www.genome.jp/kegg-bin/show_pathway?mus00410	103990377	103995422
0.0190105	2	24	12.9674	2-Oxocarboxylic acid metabolism	http://www.genome.jp/kegg-bin/show_pathway?mus01210	103976115	103978344
0.0190105	2	24	12.9674	RNA polymerase	http://www.genome.jp/kegg-bin/show_pathway?mus03020	103998529	103990533
0.0215043	2	26	11.9699	Glycine, serine and threonine metabolism	http://www.genome.jp/kegg-bin/show_pathway?mus00260	103983689	103989682
0.0617989	2	47	6.62165	Glycerophospholipid metabolism	http://www.genome.jp/kegg-bin/show_pathway?mus00564	103975225	103985370
0.0617989	1	6	25.9348	Ether lipid metabolism	http://www.genome.jp/kegg-bin/show_pathway?mus00565	103975225
0.0617989	1	6	25.9348	Brassinosteroid biosynthesis	http://www.genome.jp/kegg-bin/show_pathway?mus00905	103981210
0.0796009	1	8	19.4511	One carbon pool by folate	http://www.genome.jp/kegg-bin/show_pathway?mus00670	103983689
0.0961984	1	10	15.5609	Biotin metabolism	http://www.genome.jp/kegg-bin/show_pathway?mus00780	103990417
0.126162	1	14	11.1149	Pantothenate and CoA biosynthesis	http://www.genome.jp/kegg-bin/show_pathway?mus00770	103978344
0.126162	2	76	4.09497	Spliceosome	http://www.genome.jp/kegg-bin/show_pathway?mus03040	103969937	103995448
0.156169	1	18	8.64494	Tyrosine metabolism	http://www.genome.jp/kegg-bin/show_pathway?mus00350	103976061
0.164222	1	20	7.78044	Arginine biosynthesis	http://www.genome.jp/kegg-bin/show_pathway?mus00220	103976115
0.164222	1	20	7.78044	Terpenoid backbone biosynthesis	http://www.genome.jp/kegg-bin/show_pathway?mus00900	103978263
0.167895	1	21	7.40995	Inositol phosphate metabolism	http://www.genome.jp/kegg-bin/show_pathway?mus00562	103975225
0.170819	1	23	6.7656	Pentose and glucuronate interconversions	http://www.genome.jp/kegg-bin/show_pathway?mus00040	103989134
0.170819	1	22	7.07313	Tryptophan metabolism	http://www.genome.jp/kegg-bin/show_pathway?mus00380	103991283
0.170819	1	23	6.7656	Autophagy	http://www.genome.jp/kegg-bin/show_pathway?mus04136	103982545
0.194473	1	29	5.36582	Galactose metabolism	http://www.genome.jp/kegg-bin/show_pathway?mus00052	103975363
0.194473	1	28	5.55746	Pyrimidine metabolism	http://www.genome.jp/kegg-bin/show_pathway?mus00240	103978859
0.194473	1	29	5.36582	N-Glycan biosynthesis	http://www.genome.jp/kegg-bin/show_pathway?mus00510	103990639
0.194473	1	29	5.36582	SNARE interactions in vesicular transport	http://www.genome.jp/kegg-bin/show_pathway?mus04130	103970673
[truncated: 6 more columns]
