# Supplementary material for: Comparative transcriptomic and weighted gene co-expression network analysis to identify the core genes in the cultivars of Musa acuminata under both infected and chemical perturbated conditions
Source: Plant Signal Behav. 2023 Nov 10;18(1):2269675. doi: 10.1080/15592324.2023.2269675 (PMC10653623; doi:10.1080/15592324.2023.2269675)
Supplement: Supplemental Material [file KPSB_A_2269675_SM8365.zip › Table S7.xlsx]

## Sheet: Table S7
Table S7: MapMan analysis of core genes involved in biotic stress pathway. The gene ID, bin code, gene description, and average Log2FC values are presented in the below mentioned table.
BinCode	BinName	String Id	Type	Description	LogFC of BerFoc0vs4d	LogFC of BraBTH01d
ABA
17.1.2.1.9	.Protein biosynthesis.ribosome biogenesis.large ribosomal subunit (LSU).LSU proteome.component RPL10	gsmua_achr8p01550_001	Transcript	component RPL10 of LSU proteome component (original description: pep chromosome:ASM31385v1:8:1241763:1244570:1 gene:GSMUA_Achr8G01550_001 transcript:GSMUA_Achr8T01550_001 gene_biotype:protein_coding transcript_biotype:protein_coding description:60S ribosomal protein L10 [Source:GMGC_GENE;Acc:GSMUA_Achr8G01550_001])	-2.4543	0
17.1.2.2.3.2	.Protein biosynthesis.ribosome biogenesis.large ribosomal subunit (LSU).LSU processome.60S ribosomal subunit cytoplasmic maturation.maturation factor (REIL)	gsmua_achr6p30420_001	Transcript	REIL LSU processome maturation factor (original description: pep chromosome:ASM31385v1:6:30432373:30439082:-1 gene:GSMUA_Achr6G30420_001 transcript:GSMUA_Achr6T30420_001 gene_biotype:protein_coding transcript_biotype:protein_coding description:ZOS6-08 - C2H2 zinc finger protein, expressed [Source:GMGC_GENE;Acc:GSMUA_Achr6G30420_001])	-2.65651	0
JA						0
17.7.1.1.13	.Protein biosynthesis.organelle machinery.mitochondrial ribosome.large ribosomal subunit proteome.component mtRPL15	gsmua_achr11p18870_001	Transcript	component mtRPL15 of large ribosomal subunit proteome (original description: pep chromosome:ASM31385v1:11:20157651:20160544:1 gene:GSMUA_Achr11G18870_001 transcript:GSMUA_Achr11T18870_001 gene_biotype:protein_coding transcript_biotype:protein_coding description:50S ribosomal protein L15 [Source:GMGC_GENE;Acc:GSMUA_Achr11G18870_001])	1.79669	0
17.7.2.3.2	.Protein biosynthesis.organelle machinery.plastidial ribosome.plastidial ribosome-associated proteins.ribosome biogenesis factor (PAC)	gsmua_achr10p12460_001	Transcript	plastidial ribosome biogenesis factor (PAC) (original description: pep chromosome:ASM31385v1:10:21473680:21479478:-1 gene:GSMUA_Achr10G12460_001 transcript:GSMUA_Achr10T12460_001 gene_biotype:protein_coding transcript_biotype:protein_coding description:PAC, putative, expressed [Source:GMGC_GENE;Acc:GSMUA_Achr10G12460_001])	-2.79026	0
Beta Glucanase						0
26.4.3.3	.External stimuli response.temperature.cold response.cold-responsive protein kinase (CRPK)	gsmua_achr6p30040_001	Transcript	cold-responsive protein kinase (CRPK) (original description: pep chromosome:ASM31385v1:6:30156782:30158473:1 gene:GSMUA_Achr6G30040_001 transcript:GSMUA_Achr6T30040_001 gene_biotype:protein_coding transcript_biotype:protein_coding description:protein kinase, putative, expressed [Source:GMGC_GENE;Acc:GSMUA_Achr6G30040_001])	-3.94594	0
Redox State
21.1.1.3.1	.Cell wall organisation.cellulose.cellulose synthase complex (CSC).CSC trafficking.regulatory protein (SHOU4)	gsmua_achr3p27840_001	Transcript	SHOU4-type cellulose synthase CSC-interactive protein (original description: pep chromosome:ASM31385v1:3:27312814:27317726:1 gene:GSMUA_Achr3G27840_001 transcript:GSMUA_Achr3T27840_001 gene_biotype:protein_coding transcript_biotype:protein_coding description:Uncharacterized membrane protein At1g16860 [Source:GMGC_GENE;Acc:GSMUA_Achr3G27840_001])	0	3.21525
21.2.1.1.1	.Cell wall organisation.hemicellulose.xyloglucan.biosynthesis.1,4-beta-glucan synthase (CSLC)	gsmua_achr4p23120_001	Transcript	1,4-beta-glucan synthase (CSLC) (original description: pep chromosome:ASM31385v1:4:23309698:23312879:1 gene:GSMUA_Achr4G23120_001 transcript:GSMUA_Achr4T23120_001 gene_biotype:protein_coding transcript_biotype:protein_coding description:Probable xyloglucan glycosyltransferase 12 [Source:GMGC_GENE;Acc:GSMUA_Achr4G23120_001])	4.3402	0
21.2.3.1.2	.Cell wall organisation.hemicellulose.heteromannan.biosynthesis.mannan biosynthesis accessory protein	gsmua_achr7p19570_001	Transcript	mannan synthesis accessory protein (original description: pep chromosome:ASM31385v1:7:22524884:22530279:1 gene:GSMUA_Achr7G19570_001 transcript:GSMUA_Achr7T19570_001 gene_biotype:protein_coding transcript_biotype:protein_coding description:growth regulator related protein, putative, expressed [Source:GMGC_GENE;Acc:GSMUA_Achr7G19570_001])	0	2.3521
21.3.1.2.1	.Cell wall organisation.pectin.homogalacturonan.modification and degradation.pectin methylesterase	gsmua_achr11p20560_001	Transcript	pectin methylesterase (original description: pep chromosome:ASM31385v1:11:21490672:21492477:1 gene:GSMUA_Achr11G20560_001 transcript:GSMUA_Achr11T20560_001 gene_biotype:protein_coding transcript_biotype:protein_coding description:Probable pectinesterase/pectinesterase inhibitor 41 [Source:GMGC_GENE;Acc:GSMUA_Achr11G20560_001])	-3.34674	0
21.3.1.2.1	.Cell wall organisation.pectin.homogalacturonan.modification and degradation.pectin methylesterase	gsmua_achr6p26410_001	Transcript	pectin methylesterase (original description: pep chromosome:ASM31385v1:6:27182698:27185325:-1 gene:GSMUA_Achr6G26410_001 transcript:GSMUA_Achr6T26410_001 gene_biotype:protein_coding transcript_biotype:protein_coding description:Probable pectinesterase 53 [Source:GMGC_GENE;Acc:GSMUA_Achr6G26410_001])	3.88791	0
21.3.1.2.1	.Cell wall organisation.pectin.homogalacturonan.modification and degradation.pectin methylesterase	gsmua_achrun_randomp28190_001	Transcript	pectin methylesterase (original description: pep chromosome:ASM31385v1:chrUn_random:137092933:137093604:-1 gene:GSMUA_AchrUn_randomG28190_001 transcript:GSMUA_AchrUn_randomT28190_001 gene_biotype:protein_coding transcript_biotype:protein_coding description:Pectinesterase [Source:GMGC_GENE;Acc:GSMUA_AchrUn_randomG28190_001])	4.99196	0
21.4.1.1.3	.Cell wall organisation.cell wall proteins.hydroxyproline-rich glycoprotein activities.arabinogalactan-protein (AGP) activities.fasciclin-type AGP (FLA)	gsmua_achr4p01580_001	Transcript	fasciclin-type arabinogalactan protein (original description: pep chromosome:ASM31385v1:4:1319233:1320021:1 gene:GSMUA_Achr4G01580_001 transcript:GSMUA_Achr4T01580_001 gene_biotype:protein_coding transcript_biotype:protein_coding description:Fasciclin-like arabinogalactan protein 7 [Source:GMGC_GENE;Acc:GSMUA_Achr4G01580_001])	5.19633	0
21.4.1.1.5.3	.Cell wall organisation.cell wall proteins.hydroxyproline-rich glycoprotein activities.arabinogalactan-protein (AGP) activities.AGP glycosylation.AGP beta-1,3-galactosyltransferase	gsmua_achr5p23050_001	Transcript	AGP beta-1,3-galactosyltransferase (original description: pep chromosome:ASM31385v1:5:24900395:24904656:-1 gene:GSMUA_Achr5G23050_001 transcript:GSMUA_Achr5T23050_001 gene_biotype:protein_coding transcript_biotype:protein_coding description:Beta-1,3-galactosyltransferase 7 [Source:GMGC_GENE;Acc:GSMUA_Achr5G23050_001])	-3.11993	0
21.4.1.3.2	.Cell wall organisation.cell wall proteins.hydroxyproline-rich glycoprotein activities.extensin activities.LRR-domain extensin	gsmua_achr3p26450_001	Transcript	LRR-domain extensin (original description: pep chromosome:ASM31385v1:3:26278398:26279929:-1 gene:GSMUA_Achr3G26450_001 transcript:GSMUA_Achr3T26450_001 gene_biotype:protein_coding transcript_biotype:protein_coding description:retrotransposon protein, putative, Ty3-gypsy subclass, expressed [Source:GMGC_GENE;Acc:GSMUA_Achr3G26450_001])	6.24267	0
21.4.2.1	.Cell wall organisation.cell wall proteins.expansin activities.alpha-class expansin	gsmua_achr9p24100_001	Transcript	alpha-class expansin (original description: pep chromosome:ASM31385v1:9:28912384:28913307:-1 gene:GSMUA_Achr9G24100_001 transcript:GSMUA_Achr9T24100_001 gene_biotype:protein_coding transcript_biotype:protein_coding description:Expansin-A29 [Source:GMGC_GENE;Acc:GSMUA_Achr9G24100_001])	4.72636	0
21.4.2.1	.Cell wall organisation.cell wall proteins.expansin activities.alpha-class expansin	gsmua_achr1p02650_001	Transcript	alpha-class expansin (original description: pep chromosome:ASM31385v1:1:2169774:2170710:-1 gene:GSMUA_Achr1G02650_001 transcript:GSMUA_Achr1T02650_001 gene_biotype:protein_coding transcript_biotype:protein_coding description:Expansin-A1 [Source:GMGC_GENE;Acc:GSMUA_Achr1G02650_001])	5.6924	0
21.4.2.3	.Cell wall organisation.cell wall proteins.expansin activities.beta-class expansin	gsmua_achr1p00120_001	Transcript	beta-class expansin (original description: pep chromosome:ASM31385v1:1:99361:101127:1 gene:GSMUA_Achr1G00120_001 transcript:GSMUA_Achr1T00120_001 gene_biotype:protein_coding transcript_biotype:protein_coding description:Expansin-B16 [Source:GMGC_GENE;Acc:GSMUA_Achr1G00120_001])	4.83475	0
21.6.1.6	.Cell wall organisation.lignin.monolignol biosynthesis.ferulate 5-hydroxylase (F5H)	gsmua_achr1p01850_001	Transcript	ferulate 5-hydroxylase (F5H) (original description: pep chromosome:ASM31385v1:1:1529558:1534598:-1 gene:GSMUA_Achr1G01850_001 transcript:GSMUA_Achr1T01850_001 gene_biotype:protein_coding transcript_biotype:protein_coding description:Cytochrome P450 84A1 [Source:GMGC_GENE;Acc:GSMUA_Achr1G01850_001])	0	2.62371
ERF
27.3.3	.Multi-process regulation.SnRK1-kinase regulatory system.SnRK1-interacting factor (FLZ)	gsmua_achr4p19900_001	Transcript	SnRK1-interacting factor (FLZ) (original description: pep chromosome:ASM31385v1:4:20713492:20714216:1 gene:GSMUA_Achr4G19900_001 transcript:GSMUA_Achr4T19900_001 gene_biotype:protein_coding transcript_biotype:protein_coding description:Hypothetical protein [Source:GMGC_GENE;Acc:GSMUA_Achr4G19900_001])	-4.24307	0
27.3.3	.Multi-process regulation.SnRK1-kinase regulatory system.SnRK1-interacting factor (FLZ)	gsmua_achr7p17710_001	Transcript	SnRK1-interacting factor (FLZ) (original description: pep chromosome:ASM31385v1:7:20490279:20491596:1 gene:GSMUA_Achr7G17710_001 transcript:GSMUA_Achr7T17710_001 gene_biotype:protein_coding transcript_biotype:protein_coding description:Putative DUF581 domain containing protein, expressed [Source:GMGC_GENE;Acc:GSMUA_Achr7G17710_001])	0	-1.56545
27.3.3	.Multi-process regulation.SnRK1-kinase regulatory system.SnRK1-interacting factor (FLZ)	gsmua_achr6p02010_001	Transcript	SnRK1-interacting factor (FLZ) (original description: pep chromosome:ASM31385v1:6:1302479:1304193:-1 gene:GSMUA_Achr6G02010_001 transcript:GSMUA_Achr6T02010_001 gene_biotype:protein_coding transcript_biotype:protein_coding description:Putative DUF581 domain containing protein, expressed [Source:GMGC_GENE;Acc:GSMUA_Achr6G02010_001])	2.10475	0
27.3.3	.Multi-process regulation.SnRK1-kinase regulatory system.SnRK1-interacting factor (FLZ)	gsmua_achr8p06570_001	Transcript	SnRK1-interacting factor (FLZ) (original description: pep chromosome:ASM31385v1:8:4262062:4262828:1 gene:GSMUA_Achr8G06570_001 transcript:GSMUA_Achr8T06570_001 gene_biotype:protein_coding transcript_biotype:protein_coding description:Hypothetical protein [Source:GMGC_GENE;Acc:GSMUA_Achr8G06570_001])	3.12176	0
27.3.3	.Multi-process regulation.SnRK1-kinase regulatory system.SnRK1-interacting factor (FLZ)	gsmua_achr3p24090_001	Transcript	SnRK1-interacting factor (FLZ) (original description: pep chromosome:ASM31385v1:3:24740138:24740680:-1 gene:GSMUA_Achr3G24090_001 transcript:GSMUA_Achr3T24090_001 gene_biotype:protein_coding transcript_biotype:protein_coding description:Putative Whole genome shotgun sequence of line PN40024, scaffold_77.assembly12x (Fragment) [Source:GMGC_GENE;Acc:GSMUA_Achr3G24090_001])	3.00035	0
27.3.3	.Multi-process regulation.SnRK1-kinase regulatory system.SnRK1-interacting factor (FLZ)	gsmua_achr7p05660_001	Transcript	SnRK1-interacting factor (FLZ) (original description: pep chromosome:ASM31385v1:7:4215059:4215784:-1 gene:GSMUA_Achr7G05660_001 transcript:GSMUA_Achr7T05660_001 gene_biotype:protein_coding transcript_biotype:protein_coding description:Putative DUF581 domain containing protein, expressed [Source:GMGC_GENE;Acc:GSMUA_Achr7G05660_001])	-4.01956	0
27.3.3	.Multi-process regulation.SnRK1-kinase regulatory system.SnRK1-interacting factor (FLZ)	gsmua_achr4p01820_001	Transcript	SnRK1-interacting factor (FLZ) (original description: pep chromosome:ASM31385v1:4:1543454:1544582:1 gene:GSMUA_Achr4G01820_001 transcript:GSMUA_Achr4T01820_001 gene_biotype:protein_coding transcript_biotype:protein_coding description:Putative DUF581 domain containing protein, expressed [Source:GMGC_GENE;Acc:GSMUA_Achr4G01820_001])	3.18245	0
Secondary Metabolites
16.4.1.1.2	.RNA processing.pre-mRNA splicing.U2-type-intron-specific major spliceosome.U1 small nuclear ribonucleoprotein particle (snRNP).protein factor (U1A)	gsmua_achr2p02230_001	Transcript	component U1A of U1 small nuclear ribonucleoprotein particle (snRNP) (original description: pep chromosome:ASM31385v1:2:8084962:8098868:-1 gene:GSMUA_Achr2G02230_001 transcript:GSMUA_Achr2T02230_001 gene_biotype:protein_coding transcript_biotype:protein_coding description:Putative U1 small nuclear ribonucleoprotein A [Source:GMGC_GENE;Acc:GSMUA_Achr2G02230_001])	1.70223	0
16.4.8.1	.RNA processing.pre-mRNA splicing.intron-lariat-RNA degrading.intron-lariat-RNA degrading enzyme (DBR1)	gsmua_achr8p26420_001	Transcript	DBR1 RNA splicing intron-lariat-RNA degrading enzyme (original description: pep chromosome:ASM31385v1:8:29980846:29986856:1 gene:GSMUA_Achr8G26420_001 transcript:GSMUA_Achr8T26420_001 gene_biotype:protein_coding transcript_biotype:protein_coding description:Lariat debranching enzyme [Source:GMGC_GENE;Acc:GSMUA_Achr8G26420_001])	-3.62238	0
16.6.2.2.1	.RNA processing.tRNA modification.N6-threonylcarbamoylation.KEOPS/EKC complex.component KAE1	gsmua_achr10p26500_001	Transcript	component KAE1 of tRNA N6-threonylcarbamoylation KEOPS/EKC complex (original description: pep chromosome:ASM31385v1:10:30025112:30028541:1 gene:GSMUA_Achr10G26500_001 transcript:GSMUA_Achr10T26500_001 gene_biotype:protein_coding transcript_biotype:protein_coding description:Probable O-sialoglycoprotein endopeptidase [Source:GMGC_GENE;Acc:GSMUA_Achr10G26500_001])	0	-2.28552
16.8.2.2.1	.RNA processing.RNA surveillance.mRNA deadenylation-dependent decay.mRNA decapping complex.regulatory component DCP1	gsmua_achr10p04690_001	Transcript	regulatory component DCP1 of mRNA decapping complex (original description: pep chromosome:ASM31385v1:10:14329663:14335799:-1 gene:GSMUA_Achr10G04690_001 transcript:GSMUA_Achr10T04690_001 gene_biotype:protein_coding transcript_biotype:protein_coding description:mRNA-decapping enzyme-like protein [Source:GMGC_GENE;Acc:GSMUA_Achr10G04690_001])	-1.7153	0
16.12.5.4.19	.RNA processing.organelle machinery.RNA editing.mitochondrial RNA editing factor activities (PPR-type).RNA editing factor (POCO)	gsmua_achr8p21680_001	Transcript	RNA editing factor (POCO) (original description: pep chromosome:ASM31385v1:8:26496941:26501007:-1 gene:GSMUA_Achr8G21680_001 transcript:GSMUA_Achr8T21680_001 gene_biotype:protein_coding transcript_biotype:protein_coding description:Pentatricopeptide repeat-containing protein At1g80270, mitochondrial [Source:GMGC_GENE;Acc:GSMUA_Achr8G21680_001])	1.79556	0
Abiotic Stress
20.2.2.3	.Cytoskeleton organisation.microfilament network.actin polymerisation.profilin actin nucleation protein	gsmua_achr6p14890_001	Transcript	profilin actin nucleation protein (original description: pep chromosome:ASM31385v1:6:9897623:9901038:-1 gene:GSMUA_Achr6G14890_001 transcript:GSMUA_Achr6T14890_001 gene_biotype:protein_coding transcript_biotype:protein_coding description:Profilin [Source:GMGC_GENE;Acc:GSMUA_Achr6G14890_001])	0	3.9752
20.2.4.5	.Cytoskeleton organisation.microfilament network.myosin microfilament-based motor protein activities.myosin adaptor protein (MadB)	gsmua_achr4p20360_001	Transcript	myosin adaptor protein (MadB) (original description: pep chromosome:ASM31385v1:4:21004003:21006640:1 gene:GSMUA_Achr4G20360_001 transcript:GSMUA_Achr4T20360_001 gene_biotype:protein_coding transcript_biotype:protein_coding description:octicosapeptide/Phox/Bem1p, putative, expressed [Source:GMGC_GENE;Acc:GSMUA_Achr4G20360_001])	-2.53902	0
